# Supplementary material for: Molecular basis of positional memory in limb regeneration
Source: Nature. 2025 May 21;642(8068):730–8. doi: 10.1038/s41586-025-09036-5 (PMC12176643; doi:10.1038/s41586-025-09036-5)
Supplement: Supplementary file 4 — Supplementary Tables 1–18 [file 41586_2025_9036_MOESM4_ESM.zip]

Archive with 19 entries (19 files):
- 2023-09-17078B-s4/SupplementaryTable_1.xlsx
- 2023-09-17078B-s4/SupplementaryTable_10.xlsx
- 2023-09-17078B-s4/SupplementaryTable_11.xlsx
- 2023-09-17078B-s4/SupplementaryTable_12.xlsx
- 2023-09-17078B-s4/SupplementaryTable_13.xlsx
- 2023-09-17078B-s4/SupplementaryTable_14.xlsx
- 2023-09-17078B-s4/SupplementaryTable_15.xlsx
- 2023-09-17078B-s4/SupplementaryTable_16.xlsx
- 2023-09-17078B-s4/SupplementaryTable_17.xlsx
- 2023-09-17078B-s4/SupplementaryTable_18.xlsx
- 2023-09-17078B-s4/SupplementaryTable_2.xlsx
- 2023-09-17078B-s4/SupplementaryTable_3.xlsx
- 2023-09-17078B-s4/SupplementaryTable_4.xlsx
- 2023-09-17078B-s4/SupplementaryTable_5.xlsx
- 2023-09-17078B-s4/SupplementaryTable_6.xlsx
- 2023-09-17078B-s4/SupplementaryTable_7.xlsx
- 2023-09-17078B-s4/SupplementaryTable_8.xlsx
- 2023-09-17078B-s4/SupplementaryTable_9.xlsx
- 2023-09-17078B-s4/SupplementaryTableLegends.docx
