# Supplementary material for: Molecular basis of positional memory in limb regeneration
Source: Nature. 2025 May 21;642(8068):730–8. doi: 10.1038/s41586-025-09036-5 (PMC12176643; doi:10.1038/s41586-025-09036-5)
Supplement: Supplementary file 4 — Supplementary Tables 1–18 [file 41586_2025_9036_MOESM4_ESM.zip › 2023-09-17078B-s4/SupplementaryTable_1.xlsx]

## Sheet: SupplementaryTable1
Supplementary Table 1 | Differentially expressed genes enriched in posterior dermal cells, ordered by p-value.
Table of differentially expressed genes enriched in posterior dermal cells compared to anterior dermal cells. Genes are ordered by decreasing statistical significance (top to bottom). Differential expression was determined statistically using DESeq2 (two-tailed Wald test with Benjamini-Hochberg adjustment for multiple testing), with a FDR cutoff of p<0.01.
Gene ID and Symbol	baseMean	log2FoldChange	lfcSE	stat	pvalue	padj
AMEX60DD045298-HAND2	4912.45	3.44365	0.134558	25.5924	1.85e-144	2.94e-140
AMEX60DD012132-GREM1	8540.91	3.25094	0.161055	20.1853	1.32e-90	1.05e-86
AMEX60DD029166-EMP1	2292.65	2.37388	0.184254	12.8838	5.56e-38	2.94e-34
AMEX60DD038184-KRT19	6905.61	1.73882	0.154672	11.242	2.54e-29	5.03e-26
AMEX60DD011094-TNFAIP2	1467.04	2.1464	0.203486	10.5482	5.18e-26	9.13e-23
AMEX60DD029590-IGFBP5	17772.9	0.99475	0.106499	9.34047	9.59e-21	1.17e-17
AMEX60DD032648	791.11	4.35216	0.470455	9.25097	2.22e-20	2.35e-17
AMEX60DD024268-N/A	168446	0.84662	0.0946573	8.94405	3.75e-19	3.13e-16
AMEX60DD007136-CAPG	19666.9	1.0808	0.122518	8.82161	1.13e-18	8.95e-16
AMEX60DD053027-COL17A1	7154.99	1.42503	0.168548	8.45472	2.8e-17	1.85e-14
AMEX60DD055612-HOXD13	470.189	3.95868	0.471046	8.40402	4.31e-17	2.74e-14
AMEX60DD054625-TBX2	1088.28	2.08807	0.248686	8.39642	4.6e-17	2.81e-14
AMEX60DD055420-FN1	57753.2	0.75251	0.0900037	8.36088	6.23e-17	3.66e-14
AMEX60DD002999-EBF2	1155.34	2.23459	0.268949	8.30862	9.68e-17	5.49e-14
AMEX60DD005352-ANXA2	17616.5	1.09938	0.132511	8.29654	1.07e-16	5.87e-14
AMEX60DD049637-PRSS23	1977.57	1.90987	0.232541	8.21304	2.16e-16	1.14e-13
AMEX60DD042697-EFNA5	7842.58	1.18501	0.145955	8.11895	4.7e-16	2.41e-13
AMEX60DD003755-LOC102059433	92008.2	0.921383	0.11366	8.10648	5.21e-16	2.58e-13
AMEX60DD001823-RARRES1	11906.6	0.982061	0.121333	8.0939	5.78e-16	2.78e-13
AMEX60DD014849-THBS3	4237.65	1.65394	0.209154	7.90776	2.62e-15	1.09e-12
AMEX60DD027994	113500	1.05339	0.134603	7.82591	5.04e-15	2.05e-12
AMEX60DD040289-ANGPT1	1774.06	1.91655	0.247401	7.74674	9.43e-15	3.74e-12
AMEX60DD029823-KRT5	6762.95	1.57534	0.205391	7.66997	1.72e-14	6.66e-12
AMEX60DD009815-VAT1	20353.9	0.920853	0.123079	7.48177	7.33e-14	2.59e-11
AMEX60DD008884-CYP2A13	391.923	5.4688	0.736867	7.42169	1.16e-13	3.82e-11
AMEX60DD024244-MST1	5721.35	1.08694	0.146854	7.40151	1.35e-13	4.36e-11
AMEX60DD051700-LOC113941412	9142.54	0.906855	0.122693	7.39124	1.45e-13	4.62e-11
AMEX60DD008883-CYP2A13	2647.78	1.90018	0.258035	7.36403	1.78e-13	5.55e-11
AMEX60DD054004	676.217	2.90668	0.407084	7.14024	9.32e-13	2.64e-10
AMEX60DD008885	303.143	3.46335	0.491375	7.04827	1.81e-12	4.96e-10
AMEX60DD026748-MFAP5	52508.3	1.04446	0.149361	6.99289	2.69e-12	7.12e-10
AMEX60DD014975-S100A10	21912.5	0.729445	0.104839	6.95779	3.46e-12	8.99e-10
AMEX60DD018697-F13B	511.524	2.69149	0.395256	6.8095	9.79e-12	2.47e-09
AMEX60DD045295-SCRG1	1491.27	1.56305	0.230315	6.78657	1.15e-11	2.8e-09
AMEX60DD011307-FBLN5	5318.32	0.964209	0.143512	6.71864	1.83e-11	4.41e-09
AMEX60DD024084-SEMA3G	3682.07	1.51773	0.239189	6.34533	2.22e-10	4.89e-08
AMEX60DD036862-PRSS23	5859.64	1.22009	0.192865	6.32617	2.51e-10	5.46e-08
AMEX60DD049867-SFRP2	3185.22	1.0893	0.175566	6.2045	5.49e-10	1.18e-07
AMEX60DD026746-A2ML1	399.218	2.6735	0.440154	6.07401	1.25e-09	2.57e-07
AMEX60DD008878-TAFA2	459.618	2.85044	0.476411	5.98316	2.19e-09	4.34e-07
AMEX60DD052276-LOC112113698	831.697	3.30885	0.556464	5.94621	2.74e-09	5.38e-07
AMEX60DD041315	5275.56	0.84038	0.143397	5.86051	4.61e-09	8.72e-07
AMEX60DD007579	1366.51	1.51266	0.258624	5.84887	4.95e-09	9.13e-07
AMEX60DD028151	23.8816	20.4455	3.51407	5.81818	5.95e-09	1.07e-06
AMEX60DD056319-PRKAG3	178.03	4.33312	0.749084	5.78456	7.27e-09	1.25e-06
AMEX60DD047404-ADAMTS5	1426.64	1.72121	0.299234	5.75205	8.82e-09	1.47e-06
AMEX60DD047262-LOC115092556	22.6394	20.3694	3.5461	5.74417	9.24e-09	1.53e-06
AMEX60DD003298	21.7283	20.3148	3.58274	5.67018	1.43e-08	2.31e-06
AMEX60DD043733-DR999-PMT14783	4857.67	0.799258	0.141229	5.6593	1.52e-08	2.44e-06
AMEX60DD005684-UMOD	4678.89	1.14572	0.203554	5.62857	1.82e-08	2.88e-06
AMEX60DD056780-LOC113575404	21.1411	20.2766	3.60347	5.62696	1.83e-08	2.88e-06
AMEX60DDU001005517	20.7496	20.2436	3.61782	5.59553	2.2e-08	3.39e-06
AMEX60DD037078-FGF16	897.005	1.52458	0.272585	5.59302	2.23e-08	3.41e-06
AMEX60DD014985-LOC115077151	533.278	2.26291	0.405436	5.58143	2.39e-08	3.54e-06
AMEX60DD020691-XB5721655.S	20.2181	20.2128	3.6315	5.56598	2.61e-08	3.8e-06
AMEX60DD007948-GCC1	26.0349	19.0391	3.45451	5.51136	3.56e-08	5.09e-06
AMEX60DD043026-CFC1	18.8662	20.1191	3.68697	5.45682	4.85e-08	6.75e-06
AMEX60DD034915	18.6078	20.1002	3.69802	5.4354	5.47e-08	7.48e-06
AMEX60DD016049-LGI1	27.4907	18.5198	3.41252	5.42701	5.73e-08	7.76e-06
AMEX60DD017064-LOC102363937	2582.02	1.41888	0.261566	5.42458	5.81e-08	7.76e-06
AMEX60DD035993-KCNG3	955.304	1.78775	0.330118	5.4155	6.11e-08	8.08e-06
AMEX60DD036742-ZNF658	18.071	19.9558	3.72246	5.36091	8.28e-08	1.09e-05
AMEX60DD010473-PSMB7	2914.49	0.848631	0.160644	5.28268	1.27e-07	1.62e-05
AMEX60DD012162-XELAEV-18039998MG	2321.52	0.96779	0.18584	5.20766	1.91e-07	2.33e-05
AMEX60DD016367-LOC115080300	3085.25	1.11475	0.21426	5.20282	1.96e-07	2.38e-05
AMEX60DD037492-GPC4	17754.2	0.641215	0.123301	5.20039	1.99e-07	2.39e-05
AMEX60DD035117-LAMA4	6227.24	0.653641	0.126647	5.16111	2.45e-07	2.91e-05
AMEX60DD024521-CYP2F1	8848.64	0.884756	0.171537	5.1578	2.5e-07	2.94e-05
AMEX60DD053266-RGS10	1594.05	1.54931	0.302698	5.11834	3.08e-07	3.57e-05
AMEX60DD000084-ADGRD1	2128.29	1.7206	0.336465	5.11376	3.16e-07	3.63e-05
AMEX60DD004644-FUT3	708.766	1.36181	0.267283	5.09501	3.49e-07	3.98e-05
AMEX60DD011997-CRIP1	8382.11	1.0873	0.213592	5.09056	3.57e-07	4.05e-05
AMEX60DD022566-KLF8	3091.13	0.829169	0.163733	5.06417	4.1e-07	4.52e-05
AMEX60DD049312-SHISA2	282.551	2.67696	0.529094	5.05951	4.2e-07	4.6e-05
AMEX60DD023968	1171.26	2.25544	0.448471	5.02917	4.93e-07	5.35e-05
AMEX60DD012216-CFL2	4150.24	0.872455	0.173667	5.02373	5.07e-07	5.47e-05
AMEX60DD024630	18797.9	0.764374	0.153147	4.99112	6e-07	6.27e-05
AMEX60DD025131-CD248	27581.3	0.67216	0.135156	4.97323	6.58e-07	6.74e-05
AMEX60DD038192-KRT19	269.742	2.34369	0.477033	4.91304	8.97e-07	8.95e-05
AMEX60DD020532-COL21A1	5635.87	1.10326	0.226096	4.8796	1.06e-06	0.000103504
AMEX60DD020053-ELOVL1	24724.5	0.646217	0.132468	4.87828	1.07e-06	0.000103563
AMEX60DD010491-TNXB	14399.9	1.0253	0.213124	4.81083	1.5e-06	0.000143693
AMEX60DD025178-CAPN1	24099.5	0.617752	0.12844	4.80964	1.51e-06	0.000143693
AMEX60DD051419-AJAP1	1082.95	1.09817	0.228436	4.80736	1.53e-06	0.000144479
AMEX60DD012436	50.9836	8.73005	1.82072	4.79483	1.63e-06	0.000152898
AMEX60DD010096-KRT17	58.0803	8.91862	1.86296	4.78734	1.69e-06	0.000156857
AMEX60DD003902-ISLR	3994.22	0.772821	0.162396	4.75887	1.95e-06	0.000179128
AMEX60DD008914-WNT2B	656.308	1.34169	0.28197	4.75827	1.95e-06	0.000179128
AMEX60DD022420-NEBL	601.816	1.82117	0.383691	4.74646	2.07e-06	0.000188816
AMEX60DD006238-SEMA3E	1343.19	1.46638	0.310049	4.72953	2.25e-06	0.000204097
AMEX60DD031445	66.6122	9.11631	1.93321	4.71563	2.41e-06	0.000217297
AMEX60DD052522-LIPA	4000.28	0.769598	0.163563	4.70519	2.54e-06	0.00022742
AMEX60DD032718-SCARA5	5418.1	0.883727	0.187989	4.70096	2.59e-06	0.000230878
AMEX60DD023300-LAMB2	1063	1.22505	0.260743	4.69831	2.62e-06	0.000232583
AMEX60DDU001010640-COL11A1	326.321	2.56199	0.54738	4.68046	2.86e-06	0.000248235
AMEX60DD035574-AKAP12	28280.9	0.629671	0.135419	4.64978	3.32e-06	0.000283529
AMEX60DD012996-ARHGEF15	1221.81	1.2389	0.268434	4.61531	3.93e-06	0.000326151
AMEX60DD008964-CD34	1568.36	1.03203	0.224437	4.59829	4.26e-06	0.000352107
AMEX60DD001909-IGSF10	12699.3	0.657208	0.143371	4.58398	4.56e-06	0.000371311
AMEX60DD036951-ARHGAP20	565.684	1.64342	0.358847	4.57972	4.66e-06	0.000377008
AMEX60DD046915	777.452	1.29324	0.283155	4.56726	4.94e-06	0.000396095
AMEX60DD045638-UCHL1	2562.83	1.03825	0.227469	4.56437	5.01e-06	0.000399567
AMEX60DD010804-TAPBP	3616.98	0.639671	0.14178	4.5117	6.43e-06	0.000500316
AMEX60DD025422-AHNAK	4013.32	1.06879	0.237955	4.49157	7.07e-06	0.000539472
AMEX60DD025264-LOC106737871	165.446	2.46304	0.549155	4.48515	7.29e-06	0.000553305
AMEX60DD023112-ZNF10	55.1666	6.4285	1.43641	4.47538	7.63e-06	0.000576463
AMEX60DD028758-MSX2	1445.2	1.15894	0.260747	4.4447	8.8e-06	0.000658913
AMEX60DD030050-TIMD4	2203.53	1.18434	0.266998	4.43575	9.18e-06	0.00068366
AMEX60DD002023-PROS1	294.523	2.44581	0.55493	4.40743	1.05e-05	0.000772169
AMEX60DD031899-ICAM5	976.151	1.35236	0.307394	4.39943	1.09e-05	0.000797483
AMEX60DDU001010337	41.2025	8.42308	1.91652	4.39499	1.11e-05	0.000799944
AMEX60DD008880-CYP2A6	77.7925	7.87908	1.79423	4.39133	1.13e-05	0.000809048
AMEX60DD054904-HIC1	3755.38	0.821677	0.187216	4.38893	1.14e-05	0.000814354
AMEX60DDU001006983-PARPI-0014716	2806.24	0.748824	0.174752	4.28508	1.83e-05	0.00125508
AMEX60DD053555-ADAMTS15	49.7215	6.27977	1.48094	4.24039	2.23e-05	0.00152641
AMEX60DD047987-SEPTIN10	4136.03	0.595834	0.140727	4.23397	2.3e-05	0.00154409
AMEX60DD015002-S100A13	8207.27	0.846535	0.201839	4.19411	2.74e-05	0.00181869
AMEX60DD049489-MMP1	48.8004	8.6674	2.06802	4.19115	2.78e-05	0.00182021
AMEX60DD021953-HOXA13	264.246	1.99443	0.478736	4.16604	3.1e-05	0.00200296
AMEX60DD007108-ACAN	2490.27	0.994854	0.238823	4.16566	3.1e-05	0.00200296
AMEX60DD007343-TNKS1BP1	13478.4	0.609429	0.146373	4.16353	3.13e-05	0.00201354
AMEX60DD004446-MUC5B	7922.48	2.40711	0.578455	4.16128	3.16e-05	0.002019
AMEX60DD000921-OASL	1914.17	0.834003	0.20043	4.16107	3.17e-05	0.002019
AMEX60DD031199-ABCA8	3706.21	0.722546	0.174989	4.1291	3.64e-05	0.00228456
AMEX60DD012693-B3GNT9	2661.35	0.882018	0.214021	4.12117	3.77e-05	0.00235536
AMEX60DD032906-CYP2J2	474.771	1.45329	0.354129	4.10386	4.06e-05	0.00251901
AMEX60DD020640-IL4R	2432.82	0.739631	0.18028	4.10268	4.08e-05	0.00252205
AMEX60DD023548-CAV3	47.9478	7.20451	1.75664	4.10129	4.11e-05	0.00252733
AMEX60DD029914-S100A11	781.158	1.067	0.261823	4.07528	4.6e-05	0.00278408
AMEX60DD029423-ZNF300	139.611	2.59767	0.638428	4.06886	4.72e-05	0.00285102
AMEX60DD004552-SIGIRR	2974.73	0.895319	0.220132	4.06719	4.76e-05	0.00286058
AMEX60DD030522-ARHGDIB	4581.53	0.654442	0.161538	4.05133	5.09e-05	0.00302723
AMEX60DD001008-DTX1	64.0918	5.07267	1.25432	4.04417	5.25e-05	0.00308656
AMEX60DD045942-AFAP1	1114.49	1.54957	0.38351	4.0405	5.33e-05	0.00312368
AMEX60DD048288-F10	12126.3	0.665656	0.165098	4.03188	5.53e-05	0.00322857
AMEX60DD037682-PCDH19	1854.52	0.808726	0.202487	3.99396	6.5e-05	0.00371902
AMEX60DD010594-RGS3	62.7875	4.34614	1.09325	3.97542	7.03e-05	0.00398223
AMEX60DD031409-C1QTNF1	494.89	1.67594	0.429342	3.90349	9.48e-05	0.00525589
AMEX60DD028768-DRD1	105.656	2.72236	0.698783	3.89585	9.79e-05	0.00537379
AMEX60DD022344-TAC1	49.7465	5.28897	1.35901	3.89178	9.95e-05	0.00544592
AMEX60DD024603-SERTAD2	147.927	2.30865	0.594115	3.88586	0.000101967	0.00556121
AMEX60DD026007-LOC115075658	4757.37	0.648159	0.16718	3.877	0.000105751	0.00569481
AMEX60DD047972-SCML2	122.264	2.93446	0.758308	3.86974	0.00010895	0.00582203
AMEX60DDU001002672	32.7049	8.09017	2.09664	3.85863	0.000114024	0.00603749
AMEX60DD034470-LOC101955705	4041.81	0.752363	0.195029	3.85769	0.000114462	0.00603749
AMEX60DD004436-AP2A2	3856.31	0.651075	0.168777	3.85761	0.000114503	0.00603749
AMEX60DD023020-PLA2G4C	2119.16	0.771228	0.200068	3.85484	0.000115807	0.00608603
AMEX60DD052038-CAPNS1	1766.21	0.752088	0.19526	3.85173	0.000117288	0.0061233
AMEX60DD008176-CPM	148.785	2.26642	0.590403	3.83877	0.000123653	0.00643441
AMEX60DD005280-HARBI1	41.2018	6.98608	1.82265	3.83292	0.000126629	0.00656774
AMEX60DD038318-DSP	8704.7	0.714319	0.187124	3.81736	0.000134889	0.00692822
AMEX60DD056032-STEAP3	1678.84	0.729782	0.191319	3.81448	0.000136471	0.0069421
AMEX60DD041516-MTARC1	840.322	1.12976	0.296515	3.81013	0.000138894	0.00703671
AMEX60DD026180-ASIC1	361.085	1.81575	0.476632	3.80955	0.000139218	0.00703671
AMEX60DD039930-PI15	47.9764	7.1742	1.91004	3.75605	0.000172615	0.00853646
AMEX60DD047161-PCP4	182.025	3.20739	0.85394	3.75599	0.000172655	0.00853646
AMEX60DD034453-MRPS5	108.381	2.748	0.736261	3.73238	0.000189682	0.00932024
AMEX60DD013815-HSD11B1L	144.58	2.67879	0.720687	3.717	0.000201602	0.00973257
AMEX60DD007394-CTSS	1193.77	1.76072	0.473867	3.71564	0.000202691	0.00973257
AMEX60DD042726	33.3604	8.11782	2.18543	3.71452	0.000203592	0.00973257
