# Supplementary material for: Molecular basis of positional memory in limb regeneration
Source: Nature. 2025 May 21;642(8068):730–8. doi: 10.1038/s41586-025-09036-5 (PMC12176643; doi:10.1038/s41586-025-09036-5)
Supplement: Supplementary file 4 — Supplementary Tables 1–18 [file 41586_2025_9036_MOESM4_ESM.zip › 2023-09-17078B-s4/SupplementaryTable_10.xlsx]

## Sheet: SupplementaryTable10
Supplementary Table 10 | All differentially expressed genes downregulated in Hand2-misexpressing cells compared to anterior blastema cells.
A list of all genes downregulated in Prrx1>mCherry-Hand2 cells compared to anterior ‘A’ blastema cells isolated from double transgenic axolotls. A negative log2FoldChange indicates higher expression in anterior blastema cells. Differential expression was determined statistically using DESeq2 (two-tailed Wald test with Benjamini-Hochberg adjustment for multiple testing), with a padj < 0.05.
Gene	baseMean	log2FoldChange	lfcSE	stat	pvalue	padj
N/A.18	1606.91	-0.586517	0.226076	-2.59433	0.00947747	0.0487559
CBX3.S	10259.6	-0.589452	0.149406	-3.94531	7.96978e-05	0.000869042
CNOT9	2713.22	-0.592032	0.202304	-2.92645	0.00342857	0.0214783
PRDX1	17642.5	-0.593818	0.181926	-3.26406	0.00109829	0.00836033
RHOB	20076.3	-0.594048	0.0894197	-6.64337	3.06596e-11	1.15162e-09
ARPC4	10005.9	-0.594784	0.14866	-4.00098	6.30805e-05	0.000713196
AURKAIP1	1748.41	-0.595877	0.208291	-2.86079	0.00422586	0.0254719
NPC2	13046.9	-0.595913	0.194144	-3.06944	0.00214457	0.0145646
CPSF1	1840.69	-0.597696	0.213839	-2.79508	0.00518877	0.0300886
MDFIC	3020.48	-0.597697	0.181458	-3.29386	0.000988205	0.00766235
EIF1	40500.5	-0.59982	0.0905689	-6.6228	3.52455e-11	1.31045e-09
GLB1	3265.9	-0.603134	0.219417	-2.7488	0.00598138	0.0337766
HDGF	6074.66	-0.603191	0.174956	-3.44768	0.000565425	0.00476736
AMEX60DD051013	4036.42	-0.605569	0.186425	-3.24833	0.00116083	0.00874562
RBM45	2900.33	-0.606029	0.21221	-2.8558	0.00429287	0.0257787
SLTM	8264.72	-0.606111	0.145842	-4.15593	3.23966e-05	0.000395623
UQCRC1	4521.88	-0.608811	0.194069	-3.13709	0.00170633	0.0120482
FAM50A	1271.91	-0.610314	0.229813	-2.6557	0.00791438	0.0421472
RAB34	3887.13	-0.611101	0.176599	-3.46039	0.000539401	0.00458378
COL6A1	150055	-0.613176	0.178004	-3.44473	0.00057163	0.00480911
SRSF7	20632.8	-0.613779	0.10527	-5.83053	5.52507e-09	1.52983e-07
CADR_000006347	53213.2	-0.617581	0.0849491	-7.27002	3.59443e-13	1.75228e-11
BANF1	6807.12	-0.618546	0.214964	-2.87743	0.00400923	0.024415
LOC115474130	5303.76	-0.620271	0.221787	-2.79669	0.00516287	0.0299764
FKBP3	13188	-0.621353	0.142696	-4.35439	1.33436e-05	0.000179845
AMEX60DD003045	45243.3	-0.623074	0.0985813	-6.32041	2.60873e-10	8.69418e-09
TUBA1B	25822.1	-0.62365	0.192781	-3.23502	0.00121635	0.00911515
LOXL1	4342.82	-0.628169	0.230347	-2.72706	0.00639023	0.0354841
SAE1	1652.48	-0.630438	0.209895	-3.00359	0.00266815	0.0175799
MAMDC4	2230.87	-0.632942	0.175203	-3.61263	0.000303112	0.00278638
LOC115480479	6982.07	-0.634077	0.123089	-5.15139	2.58562e-07	5.09618e-06
COL18A1	8708.58	-0.634434	0.142382	-4.45585	8.35629e-06	0.000118187
ATP6V1G1	12955.8	-0.634889	0.115467	-5.49845	3.83149e-08	8.92392e-07
GSTM1	11207.5	-0.636574	0.0946621	-6.7247	1.75957e-11	6.84776e-10
SLC50A1	2190.38	-0.637177	0.176795	-3.60404	0.00031331	0.00286576
EIF3E	3431.09	-0.638882	0.226998	-2.81448	0.00488557	0.0286096
ELAVL1	2478.91	-0.639109	0.202241	-3.16014	0.00157694	0.0113265
RFC4	1362.99	-0.641781	0.217123	-2.95584	0.00311822	0.0198977
SEPHS2	2312.94	-0.644256	0.197863	-3.25607	0.00112967	0.00854691
CHMP2A	2236.55	-0.645236	0.248085	-2.60087	0.00929876	0.047986
SLC35B2	2536.14	-0.646729	0.208041	-3.10866	0.00187938	0.0130836
TUBA1A	65016.5	-0.649607	0.133338	-4.87188	1.10541e-06	1.89543e-05
SNRPA	5198.42	-0.649611	0.163705	-3.96818	7.24237e-05	0.000802615
GTF2H5	1481.33	-0.650104	0.247883	-2.62263	0.00872542	0.0456181
STIP1	6149.5	-0.65061	0.13074	-4.97637	6.47862e-07	1.17461e-05
IDH2	16765.7	-0.651646	0.110996	-5.87088	4.33487e-09	1.21868e-07
SH3GL1	2028.08	-0.653895	0.210919	-3.10022	0.00193377	0.0134062
FAM120A	2383.74	-0.656787	0.183694	-3.57543	0.000349647	0.00314476
PRRC1	2152.37	-0.657556	0.238402	-2.75818	0.00581245	0.0329858
PSAP	13846	-0.65756	0.178141	-3.69124	0.000223165	0.00213498
ATP6V1E1	2562.11	-0.658168	0.23302	-2.82451	0.0047353	0.0279114
RAP1B	1608.55	-0.663342	0.232394	-2.85439	0.00431202	0.0258552
MANF	3573.54	-0.670331	0.192721	-3.47824	0.000504722	0.00434345
RPL15	55165.9	-0.67569	0.0880278	-7.67587	1.64302e-14	9.56081e-13
SH3BP5	4181.83	-0.677206	0.257579	-2.62912	0.00856068	0.044872
GNB4	1689.78	-0.677522	0.194719	-3.47949	0.000502366	0.00432927
SNX3	3790.86	-0.677683	0.14973	-4.52603	6.01013e-06	8.82031e-05
ANXA11	2625.06	-0.678082	0.239079	-2.83622	0.00456509	0.0271066
SPRED1	858.402	-0.678238	0.248808	-2.72595	0.00641172	0.0355819
DDX39B	2641.96	-0.683978	0.228349	-2.99532	0.00274161	0.0179606
AMEX60DD001630	2866.95	-0.686663	0.180857	-3.79671	0.00014663	0.00148166
SH3BGRL3	6004.58	-0.686879	0.161138	-4.26267	2.02003e-05	0.000260938
CYFIP1	2252.1	-0.687563	0.190559	-3.60815	0.000308391	0.0028264
PITPNA	2973.64	-0.687584	0.228956	-3.00312	0.00267227	0.0175943
NR2C1	1102.82	-0.694906	0.248563	-2.79569	0.00517894	0.0300506
PRR36	8174.57	-0.69615	0.152553	-4.56332	5.03513e-06	7.5158e-05
DRG1	5740.49	-0.696443	0.191087	-3.64464	0.000267765	0.0025038
ELOF1	5651.84	-0.696489	0.167676	-4.15378	3.27029e-05	0.000398832
PPP4R3B	3985.84	-0.696598	0.196648	-3.54236	0.000396563	0.0035218
FERMT2	1926.8	-0.696997	0.230534	-3.02341	0.00249943	0.0165995
EIF2S2	15390.5	-0.697771	0.145229	-4.80463	1.55037e-06	2.57179e-05
GPX4	5935.95	-0.698072	0.165791	-4.21055	2.54749e-05	0.000319832
CAND1	2559.22	-0.700001	0.170342	-4.10938	3.96721e-05	0.000473431
LOC115079620	5893.25	-0.702404	0.171075	-4.10581	4.02896e-05	0.000478929
ATP6V0D1	1285.5	-0.703137	0.212788	-3.3044	0.000951799	0.00742403
SRP68	1083.94	-0.703252	0.265197	-2.65181	0.0080062	0.0425744
NME1	53193.6	-0.703468	0.144461	-4.86961	1.11819e-06	1.91377e-05
ND4	22857	-0.703969	0.170596	-4.12652	3.68296e-05	0.00044239
GNG2	6343.57	-0.705235	0.160371	-4.39752	1.09494e-05	0.00015136
PURA	1684.52	-0.705754	0.22431	-3.14634	0.00165329	0.0117597
SCOC	1558.82	-0.706518	0.267052	-2.64563	0.00815401	0.043221
EIF4E	2012.48	-0.707721	0.202554	-3.49398	0.000475873	0.004134
CTSL	25833.6	-0.708118	0.180636	-3.92013	8.85007e-05	0.000948665
METAP1	2740.03	-0.710195	0.198443	-3.57883	0.000345139	0.00310774
ZC3H10	7475.39	-0.710329	0.149115	-4.76364	1.90132e-06	3.10341e-05
RPL18	1028.32	-0.711888	0.272514	-2.6123	0.00899352	0.0467663
TDG	2264.81	-0.712535	0.210803	-3.38009	0.000724608	0.00586241
PRICKLE1	1291.97	-0.715777	0.271639	-2.63503	0.00841295	0.0442621
COL24A1	1424.76	-0.717636	0.269124	-2.66656	0.00766309	0.0410083
SLC3A2	9429.83	-0.717919	0.18288	-3.92564	8.64997e-05	0.000929935
SSRP1	3458.16	-0.720031	0.192251	-3.74526	0.000180208	0.00176926
STRAP	2235.4	-0.720199	0.183693	-3.92066	8.83058e-05	0.00094713
CSNK2B	3229.5	-0.720387	0.207258	-3.47579	0.000509346	0.00436889
ERH	9998.4	-0.721349	0.177395	-4.06634	4.77562e-05	0.000556852
HMGB2	73430.8	-0.721623	0.125582	-5.74622	9.12613e-09	2.42438e-07
GSTP1	9163.29	-0.722238	0.162232	-4.45188	8.51223e-06	0.0001203
RRM2	7196.37	-0.722799	0.157116	-4.60042	4.21639e-06	6.40849e-05
OLFML3	4634.69	-0.723336	0.245443	-2.94706	0.00320809	0.0203194
ACTR10	2779.76	-0.726723	0.214765	-3.38381	0.000714867	0.00579644
HIGD1C	1487.48	-0.729108	0.244902	-2.97714	0.00290953	0.0188985
RAE1	3186.39	-0.729389	0.245314	-2.97329	0.00294624	0.0190762
PSMC6.L	3829.84	-0.729673	0.166471	-4.38319	1.16952e-05	0.00016082
NDUFS8.L	1923.47	-0.731848	0.199317	-3.67177	0.000240873	0.00228175
AVIL	4162.24	-0.732257	0.214526	-3.41337	0.00064164	0.00531222
HIPK1	1276.52	-0.732339	0.211095	-3.46924	0.000521934	0.00445923
CALM1	11151.9	-0.733632	0.1803	-4.06895	4.72245e-05	0.000551003
OGN	29851.1	-0.733893	0.203755	-3.60185	0.000315963	0.00288714
HCG17664	1250.96	-0.736439	0.282727	-2.60477	0.00919367	0.0475591
MFAP4	4471.73	-0.738289	0.266879	-2.76638	0.00566832	0.0323677
QDPR	1922.35	-0.739546	0.25281	-2.9253	0.00344122	0.0215429
APMAP	1274.28	-0.742393	0.285518	-2.60016	0.00931811	0.0480588
GTF2E2	938.56	-0.742733	0.268214	-2.76918	0.00561973	0.0321403
ACADVL	1539.54	-0.744703	0.239371	-3.11108	0.00186406	0.0129967
EIF3I	10549.4	-0.746723	0.141343	-5.28306	1.27047e-07	2.66755e-06
TRMT1L	1821.52	-0.749199	0.24641	-3.04046	0.00236221	0.0158097
CYC1	5459.08	-0.752724	0.147379	-5.1074	3.26629e-07	6.30221e-06
LUC7L2	3126.31	-0.753537	0.182148	-4.13695	3.51954e-05	0.000425548
NOP53	3909.41	-0.75382	0.212848	-3.54159	0.000397728	0.00353044
COX6B1	25190.5	-0.754369	0.132191	-5.70664	1.15226e-08	2.98741e-07
SEC11A	2583.84	-0.754721	0.226044	-3.33882	0.000841351	0.00667617
G2E3	1564.33	-0.757166	0.229711	-3.29618	0.000980103	0.00761564
CBX5	4736.46	-0.75843	0.11784	-6.4361	1.22586e-10	4.27187e-09
PFAS	1079	-0.758446	0.283317	-2.67702	0.00742802	0.0399518
USP9X	939.081	-0.761046	0.251476	-3.02632	0.00247552	0.0164646
WAPL	2166.35	-0.761682	0.216723	-3.51455	0.000440501	0.00385965
GCNT1	980.027	-0.764111	0.26471	-2.8866	0.00389428	0.0238657
DXO	1218.42	-0.764269	0.249287	-3.06582	0.00217073	0.014715
DLD	3261.53	-0.765222	0.257382	-2.9731	0.00294811	0.0190815
AMD1	3583.01	-0.766626	0.161492	-4.74716	2.06292e-06	3.35522e-05
LXN	1535.02	-0.768577	0.29057	-2.64506	0.00816754	0.0432675
AMEX60DD024630	1680.06	-0.771687	0.257866	-2.99259	0.00276618	0.0181021
PYGL	1054.31	-0.776113	0.287987	-2.69496	0.00703967	0.0383241
CCND1	1737.67	-0.776172	0.262501	-2.95684	0.00310814	0.0198579
CKS2	1469.37	-0.781479	0.28147	-2.77642	0.00549611	0.0315613
PPP4R3A	1955.21	-0.78219	0.281608	-2.77758	0.00547653	0.0314587
BET1	1399.6	-0.78883	0.236178	-3.33998	0.00083783	0.00665977
ID2	3910.85	-0.789187	0.239295	-3.29796	0.000973898	0.00757706
LAMTOR3	1696.36	-0.791518	0.290565	-2.72407	0.00644835	0.0357313
CORO7	823.779	-0.793133	0.257036	-3.08569	0.0020308	0.0139627
HEXIM1	1461.37	-0.793735	0.290537	-2.73196	0.00629593	0.0350771
TXLNG	824.851	-0.793786	0.280033	-2.83461	0.00458815	0.0272171
CHMP2B	1351.92	-0.794918	0.304837	-2.60769	0.00911565	0.0472673
C11ORF96	1126.99	-0.797024	0.295835	-2.69415	0.0070568	0.0383717
CNDP2	5369.99	-0.797456	0.208632	-3.82232	0.000132204	0.00135607
CD59	3550.09	-0.797591	0.186883	-4.26786	1.97357e-05	0.000255477
UBE2M	2298.67	-0.798544	0.245162	-3.25721	0.00112511	0.00852555
MCAM	1742.34	-0.800172	0.273792	-2.92255	0.00347176	0.021697
ENTPD2	3531.04	-0.804331	0.179185	-4.48882	7.16192e-06	0.000102912
ARL8B	1334.32	-0.806778	0.232405	-3.47143	0.000517685	0.00442798
RRM1	8352.55	-0.807327	0.147214	-5.48404	4.15726e-08	9.6094e-07
SH3BGRL.L	13206.5	-0.807835	0.151689	-5.3256	1.00621e-07	2.15214e-06
PSMD2	5036.07	-0.81182	0.127509	-6.36676	1.93063e-10	6.59002e-09
HSD17B12	2125.4	-0.814089	0.237172	-3.43248	0.000598079	0.00501042
ACTN4	1617.66	-0.814911	0.190293	-4.28241	1.84882e-05	0.000241201
TADA3	663.471	-0.815325	0.274918	-2.96571	0.00301987	0.019443
MAP2K2	1770.46	-0.81789	0.294627	-2.77602	0.0055029	0.0315904
H2AZ1	77287.7	-0.819681	0.0921296	-8.89704	5.73551e-19	4.88985e-17
NDUFA10	5113.04	-0.821559	0.1492	-5.50643	3.66191e-08	8.6055e-07
AMEX60DDU001007352	8048.81	-0.824038	0.202907	-4.06117	4.88279e-05	0.000567903
GAMT	2380.95	-0.82511	0.208846	-3.9508	7.7891e-05	0.000851874
ATF5	5380.94	-0.825163	0.187704	-4.39609	1.10218e-05	0.000152131
ATG12	1036.63	-0.826507	0.260051	-3.17824	0.00148171	0.0107606
OPTC	2433.11	-0.826564	0.267135	-3.09418	0.00197361	0.0136411
COG5	1280.57	-0.828435	0.236118	-3.50856	0.000450542	0.0039401
ALDH6A1	3021.29	-0.829385	0.292201	-2.8384	0.00453399	0.0269744
AP1S1	1083.16	-0.832223	0.314214	-2.64859	0.00808286	0.0429322
UBL3	965.28	-0.83292	0.279883	-2.97596	0.00292073	0.0189528
PGRMC2	1832.82	-0.833476	0.24428	-3.41197	0.000644959	0.00533007
DNAJC9	1519.06	-0.836273	0.321062	-2.60471	0.00919528	0.0475591
HSPA8.1	197607	-0.83693	0.126555	-6.61318	3.76149e-11	1.39571e-09
PCMT1	1849.28	-0.837173	0.261409	-3.20253	0.00136224	0.010008
RLF	1034.54	-0.841229	0.255991	-3.28617	0.0010156	0.00784491
PPP1R11	4853.9	-0.84281	0.172565	-4.884	1.03953e-06	1.79591e-05
CHMP1B	3238.1	-0.843535	0.279779	-3.015	0.00256979	0.0170298
MAGT1	2166.36	-0.845138	0.285198	-2.96334	0.00304325	0.0195538
CITED2	2073.76	-0.845593	0.183709	-4.60291	4.16637e-06	6.34298e-05
MCM2	7225.95	-0.846631	0.167971	-5.04034	4.64701e-07	8.69181e-06
LMO4	3913.49	-0.850474	0.239321	-3.5537	0.00037985	0.00339146
MSN	8478.98	-0.854419	0.233494	-3.65927	0.000252934	0.0023788
PSIP1	872.517	-0.859369	0.332312	-2.58603	0.00970876	0.0496961
DIS3	764.199	-0.860264	0.303305	-2.8363	0.00456401	0.0271066
PSMD7	1922.28	-0.861296	0.230082	-3.74344	0.000181518	0.00178022
RBMS1	1444.64	-0.861651	0.306963	-2.80701	0.0050003	0.0291711
NIPSNAP3A	856.425	-0.864256	0.33353	-2.59124	0.00956314	0.0491015
TULP4	1162.8	-0.865376	0.252633	-3.42543	0.000613837	0.00511903
ARPC1B	4005.78	-0.866331	0.185428	-4.67207	2.98183e-06	4.66356e-05
PLSCR1	4513.61	-0.869051	0.223174	-3.89406	9.85819e-05	0.00104633
DR999_PMT18529	915.701	-0.870729	0.268175	-3.24687	0.00116684	0.00878
METRNL	3792.65	-0.871098	0.315943	-2.75713	0.00583106	0.0330703
PDIA3	4074.28	-0.871649	0.17713	-4.92097	8.6118e-07	1.52075e-05
PDGFRA	4229.39	-0.872262	0.265675	-3.28318	0.00102641	0.00790511
PHB	5128.46	-0.875514	0.145693	-6.00932	1.86306e-09	5.54382e-08
PLD3.1	1072.79	-0.877182	0.234245	-3.74472	0.000180595	0.00177211
SLBP	1372.45	-0.877656	0.23364	-3.75645	0.000172341	0.00170114
NUP188	1845.43	-0.878533	0.253429	-3.46658	0.00052712	0.0044961
HSPA14	1371.98	-0.879449	0.328309	-2.67872	0.0073904	0.0397991
RHOG	1295.33	-0.881234	0.274133	-3.21462	0.00130616	0.00968919
MRPL2	1418.88	-0.881412	0.250107	-3.52415	0.000424851	0.00373492
PAFAH1B2	3664.45	-0.882405	0.205838	-4.28688	1.81196e-05	0.000237068
NFIC	3621.38	-0.886939	0.229012	-3.87289	0.000107551	0.0011291
LFNG	1409.36	-0.888409	0.260185	-3.41453	0.000638924	0.00529674
SNRPB2	3155.95	-0.888534	0.158665	-5.60007	2.1426e-08	5.25755e-07
CHCHD3	2386.75	-0.888545	0.165708	-5.36211	8.22548e-08	1.79492e-06
ALG5	1548.12	-0.891195	0.24202	-3.68232	0.000231124	0.00220307
RCN2	1665.76	-0.894503	0.319728	-2.7977	0.00514678	0.0299019
POLB	908.848	-0.894855	0.327491	-2.73246	0.00628639	0.0350561
LOC112944919	2405.01	-0.89545	0.238291	-3.7578	0.000171411	0.00169378
ATP6V1F	3541.87	-0.8957	0.227146	-3.94328	8.03764e-05	0.000875182
RAB11A	2033.86	-0.897291	0.248434	-3.61179	0.000304091	0.00279258
PREB	1079.77	-0.90008	0.285768	-3.14969	0.00163445	0.0116392
DDAH2	2357.03	-0.90235	0.271755	-3.32045	0.000898728	0.00706116
TMPO	3788.91	-0.903172	0.247233	-3.65312	0.000259071	0.00243153
BPI	7300.81	-0.904406	0.274005	-3.3007	0.000964446	0.0075099
MCM6	2664.61	-0.905185	0.203949	-4.43829	9.06773e-06	0.000127561
LOC115401458	3429.89	-0.91543	0.176597	-5.18373	2.1749e-07	4.33797e-06
ATP1A1	10967.5	-0.91733	0.136047	-6.74274	1.55428e-11	6.11372e-10
PTS	1219.47	-0.917708	0.273563	-3.35465	0.000794643	0.00634399
DDA1	1314.78	-0.920522	0.268487	-3.42855	0.000606809	0.00507084
SDC3	3260.53	-0.921364	0.200036	-4.60598	4.10527e-06	6.26036e-05
VAPA	1559.56	-0.923472	0.316429	-2.91842	0.00351813	0.0219345
KCTD12.1	2962.67	-0.92351	0.231933	-3.9818	6.83966e-05	0.000763991
NUP133	1091.15	-0.924179	0.293071	-3.15344	0.0016136	0.0115221
MOB1B	1444.96	-0.928445	0.215031	-4.31772	1.57646e-05	0.000209547
ASF1B	2325.16	-0.929128	0.157907	-5.88403	4.00395e-09	1.1361e-07
KRT19	7286.13	-0.929494	0.316178	-2.93978	0.00328446	0.020703
CTSC	12679.9	-0.929752	0.189757	-4.89969	9.59891e-07	1.67889e-05
INCENP	1060.93	-0.930982	0.34378	-2.70807	0.0067675	0.0370736
PRPS1	1204.17	-0.931229	0.280133	-3.32424	0.00088661	0.00698091
ADSL	1278.2	-0.93243	0.321523	-2.90004	0.0037311	0.0229886
AMEX60DDU001001399	703.663	-0.93618	0.311951	-3.00105	0.0026905	0.0176826
SLC41A1	595.378	-0.938215	0.351341	-2.67039	0.00757636	0.0406423
WNT5A	1487.81	-0.942485	0.354756	-2.65671	0.00789067	0.0420533
COL6A6.1	11799.8	-0.942775	0.233286	-4.04128	5.31603e-05	0.000612078
MED10	692.39	-0.943981	0.350994	-2.68945	0.00715696	0.0388242
ECHDC2	940.694	-0.946222	0.339609	-2.78621	0.0053328	0.0307584
AARS1	4162.18	-0.946569	0.248648	-3.80686	0.000140741	0.00143083
EFHD2	3544.3	-0.948909	0.344342	-2.75572	0.00585637	0.0331831
RPS8	58972.1	-0.949132	0.113639	-8.35217	6.70202e-17	4.81757e-15
SH3GLB1	2425.26	-0.95143	0.318708	-2.98527	0.0028333	0.018482
OXA1L	1199.66	-0.954692	0.297911	-3.20462	0.00135239	0.00995553
ZCCHC24	1221.14	-0.957767	0.240451	-3.98321	6.79898e-05	0.00075991
SEPTIN9	1597.51	-0.958291	0.316112	-3.03149	0.00243351	0.0162146
AMEX60DD025625	6572.36	-0.959427	0.144838	-6.62413	3.49294e-11	1.30133e-09
AMEX60DD054416	1135.83	-0.959903	0.334468	-2.86994	0.00410551	0.0248938
TAF1A	680.606	-0.960692	0.339281	-2.83156	0.0046322	0.027434
FGD4	448.959	-0.960793	0.356722	-2.69339	0.00707286	0.0384477
ARPC5	9305.64	-0.963334	0.15454	-6.23355	4.5597e-10	1.46118e-08
LAS1L	1567.53	-0.965969	0.277226	-3.48441	0.000493232	0.00425857
ABCF3	771.635	-0.967168	0.31998	-3.02259	0.00250619	0.0166383
SERPINF1	17494.9	-0.971712	0.144999	-6.70153	2.06252e-11	7.97595e-10
AP2M1	6782.47	-0.971741	0.144171	-6.74018	1.58186e-11	6.20889e-10
MARK3	1190.96	-0.972349	0.265162	-3.667	0.000245414	0.00231639
PARK7	4205.69	-0.974824	0.15996	-6.09417	1.10008e-09	3.40041e-08
LAMP3	7745.76	-0.974913	0.154151	-6.3244	2.54223e-10	8.50349e-09
LOC100936752	21092.5	-0.975394	0.192217	-5.07445	3.88623e-07	7.36656e-06
RARG	13731.8	-0.976474	0.140853	-6.93257	4.13259e-12	1.76987e-10
STOML2	1800.02	-0.979228	0.221505	-4.42079	9.83405e-06	0.000137497
ZNF800	778.266	-0.982398	0.317897	-3.0903	0.00199953	0.0137943
SCFD1	841.96	-0.983701	0.34039	-2.88993	0.00385331	0.0236304
PDLIM5	801.013	-0.986115	0.280392	-3.51691	0.000436604	0.003831
AMEX60DD040219	5582.15	-0.987658	0.177434	-5.56633	2.60167e-08	6.30801e-07
PPP2R5A	2002.97	-0.989036	0.246366	-4.01449	5.95737e-05	0.000677411
EXOSC2	1305.56	-0.993063	0.230085	-4.31606	1.58837e-05	0.000210672
SARAF	1074.06	-0.994108	0.333229	-2.98326	0.002852	0.0185775
NASP	11639.7	-0.994324	0.144273	-6.89197	5.50249e-12	2.29229e-10
ANXA4	19813.8	-0.994868	0.163041	-6.10194	1.0479e-09	3.2556e-08
GLA	1798.12	-0.995767	0.270074	-3.68702	0.000226896	0.00216841
FOS	19948.7	-0.997389	0.234145	-4.25971	2.04695e-05	0.000263483
QRSL1	1402.74	-0.997653	0.293886	-3.3947	0.000687049	0.00561212
MYO10	2441.08	-0.998017	0.213139	-4.68248	2.83427e-06	4.47092e-05
AMEX60DD005921	10918.7	-0.998885	0.294332	-3.39373	0.000689476	0.00562193
TNMD	8266.32	-0.99916	0.268602	-3.71985	0.000199341	0.00193329
RNF112	1393.29	-1.0068	0.312943	-3.21719	0.00129451	0.00961833
MECP2	916.287	-1.00737	0.271184	-3.71473	0.000203423	0.00196664
AMEX60DD010877	1412.78	-1.00979	0.311207	-3.24475	0.00117552	0.00883811
SKP2	930.208	-1.01473	0.292248	-3.47217	0.000516272	0.00441796
CDCA4	1224.11	-1.01565	0.267099	-3.8025	0.000143241	0.00145383
LOC103623087	1243.55	-1.01622	0.275762	-3.68511	0.000228599	0.00218127
TIMM50	892.985	-1.01713	0.298414	-3.40845	0.000653328	0.005375
SESN1	1056.67	-1.01726	0.386008	-2.63534	0.00840526	0.0442344
CYB5B	1619.27	-1.01886	0.35013	-2.90994	0.00361493	0.0224156
RANGAP1	890.011	-1.0208	0.3387	-3.01386	0.00257944	0.017069
FUCA2	2323.22	-1.0288	0.232746	-4.42025	9.85876e-06	0.000137669
TXNRD3	2567.14	-1.02885	0.189928	-5.41706	6.05861e-08	1.35102e-06
PTGR1	1627.31	-1.02892	0.251952	-4.08378	4.43098e-05	0.000521979
HSPA12B	966.545	-1.02917	0.348581	-2.95247	0.00315243	0.0200639
FBP1.1	2202.9	-1.03053	0.235531	-4.37535	1.21236e-05	0.00016584
ABCB7	1703.46	-1.03626	0.286122	-3.62173	0.000292645	0.00270645
AMEX60DD047169	64856.7	-1.0371	0.100497	-10.3198	5.73375e-25	7.84326e-23
HMBS.2.S	1467.84	-1.04762	0.342575	-3.05809	0.00222754	0.0150445
TIMD4	1016.92	-1.05022	0.322422	-3.25728	0.00112486	0.00852555
PRPF39	1650.91	-1.05761	0.190807	-5.54283	2.9762e-08	7.14055e-07
RPUSD3	434.267	-1.05803	0.334072	-3.16708	0.00153978	0.0111119
CCNF	1054.49	-1.05958	0.284086	-3.7298	0.000191631	0.00186642
CTSB	15279.2	-1.06156	0.212428	-4.99729	5.81404e-07	1.06147e-05
PI4K2B	1030.78	-1.06267	0.315518	-3.36801	0.000757118	0.00607917
NPL	795.792	-1.07028	0.323573	-3.3077	0.000940645	0.00735895
TMBIM1	6479.02	-1.07521	0.162818	-6.60378	4.00806e-11	1.47822e-09
ANLN	807.585	-1.07523	0.299514	-3.5899	0.000330804	0.00300477
NXN	1306.78	-1.07569	0.259987	-4.13747	3.51151e-05	0.000424858
H2BC13	2314.72	-1.07659	0.268413	-4.01096	6.04722e-05	0.000686775
KIF23	904.882	-1.07792	0.323302	-3.33409	0.000855788	0.00678157
METTL3	868.106	-1.07851	0.386114	-2.79324	0.0052183	0.0302216
TMTC2	359.553	-1.0798	0.404264	-2.67102	0.00756202	0.0405772
BUB3	3158.31	-1.07988	0.295311	-3.65677	0.000255417	0.00239846
NACA	739.99	-1.08028	0.311997	-3.46248	0.000535216	0.00455879
LSG1	1394.58	-1.08074	0.339393	-3.18434	0.00145083	0.0105698
CCT8	10697.9	-1.08117	0.208226	-5.19229	2.07725e-07	4.15224e-06
N/A.16	777.924	-1.08204	0.365896	-2.95722	0.00310427	0.01984
PMP22	3897.45	-1.08238	0.234282	-4.61998	3.83782e-06	5.88187e-05
RNF168	2169.1	-1.08542	0.179942	-6.03203	1.6191e-09	4.86526e-08
CD44	589.215	-1.08582	0.391161	-2.77589	0.00550514	0.0315933
SCRN1	468.93	-1.08816	0.395523	-2.75119	0.0059379	0.0335828
TKTL2	1478.87	-1.09123	0.288498	-3.78246	0.000155283	0.00155964
CCNB3	900.795	-1.09173	0.330057	-3.30771	0.000940627	0.00735895
HAT1	2683.47	-1.09409	0.207739	-5.26667	1.38923e-07	2.89043e-06
FLNB	569.426	-1.09456	0.373537	-2.93025	0.00338688	0.0212462
GSK3A	1111.6	-1.09531	0.253507	-4.32061	1.55601e-05	0.000207129
UTRN	1892.94	-1.09607	0.262367	-4.17762	2.94575e-05	0.000363362
AMEX60DD014470	828.996	-1.09893	0.359707	-3.05506	0.00225017	0.015175
UBE2O	934.636	-1.10128	0.343552	-3.20558	0.00134792	0.00993059
RTF2	1950.95	-1.1073	0.261611	-4.23263	2.30977e-05	0.000292794
TBC1D20	763.088	-1.10885	0.318934	-3.47674	0.000507547	0.00435754
PRKRA	2092.96	-1.10902	0.268347	-4.13278	3.58402e-05	0.000432204
PIK3R1	1264.98	-1.11049	0.302461	-3.67151	0.00024112	0.00228247
DUSP6	5695.13	-1.11409	0.255177	-4.36596	1.26566e-05	0.000171848
CCDC137	992.071	-1.11521	0.256443	-4.34879	1.36893e-05	0.000184097
CDON	2742.55	-1.11543	0.224238	-4.97432	6.54759e-07	1.18477e-05
RAP2A	1162.12	-1.11782	0.367975	-3.03776	0.00238345	0.0159331
EVC2	919.817	-1.11992	0.399374	-2.80419	0.00504425	0.0293807
KLF2	2608.35	-1.12338	0.227778	-4.93189	8.14384e-07	1.44089e-05
SLC30A1	722.955	-1.12539	0.359408	-3.13123	0.00174077	0.0122348
AMEX60DD015030	446.043	-1.12661	0.412894	-2.72857	0.00636094	0.0353428
PDZRN3	1995.93	-1.12883	0.327496	-3.44684	0.000567179	0.00477775
CTPS1	1816.99	-1.13184	0.218467	-5.18082	2.20911e-07	4.39663e-06
PAPSS1	3462.21	-1.13587	0.252958	-4.49034	7.11085e-06	0.000102309
FUCA1	2745.38	-1.13656	0.326354	-3.48261	0.000496556	0.00428323
MAPK11	1530.2	-1.13741	0.205553	-5.53342	3.14053e-08	7.50534e-07
UBE2T	2465.33	-1.14062	0.152538	-7.47765	7.5662e-14	3.94001e-12
GRN	10121.5	-1.14104	0.209247	-5.4531	4.94981e-08	1.12708e-06
HACD2	582.116	-1.14196	0.334506	-3.41388	0.000640443	0.00530471
MAN1C1	1033	-1.14511	0.326809	-3.50392	0.000458457	0.00400167
FXYD1	1296.77	-1.14954	0.301395	-3.81405	0.000136706	0.00139444
GLI3	2786.98	-1.15339	0.178159	-6.47391	9.54983e-11	3.36631e-09
ABCD1	977.201	-1.15652	0.384678	-3.00647	0.002643	0.0174357
DCTPP1	957.127	-1.15768	0.281342	-4.11485	3.87435e-05	0.000463254
GDE1	974.556	-1.16094	0.36882	-3.14773	0.00164546	0.0117085
PPIE	1279.25	-1.16148	0.354951	-3.27223	0.00106704	0.00816313
DNMT3A	1215.38	-1.16199	0.368851	-3.15029	0.00163107	0.0116242
MKI67.S	4955	-1.16219	0.19082	-6.0905	1.12556e-09	3.46748e-08
NCAPD2	1497.95	-1.16267	0.31496	-3.69149	0.00022294	0.00213394
LOC100133315	618.327	-1.16414	0.314527	-3.70125	0.000214537	0.00206212
SNX4	649.662	-1.16596	0.442136	-2.6371	0.00836187	0.0440313
PDGFRL.1	947.798	-1.16855	0.39657	-2.94663	0.00321254	0.0203316
TRIM62.1	256.905	-1.17053	0.431765	-2.71104	0.00670733	0.0368524
THOC6	697.496	-1.17119	0.401616	-2.91619	0.00354336	0.0220468
GRINA	565.396	-1.17348	0.437887	-2.67988	0.00736484	0.0397262
AMEX60DD005246	718.372	-1.17369	0.308236	-3.80776	0.000140229	0.00142642
MED30	836.784	-1.17521	0.420639	-2.79386	0.00520831	0.0301733
MOB2	1383.83	-1.17541	0.358212	-3.28131	0.00103325	0.0079444
ACP6	635.244	-1.17742	0.354857	-3.31802	0.000906588	0.00711072
DAPK1	532.846	-1.17805	0.442856	-2.66013	0.00781114	0.0416943
LOC112547842	3561.38	-1.18017	0.218843	-5.39275	6.93878e-08	1.53608e-06
ADRM1	1572.88	-1.18071	0.246662	-4.78676	1.69493e-06	2.79138e-05
CHST11	2267.67	-1.18158	0.215908	-5.47259	4.43499e-08	1.01744e-06
ST3GAL2	740.848	-1.18308	0.413815	-2.85896	0.00425027	0.025577
ZNF35	2621.6	-1.18338	0.229807	-5.14944	2.61261e-07	5.14383e-06
CCNK	390.954	-1.18554	0.413172	-2.86937	0.00411295	0.024906
AMEX60DD015190	2564.6	-1.18738	0.350276	-3.38983	0.000699359	0.00568229
CTSA	7255.74	-1.19377	0.305061	-3.91321	9.10789e-05	0.000973456
CLSTN1	450.292	-1.19407	0.387025	-3.08526	0.00203371	0.0139775
MPI	2191.91	-1.19538	0.235643	-5.07284	3.91923e-07	7.42143e-06
ABCA1	1295.04	-1.19949	0.353565	-3.39257	0.000692408	0.00564081
AMEX60DD037506	779.63	-1.20012	0.401966	-2.98563	0.00282995	0.0184667
TBC1D9B	630.865	-1.20019	0.403016	-2.97803	0.00290109	0.0188504
MIS12	497.907	-1.20198	0.339614	-3.53925	0.00040127	0.00355843
TCF7L2	609.32	-1.20255	0.412396	-2.91601	0.00354537	0.0220518
CYBA	3292.19	-1.20762	0.268816	-4.49236	7.04391e-06	0.000101585
SQOR	1607.89	-1.20777	0.237322	-5.08914	3.59694e-07	6.8679e-06
PSMA6	8173.6	-1.20926	0.138894	-8.70634	3.13848e-18	2.5455e-16
TMEM106B	1444.95	-1.20961	0.326873	-3.70057	0.000215119	0.00206597
ASNS	553.708	-1.21033	0.338031	-3.58054	0.000342889	0.00309156
DNAL4	348.086	-1.21208	0.423559	-2.86166	0.00421423	0.0254269
BOC	1722.59	-1.21234	0.358633	-3.38045	0.000723673	0.00585907
PITPNC1	692.127	-1.21325	0.314563	-3.85694	0.000114815	0.00119577
OASL	590.383	-1.21402	0.434777	-2.79227	0.00523389	0.0302832
CSNK2A1	1293.46	-1.21403	0.285285	-4.25549	2.08592e-05	0.00026794
HASPIN	653.291	-1.21475	0.411057	-2.95518	0.00312483	0.0199229
DHFR	415.185	-1.21933	0.384002	-3.17533	0.00149664	0.010839
PNPLA2	923.604	-1.22253	0.340621	-3.58911	0.000331809	0.00301092
SPTBN1	1780.32	-1.22461	0.218594	-5.60222	2.11628e-08	5.20691e-07
NCAPH	1616.13	-1.23029	0.236178	-5.20915	1.89703e-07	3.83802e-06
NTAQ1	644.658	-1.23229	0.389361	-3.1649	0.00155135	0.011169
PAM	621.67	-1.23268	0.423714	-2.90924	0.00362311	0.0224515
AMEX60DDU001007727	1485.17	-1.23547	0.465901	-2.65179	0.00800652	0.0425744
AMEX60DD034800	448.926	-1.24268	0.475904	-2.61119	0.00902265	0.0468912
ZW10	1071.13	-1.24539	0.235154	-5.29607	1.1832e-07	2.5131e-06
HSD17B2	2039.17	-1.24742	0.196521	-6.34752	2.18811e-10	7.35927e-09
DCTN4	1190.51	-1.249	0.400874	-3.11568	0.00183523	0.0128054
CAV2	1320.18	-1.24915	0.325788	-3.83424	0.000125953	0.00129923
RAB21	803.003	-1.24996	0.461422	-2.70893	0.00674998	0.037032
LYG2	651.823	-1.25348	0.415204	-3.01896	0.00253648	0.0168333
MXI1	689.2	-1.25393	0.341046	-3.67673	0.000236243	0.00224369
ZFHX4	1496.41	-1.25604	0.267637	-4.69307	2.6913e-06	4.28598e-05
TYMS	951.506	-1.25656	0.270987	-4.63698	3.53536e-06	5.45023e-05
LOC102357651	1460.77	-1.25722	0.340789	-3.68913	0.000225018	0.00215158
SLC15A4	1515.23	-1.26016	0.399674	-3.15297	0.00161621	0.0115317
B2M	12987.1	-1.26078	0.147625	-8.54044	1.33708e-17	1.02119e-15
AMEX60DD014511	679.758	-1.26691	0.427782	-2.96157	0.00306074	0.0196166
COA7	223.338	-1.26725	0.477632	-2.65318	0.00797362	0.042438
PSME1	2262.29	-1.26761	0.224725	-5.6407	1.69361e-08	4.24098e-07
TENM3	3129.41	-1.26834	0.270107	-4.69571	2.65682e-06	4.23475e-05
DHRS7	1189.86	-1.27167	0.414147	-3.07059	0.00213639	0.0145253
WFDC1	876.41	-1.27311	0.463323	-2.74779	0.00599985	0.0338496
LOC102357698	2318.4	-1.27488	0.248683	-5.12652	2.95146e-07	5.75535e-06
SLC26A2	543.964	-1.27681	0.444341	-2.87349	0.00405965	0.0246402
MIB2	646.253	-1.27857	0.422714	-3.02467	0.00248901	0.0165482
AMEX60DD006775	1107.97	-1.27879	0.47389	-2.69849	0.00696541	0.0380214
AMEX60DD030905	1106.6	-1.27942	0.26068	-4.90803	9.19964e-07	1.61522e-05
EBF2	370.982	-1.28217	0.412821	-3.10587	0.00189722	0.0131803
AKR1A1	2682.2	-1.28747	0.249002	-5.17053	2.33429e-07	4.62069e-06
CPNE2	1465.1	-1.28759	0.2112	-6.09652	1.08399e-09	3.35634e-08
TXN2	1466.76	-1.28834	0.397869	-3.23811	0.00120326	0.00903186
BICD2	509.179	-1.28865	0.478966	-2.69048	0.0071349	0.038739
NUBPL	482.082	-1.28955	0.433347	-2.97579	0.00292234	0.0189549
E2F2	941.11	-1.29258	0.308769	-4.18624	2.83615e-05	0.000351736
LOC114595149.5	481.926	-1.29429	0.413328	-3.13139	0.00173979	0.0122326
UHRF1	5482.49	-1.30022	0.26827	-4.84668	1.25543e-06	2.11702e-05
AURKB	2023.7	-1.30227	0.239144	-5.44556	5.16427e-08	1.16866e-06
KPNA2	13343	-1.30265	0.152786	-8.52598	1.51525e-17	1.15247e-15
TFCP2	952.98	-1.3056	0.472772	-2.76158	0.00575215	0.0327241
MBNL3	3079.97	-1.30856	0.220551	-5.93311	2.97252e-09	8.62124e-08
SOX9	3017.3	-1.30963	0.244822	-5.34931	8.82899e-08	1.91521e-06
THSD4	1432	-1.31265	0.280946	-4.67225	2.97917e-06	4.66339e-05
MED23	764.36	-1.31266	0.27259	-4.81553	1.46813e-06	2.45089e-05
LMO4.1	1502.67	-1.31835	0.445024	-2.96242	0.00305227	0.0195884
LOC115456763	810.068	-1.31865	0.433273	-3.04347	0.0023387	0.0157084
MGST1	1219.61	-1.32106	0.303264	-4.35613	1.32382e-05	0.000178818
MREG	304.557	-1.32188	0.477	-2.77124	0.00558431	0.0319827
TUBB2B	1483.49	-1.32291	0.250527	-5.28052	1.28818e-07	2.70164e-06
CDH6	3081.13	-1.32392	0.335195	-3.94971	7.8247e-05	0.000855258
N/A.10	1185.62	-1.32465	0.334765	-3.95695	7.5914e-05	0.000834234
PCSK5.1	708.469	-1.32733	0.388286	-3.41842	0.000629847	0.00522876
LOC102362582	1848.92	-1.32874	0.283592	-4.68539	2.79425e-06	4.43068e-05
CIB2	1177.62	-1.33037	0.326632	-4.07298	4.64149e-05	0.000543285
CEP20	257.752	-1.33307	0.485887	-2.74358	0.00607737	0.0341398
B4GALT7	910.603	-1.33427	0.359507	-3.71138	0.000206133	0.00198864
RPL23A	1865.88	-1.33481	0.304998	-4.37644	1.20631e-05	0.000165136
UPF1	598.091	-1.33637	0.410644	-3.25433	0.00113661	0.00859133
RNPEP	1722.59	-1.34703	0.273264	-4.9294	8.2483e-07	1.45797e-05
AKAP7	1318.81	-1.34895	0.475673	-2.83589	0.00456984	0.027126
ID4	1950.86	-1.3508	0.283405	-4.76632	1.87623e-06	3.06792e-05
NOL11	1246.04	-1.35157	0.378327	-3.57248	0.000353611	0.00317574
MMAA	307.509	-1.35312	0.52203	-2.59203	0.0095412	0.0490207
MBD4.L	1098.57	-1.35625	0.296475	-4.57459	4.7716e-06	7.16914e-05
SULT2A1	852.171	-1.36196	0.440323	-3.09309	0.00198081	0.0136835
ST14	1232.44	-1.36222	0.372008	-3.66182	0.000250432	0.00235769
C7ORF25	420.516	-1.36285	0.442687	-3.07859	0.00207981	0.0142038
CPVL	6247.08	-1.36337	0.310195	-4.39519	1.10675e-05	0.000152643
DUT	12932.7	-1.36365	0.110423	-12.3492	4.91785e-35	1.09932e-32
AMEX60DD015089	1170.48	-1.36432	0.388181	-3.51466	0.000440319	0.00385965
PRCP	3556.23	-1.36435	0.216207	-6.31039	2.78328e-10	9.24231e-09
KIFC3	327.826	-1.36619	0.458185	-2.98174	0.00286617	0.0186566
PRSS16	2310.96	-1.3668	0.258931	-5.27863	1.30151e-07	2.72647e-06
NAMPT.S	1054.29	-1.36898	0.338787	-4.04082	5.32643e-05	0.000612891
DOCK4	239.295	-1.37244	0.490755	-2.79659	0.00516457	0.0299768
THRAP3	1040.23	-1.37298	0.410483	-3.34479	0.000823449	0.00655683
TTC30B	285.267	-1.37308	0.439263	-3.12586	0.00177286	0.0124222
LOC340211	1417.99	-1.37353	0.305482	-4.49625	6.91608e-06	9.99778e-05
NRP1	789.995	-1.3783	0.360704	-3.82115	0.000132833	0.00136024
AMEX60DD017122	479.283	-1.37948	0.518459	-2.66074	0.00779697	0.0416429
SUCLA2	1178.45	-1.38209	0.322968	-4.27936	1.87434e-05	0.000244358
RPA2	2485.78	-1.38794	0.203871	-6.80795	9.89973e-12	3.97943e-10
EMID1	13738.5	-1.39213	0.146539	-9.50007	2.09741e-21	2.17206e-19
ZNF350	537.865	-1.39368	0.408531	-3.41145	0.000646178	0.00533103
FLRT2	2465.67	-1.39702	0.404402	-3.45452	0.000551267	0.004663
PLK1	1609.7	-1.39849	0.331773	-4.21518	2.49576e-05	0.000313767
UPK1A	568.85	-1.39886	0.493707	-2.83337	0.00460593	0.0273049
TOX	1656.98	-1.40066	0.384118	-3.64643	0.000265907	0.00248804
MCM4	3852.98	-1.40431	0.226506	-6.19987	5.65101e-10	1.78591e-08
SETD4	244.624	-1.40461	0.533111	-2.63474	0.00842012	0.0442745
WBP2	299.161	-1.40638	0.406493	-3.45978	0.000540612	0.00459194
B3GNTL1	533.366	-1.40819	0.477804	-2.94721	0.00320658	0.0203168
CRYL1	1170.8	-1.41477	0.291182	-4.85871	1.18154e-06	2.00906e-05
ACP3	1720.51	-1.41478	0.368135	-3.8431	0.00012149	0.00125743
LOC103307297	1172.67	-1.41712	0.53884	-2.62995	0.00853984	0.044814
LRRC17	878.73	-1.41718	0.35667	-3.97336	7.08649e-05	0.000787723
CHST10	507.921	-1.4192	0.431148	-3.29168	0.000995913	0.00771233
CHEK1	768.395	-1.41924	0.291748	-4.86462	1.14675e-06	1.95353e-05
STXBP3	549.144	-1.42001	0.351115	-4.0443	5.24799e-05	0.000605385
DCK.1	1073.5	-1.42097	0.312785	-4.54297	5.54673e-06	8.17953e-05
SLC7A8	3205.91	-1.42193	0.432916	-3.28453	0.00102152	0.00787071
RNF114	824.278	-1.42353	0.430588	-3.306	0.000946369	0.00739427
ABHD17A	740.564	-1.42453	0.303962	-4.68654	2.77869e-06	4.40981e-05
KIFC1	1588.12	-1.43433	0.27309	-5.25221	1.50282e-07	3.09862e-06
UCP2	34957.3	-1.43691	0.254119	-5.65445	1.56346e-08	3.96778e-07
ADD3	1167.15	-1.4371	0.401184	-3.58214	0.000340792	0.00307568
LOC115072993	1891	-1.4393	0.455499	-3.15983	0.00157862	0.0113297
TRPS1	1186.79	-1.44287	0.229986	-6.27374	3.52474e-10	1.14962e-08
POLA2	540.304	-1.44359	0.527922	-2.73447	0.006248	0.0349017
CADM3	286.458	-1.4445	0.532409	-2.71314	0.00666496	0.0367093
MECOM	5990.72	-1.44879	0.261965	-5.53047	3.19381e-08	7.61281e-07
PPIP5K1	183.878	-1.44953	0.551964	-2.62614	0.0086359	0.0452145
POLR1C	711.248	-1.4508	0.306573	-4.7323	2.21993e-06	3.58831e-05
POLD1	829.395	-1.45117	0.415378	-3.4936	0.000476547	0.00413688
EXOSC6.L	599.267	-1.45394	0.456155	-3.18739	0.00143565	0.0104759
SMC2	577.276	-1.45539	0.424539	-3.42817	0.00060767	0.00507453
N/A.5	623.902	-1.45576	0.303154	-4.80205	1.57049e-06	2.60281e-05
HLA-DRB1	2463.06	-1.4571	0.487421	-2.98941	0.00279515	0.0182722
DACT2	392.818	-1.45976	0.410798	-3.55347	0.00038018	0.00339202
ZNF84.2	279.53	-1.46071	0.422425	-3.45792	0.000544358	0.00461735
LOC568735	374.664	-1.46273	0.544936	-2.68422	0.00726983	0.0392969
LOC108800614	1127.83	-1.47024	0.302073	-4.86717	1.13209e-06	1.93394e-05
LOC109314259	463.669	-1.47588	0.494301	-2.9858	0.00282836	0.0184629
PCNA.L	9556.26	-1.48029	0.133254	-11.1088	1.1363e-28	1.81117e-26
GSTZ1	1203.82	-1.4822	0.28532	-5.19486	2.0487e-07	4.09965e-06
C19ORF53	1432.3	-1.48326	0.295023	-5.02761	4.96636e-07	9.2139e-06
SLC16A6	310.619	-1.48564	0.379828	-3.91136	9.17784e-05	0.00098036
SEMA5B	688.478	-1.48672	0.5521	-2.69285	0.00708439	0.0384875
TMEM86A	1258.34	-1.48734	0.475512	-3.12786	0.00176084	0.0123475
AMEX60DD028064	374.379	-1.48792	0.448081	-3.32065	0.000898089	0.00705917
TNFAIP8	1135.72	-1.48799	0.349355	-4.25925	2.05111e-05	0.000263652
LOC101945345	3524.92	-1.48951	0.397491	-3.74728	0.000178761	0.00175788
PLXNA4	429.058	-1.4897	0.528536	-2.81853	0.00482443	0.0283253
CACNA1G	387.549	-1.49006	0.530714	-2.80765	0.00499042	0.0291413
TFB1M	350.087	-1.49022	0.457005	-3.26083	0.00111085	0.00843842
EPHA3	1037.05	-1.49178	0.298187	-5.00283	5.6496e-07	1.03557e-05
SLC66A1	439.502	-1.49236	0.556086	-2.68369	0.00728146	0.0393432
MCM7	5724.77	-1.501	0.192666	-7.79069	6.66454e-15	4.04506e-13
SULF1	1039.41	-1.50409	0.268336	-5.60526	2.07942e-08	5.12308e-07
LOC108699649	9099.25	-1.5091	0.134886	-11.188	4.66957e-29	7.7111e-27
MTAP	735.373	-1.51014	0.381514	-3.95828	7.54924e-05	0.000832549
CDC27	144.214	-1.51092	0.553062	-2.73193	0.00629651	0.0350771
MMD	545.185	-1.51273	0.524454	-2.88438	0.0039218	0.0239942
ZNF432	143.124	-1.51374	0.581108	-2.60491	0.00918971	0.0475571
STX3	946.672	-1.51804	0.408899	-3.7125	0.000205218	0.00198295
RDH16	274.519	-1.51841	0.520428	-2.91761	0.00352725	0.0219689
LOC220021	412.859	-1.51886	0.514012	-2.95492	0.00312754	0.0199332
MYPOP	273.6	-1.5202	0.582959	-2.60773	0.00911455	0.0472673
HVCN1	580.511	-1.5202	0.444225	-3.42214	0.000621304	0.00516954
TGM2	2658.56	-1.52075	0.325701	-4.66916	3.02436e-06	4.72202e-05
ACBD6	333.166	-1.52131	0.51602	-2.94816	0.00319673	0.0202614
CD82	2279.35	-1.52147	0.384421	-3.95783	7.56346e-05	0.000832662
WWTR1	784.589	-1.52399	0.304449	-5.00572	5.56528e-07	1.02319e-05
SLC15A3	641.832	-1.5267	0.586571	-2.60275	0.00924796	0.0477642
DHX8	847.539	-1.52768	0.549252	-2.78139	0.00541261	0.0311697
FOXC1	767.8	-1.53681	0.442007	-3.47689	0.000507257	0.00435754
TIMP3	4597.98	-1.53748	0.473935	-3.24406	0.00117838	0.00885595
LOC115080956	15896.3	-1.53815	0.341736	-4.50097	6.76433e-06	9.79385e-05
PDZD8	443.431	-1.53897	0.503042	-3.05934	0.00221827	0.0150096
NDC80	555.268	-1.54213	0.419909	-3.67254	0.000240153	0.00227729
ADA2	643.635	-1.54651	0.468574	-3.30045	0.000965284	0.00751323
GNAI2	7381.77	-1.5477	0.137132	-11.2863	1.53428e-29	2.62835e-27
CYP2J2	445.395	-1.5499	0.51201	-3.02709	0.00246917	0.0164283
LPL	908.957	-1.55137	0.268087	-5.78682	7.17299e-09	1.94786e-07
CWF19L1	707.38	-1.55974	0.450843	-3.4596	0.000540984	0.00459297
CCNB2	226.867	-1.56201	0.554347	-2.81774	0.00483627	0.0283586
PCLAF	3699.03	-1.56562	0.243569	-6.42783	1.29435e-10	4.49344e-09
EML2	659.889	-1.56562	0.516312	-3.03232	0.00242685	0.0161819
DYRK1A	274.537	-1.5666	0.559757	-2.79872	0.0051306	0.0298363
FAM222A	323.204	-1.56751	0.454737	-3.44708	0.000566686	0.00477579
LHX2	1426.07	-1.56865	0.461738	-3.39728	0.000680599	0.00556936
FEN1	1251.19	-1.57046	0.260078	-6.03842	1.55629e-09	4.6842e-08
SHISA2	697.204	-1.58367	0.470221	-3.36792	0.000757372	0.00607917
NCAPG	705.809	-1.58467	0.604759	-2.62034	0.00878413	0.0458596
P4HA1	1841.69	-1.59025	0.450877	-3.52701	0.000420286	0.00370377
BTN1A1	259.831	-1.59181	0.527794	-3.01597	0.00256156	0.0169813
AMEX60DD040402	372.387	-1.59492	0.462836	-3.44597	0.000569016	0.00479103
SCFD2	476.673	-1.59543	0.385017	-4.1438	3.41596e-05	0.000414391
PPA2	1534.4	-1.59616	0.412207	-3.87222	0.00010785	0.00113094
PRDX6	3760.48	-1.59735	0.200483	-7.96751	1.61909e-15	1.04869e-13
KIF4A	781.572	-1.59826	0.304413	-5.25029	1.51861e-07	3.12413e-06
AMEX60DD006701	708.459	-1.60466	0.542324	-2.95886	0.00308784	0.0197557
NSD2	576.431	-1.60926	0.377788	-4.25969	2.04707e-05	0.000263483
RAB3GAP1	247.112	-1.6133	0.525012	-3.07289	0.00211998	0.0144458
CSF1R	5631.4	-1.61471	0.379079	-4.25955	2.04835e-05	0.000263483
SGPL1	1650.45	-1.6235	0.288517	-5.62705	1.83318e-08	4.55932e-07
RAB11FIP4	195.397	-1.62625	0.593718	-2.73909	0.00616095	0.0345247
CPAMD8	1423.62	-1.63283	0.363333	-4.49403	6.9887e-06	0.000100868
MOV10	302.198	-1.63457	0.602806	-2.7116	0.00669589	0.0368176
PLD3	3306.81	-1.63974	0.25326	-6.47455	9.50947e-11	3.35855e-09
COL6A3	36486.6	-1.64007	0.218638	-7.50129	6.31944e-14	3.33105e-12
LOC115074559	1396.21	-1.6405	0.329513	-4.97855	6.40619e-07	1.16263e-05
TMEM144	686.673	-1.64114	0.460529	-3.5636	0.000365809	0.00327406
MBNL1	1430.91	-1.64122	0.33697	-4.87052	1.11306e-06	1.90677e-05
DCP2	1112.11	-1.64541	0.463505	-3.54993	0.000385328	0.00343034
HSPA8.2	2924.49	-1.64991	0.371914	-4.43626	9.15368e-06	0.000128671
LOC115096443	432.147	-1.65002	0.433266	-3.80832	0.000139912	0.00142398
RASSF3	1295.98	-1.65034	0.316286	-5.21789	1.80976e-07	3.66957e-06
SEMA3G	766.979	-1.65087	0.327563	-5.03986	4.65869e-07	8.7014e-06
DLX5	986.448	-1.65411	0.518731	-3.18876	0.00142884	0.0104345
ZNHIT1	266.639	-1.65561	0.573891	-2.8849	0.00391544	0.0239713
FTH1	333096	-1.65662	0.172151	-9.62305	6.39103e-22	6.85074e-20
C9	600.353	-1.65679	0.560084	-2.95811	0.00309533	0.0197967
GRIK2	6095.48	-1.65693	0.307302	-5.39186	6.97319e-08	1.53908e-06
TMEM63A	424.489	-1.65706	0.441435	-3.75381	0.000174164	0.00171543
PTGS1	465.586	-1.6581	0.619115	-2.67818	0.00740225	0.0398482
TATDN3	306.49	-1.6593	0.604528	-2.74479	0.00605488	0.0340447
RGS10	1041.79	-1.65944	0.443517	-3.74155	0.000182887	0.00179173
AMEX60DD025727	498.259	-1.65949	0.464503	-3.57262	0.000353429	0.00317566
NMRAL1	621.824	-1.66146	0.534596	-3.10788	0.00188436	0.0131083
DPP6	531.989	-1.6623	0.509443	-3.26297	0.00110252	0.00838905
STMN1	13002.2	-1.66803	0.130656	-12.7666	2.52049e-37	6.60007e-35
RMI2	489.367	-1.66909	0.545415	-3.06022	0.00221174	0.0149709
KIF2C	612.737	-1.67431	0.452755	-3.69804	0.000217268	0.002084
INPP5K	191.453	-1.67853	0.611037	-2.74702	0.00601395	0.0339159
RPA3	1055.46	-1.68249	0.285369	-5.89583	3.72802e-09	1.0644e-07
AMEX60DDU001037921	249.86	-1.68494	0.630025	-2.6744	0.00748639	0.0402067
CIPC	358.047	-1.68542	0.58252	-2.89332	0.00381188	0.0234233
AMEX60DD049229	330.967	-1.68885	0.569939	-2.9632	0.00304455	0.0195538
RHOQ	343.127	-1.69013	0.518982	-3.25662	0.00112748	0.00853997
LRBA	2248.31	-1.69225	0.360981	-4.68793	2.75988e-06	4.38757e-05
TMEM35B	696.015	-1.6965	0.46027	-3.68589	0.000227905	0.00217692
CCR4	1281	-1.70653	0.542891	-3.14341	0.00166993	0.0118597
GINS3	365.224	-1.70779	0.433099	-3.94319	8.04041e-05	0.000875182
ALDH5A1	1693.28	-1.70824	0.441555	-3.86869	0.000109421	0.00114611
ZMYM2	626.623	-1.70851	0.53656	-3.18419	0.0014516	0.0105713
SVIL	763.135	-1.71279	0.53867	-3.17967	0.00147445	0.0107184
KCTD12	2497.14	-1.71606	0.343357	-4.99789	5.7962e-07	1.05927e-05
TAF1	824.143	-1.7171	0.401949	-4.27193	1.93786e-05	0.000251209
NUSAP1	1537.88	-1.72722	0.36566	-4.72358	2.31725e-06	3.72917e-05
GNA14	337.812	-1.72865	0.611323	-2.82772	0.00468811	0.0277008
URB1	505.874	-1.74005	0.55937	-3.11073	0.00186625	0.0130069
AMEX60DD005860	1525.2	-1.74017	0.295967	-5.87961	4.11233e-09	1.16506e-07
GNS	897.716	-1.74095	0.469483	-3.70822	0.000208722	0.00201256
CDCA7	835.569	-1.74491	0.414677	-4.20788	2.5778e-05	0.000322753
AMEX60DD030868	280.376	-1.74683	0.661611	-2.64027	0.00828395	0.0437089
STXBP6	425.398	-1.74684	0.47601	-3.66975	0.000242791	0.00229636
LIPA	1726.33	-1.7476	0.300961	-5.80675	6.36968e-09	1.74785e-07
ELAC2	317.518	-1.74943	0.589511	-2.96759	0.00300146	0.0193653
N/A	11717.1	-1.75115	0.172774	-10.1355	3.84489e-24	4.82718e-22
PIM1.S	523.521	-1.75333	0.401278	-4.36937	1.24607e-05	0.000169566
ZHX3	240.442	-1.75713	0.654311	-2.68546	0.00724304	0.03921
RBCK1	412.32	-1.75771	0.533574	-3.29421	0.000986984	0.00766235
AB205_0155200	270.631	-1.76059	0.681498	-2.58341	0.00978295	0.0499781
TJP2.1	246.241	-1.76671	0.64757	-2.72821	0.00636787	0.0353707
ID3	10566.3	-1.76721	0.331257	-5.33486	9.56186e-08	2.04993e-06
TMEM68	314.645	-1.76743	0.569074	-3.10581	0.00189759	0.0131803
KIF20A	1360.36	-1.76821	0.369824	-4.78121	1.7424e-06	2.86185e-05
AGTRAP	395.493	-1.76847	0.566156	-3.12365	0.00178624	0.0125112
XRCC3	252.396	-1.76936	0.486233	-3.63891	0.000273795	0.00255013
AMEX60DD039760	1936.52	-1.76943	0.233322	-7.58366	3.35943e-14	1.86037e-12
ND1	118895	-1.77167	0.155804	-11.3711	5.82184e-30	1.00674e-27
FAXDC2	4407.15	-1.77461	0.32341	-5.48717	4.08426e-08	9.4526e-07
HBG2.2	495.031	-1.77515	0.527985	-3.36213	0.000773443	0.00619092
ZIC2	2222.16	-1.77668	0.601466	-2.95391	0.00313778	0.0199915
BUB1B	1006.75	-1.78333	0.270822	-6.58488	4.55265e-11	1.67235e-09
CHRD	465.913	-1.78547	0.661045	-2.70098	0.00691346	0.0377603
GRK2	294.879	-1.78659	0.526309	-3.39456	0.000687394	0.00561245
CD74	6765.08	-1.79659	0.30022	-5.98426	2.17382e-09	6.41226e-08
SLC29A3	559.047	-1.79681	0.590371	-3.04353	0.00233818	0.0157084
SLC43A2	15540.9	-1.80093	0.269118	-6.69196	2.20203e-11	8.47966e-10
ASPN	1320.29	-1.80915	0.654342	-2.76483	0.00569517	0.0325008
ZNF180.1	149.794	-1.81019	0.619533	-2.92186	0.00347948	0.0217304
LOC102380972	11618.9	-1.81711	0.321592	-5.65035	1.60123e-08	4.04836e-07
MGP	7490.78	-1.8266	0.285531	-6.3972	1.58252e-10	5.43213e-09
KANK1	389.173	-1.82903	0.522065	-3.50346	0.000459253	0.00400623
P2RX7	580.587	-1.83146	0.515521	-3.55263	0.000381399	0.00339866
CDK1	821.805	-1.83312	0.368595	-4.97327	6.58324e-07	1.19005e-05
ARHGEF18	132.343	-1.83503	0.641207	-2.86184	0.00421184	0.0254209
AMEX60DD035024	197.385	-1.84063	0.524154	-3.51162	0.000445382	0.00389683
HAPLN3	3297.92	-1.84313	0.279002	-6.60615	3.94443e-11	1.46064e-09
CLN6	836.285	-1.84367	0.364993	-5.05124	4.38957e-07	8.2524e-06
LOC112434564	443.508	-1.84845	0.57027	-3.24135	0.00118964	0.00893691
VSIR	2207.02	-1.85152	0.497556	-3.72123	0.000198252	0.00192375
LOC115073487	2240.66	-1.85383	0.578119	-3.20666	0.00134287	0.0099014
CUEDC2	569.024	-1.85516	0.472331	-3.92767	8.5773e-05	0.000924291
SLC31A2	282.574	-1.86124	0.622157	-2.99159	0.00277525	0.0181485
NOP16	896.985	-1.86375	0.364248	-5.11671	3.10907e-07	6.02424e-06
PON2	906.563	-1.87132	0.344275	-5.43553	5.46339e-08	1.23027e-06
GFOD1	314.351	-1.87161	0.464117	-4.03262	5.51574e-05	0.000631108
GPT2	989.794	-1.87274	0.586674	-3.19213	0.00141227	0.01033
SLC46A3	567.315	-1.87355	0.415564	-4.50844	6.53055e-06	9.50039e-05
UNC93B1	449.713	-1.87472	0.450814	-4.15852	3.2032e-05	0.000391431
PRSS35	1924.36	-1.8783	0.241152	-7.78888	6.76062e-15	4.08984e-13
CTSD	6319.09	-1.88185	0.222883	-8.44321	3.0874e-17	2.28194e-15
LOC108384132	858.859	-1.88321	0.423251	-4.4494	8.61093e-06	0.000121601
ACAN.1	735.803	-1.88403	0.653855	-2.88142	0.00395885	0.0241644
SOX8	4029.92	-1.88678	0.209042	-9.02586	1.78283e-19	1.57112e-17
CKS1B	1030.39	-1.89009	0.429753	-4.39809	1.09207e-05	0.000151077
RBP4	1445.54	-1.89054	0.401376	-4.71014	2.47541e-06	3.96628e-05
DCK	410.766	-1.89158	0.410474	-4.60828	4.06005e-06	6.19656e-05
KIF18B	440.882	-1.8979	0.515467	-3.68192	0.000231488	0.00220539
CILK1	350.64	-1.89853	0.537105	-3.53475	0.000408168	0.00361087
KCNQ1	974.015	-1.90302	0.544638	-3.49411	0.000475648	0.004134
ISM1	1112.51	-1.90637	0.66538	-2.86509	0.00416894	0.0252006
TREML1	150.218	-1.91156	0.737551	-2.59177	0.00954833	0.0490392
COL9A2	10520.2	-1.9118	0.242719	-7.8766	3.364e-15	2.10451e-13
UBE2C	2943.84	-1.91225	0.243791	-7.84382	4.37058e-15	2.70651e-13
ALOXE3	1848.92	-1.9203	0.262022	-7.32879	2.32246e-13	1.15681e-11
LOC108797113	1233.47	-1.92239	0.406186	-4.73278	2.21469e-06	3.58299e-05
HSD17B14	852.526	-1.92349	0.534194	-3.60073	0.000317323	0.00289668
AURKA	982.177	-1.92665	0.506886	-3.80096	0.000144139	0.00146052
FAH	8992.69	-1.9288	0.136297	-14.1515	1.82855e-45	7.61758e-43
FSD1L	236.299	-1.93454	0.509222	-3.79901	0.000145274	0.0014712
KIF20B	273.896	-1.94138	0.674622	-2.87773	0.00400547	0.0244083
INHBB	302.637	-1.942	0.661933	-2.93383	0.00334807	0.0210605
ITGB7	463.02	-1.94345	0.724895	-2.68101	0.00733998	0.0396294
PTPN6	1470.72	-1.94422	0.433413	-4.48584	7.26263e-06	0.000104166
NUDT1	1084.68	-1.94494	0.293245	-6.63249	3.30065e-11	1.2322e-09
UBE2S	1062.24	-1.95084	0.591873	-3.29605	0.000980549	0.00761588
LOC109975224	305.48	-1.95711	0.623511	-3.13885	0.00169614	0.0119994
PTH1R	352.481	-1.95792	0.756135	-2.58938	0.00961485	0.0493292
RAD9A	465.796	-1.96453	0.520766	-3.77238	0.000161697	0.00161785
SKAP2	1297.62	-1.97232	0.315387	-6.25367	4.00915e-10	1.29608e-08
AMEX60DD034076	2457.94	-1.98018	0.510491	-3.87897	0.0001049	0.00110549
TMED4	859.319	-1.98807	0.57907	-3.43322	0.000596468	0.00500149
MPEG1.1	4566.19	-1.99088	0.292863	-6.798	1.06084e-11	4.23643e-10
FLI1	363.416	-1.99191	0.435825	-4.57043	4.86729e-06	7.29497e-05
RGS19	494.453	-1.99526	0.363431	-5.49007	4.01774e-08	9.31039e-07
LOC115461127	4378.67	-1.99765	0.261415	-7.64168	2.14398e-14	1.2092e-12
LOC108704014	1301.52	-1.99887	0.618496	-3.23182	0.00123003	0.00919512
EZH2	994.632	-2.00249	0.365716	-5.47554	4.36183e-08	1.00317e-06
CCL3L1	379.81	-2.00534	0.557976	-3.59395	0.000325702	0.00296284
AMEX60DD035089	769.105	-2.01921	0.459911	-4.39043	1.13124e-05	0.00015579
TK1	476.787	-2.02305	0.741267	-2.72918	0.00634919	0.0352989
CTSZ	7683.2	-2.02685	0.238059	-8.51408	1.67916e-17	1.26663e-15
GPT2.1	924.483	-2.02933	0.744963	-2.72406	0.00644839	0.0357313
TOP2A	5267.39	-2.05195	0.209773	-9.78176	1.34851e-22	1.5546e-20
TACC3	754.757	-2.05342	0.714906	-2.87229	0.00407505	0.0247255
SLC36A1	468.881	-2.0553	0.525798	-3.90892	9.27077e-05	0.000989134
EPB41	688.115	-2.06115	0.408399	-5.0469	4.49028e-07	8.42444e-06
ATP6V0D1.1	411.27	-2.06582	0.629451	-3.28194	0.00103095	0.00793336
NFIB	756.372	-2.06787	0.399336	-5.17829	2.23933e-07	4.44231e-06
COL9A1	30355.1	-2.07126	0.300293	-6.89746	5.29409e-12	2.23082e-10
GRIA3	186.891	-2.07307	0.683788	-3.03174	0.00243147	0.0162069
SLIT3	1979.95	-2.07849	0.386494	-5.37779	7.54039e-08	1.65726e-06
GREB1	415.252	-2.07966	0.488219	-4.25969	2.0471e-05	0.000263483
PPDPFL	513.855	-2.08156	0.390811	-5.32626	1.00257e-07	2.14686e-06
SNX5	509.005	-2.08619	0.681662	-3.06045	0.00221003	0.0149649
MYNN	149.607	-2.08703	0.793152	-2.6313	0.00850578	0.0446736
TJP2	354.751	-2.09562	0.712772	-2.9401	0.00328102	0.0206884
AMEX60DDU001041052	180.104	-2.09844	0.789916	-2.65654	0.0078948	0.0420551
AMEX60DD054256	2677.74	-2.10196	0.354233	-5.93384	2.95937e-09	8.5967e-08
ACKR3	947.131	-2.10463	0.537668	-3.91436	9.06448e-05	0.000969381
CORO2B	637.601	-2.1062	0.424115	-4.96611	6.83102e-07	1.22999e-05
LOC106531958	433.928	-2.11644	0.71445	-2.96234	0.00305314	0.0195884
GDAP1	198.326	-2.11998	0.5692	-3.72449	0.000195707	0.00190107
ADA	525.406	-2.13432	0.569816	-3.74563	0.00017994	0.00176758
IL6R	644.571	-2.13488	0.393951	-5.41914	5.98849e-08	1.33702e-06
RANBP2	460.537	-2.14085	0.619222	-3.45733	0.000545566	0.00462118
IFIT5	312.862	-2.14866	0.575694	-3.73229	0.000189746	0.00185199
FGFR4	491.248	-2.15159	0.80129	-2.68516	0.00724954	0.0392104
HOXA13	1397.26	-2.15569	0.339	-6.35896	2.03122e-10	6.90764e-09
FBP1	1769.35	-2.15682	0.312668	-6.89813	5.26931e-12	2.22549e-10
PDGFRL	753.233	-2.17159	0.482229	-4.50324	6.69267e-06	9.69776e-05
LOC115460157	731.18	-2.17196	0.633144	-3.43043	0.000602619	0.00504384
OSGIN2	830.352	-2.17277	0.363668	-5.97459	2.30665e-09	6.7758e-08
TPP1	3515.19	-2.17851	0.236504	-9.21129	3.22227e-20	2.98304e-18
PDLIM2	2796.93	-2.17879	0.291814	-7.46636	8.24419e-14	4.2809e-12
C1ORF53	232.417	-2.18522	0.565341	-3.86532	0.000110943	0.0011594
TPBGL	265.048	-2.18976	0.590619	-3.70757	0.000209255	0.00201664
NFATC1	1293.01	-2.19379	0.532491	-4.11985	3.79112e-05	0.000453894
SLC35D1	734.839	-2.19804	0.69201	-3.17632	0.00149159	0.0108109
DISP1	769.153	-2.20241	0.527385	-4.1761	2.96551e-05	0.000365308
EOD39_5762	782.078	-2.20691	0.505035	-4.36981	1.24356e-05	0.000169368
SELENOP	16334.2	-2.21483	0.181839	-12.1802	3.96376e-34	8.35123e-32
ZNF385D	490.027	-2.21947	0.515095	-4.30886	1.641e-05	0.000217181
ITGBL1	3841.98	-2.22449	0.410476	-5.4193	5.98312e-08	1.33702e-06
ORF2P	1193.04	-2.2281	0.552376	-4.03366	5.49149e-05	0.000628726
AMEX60DD005586	370.331	-2.2485	0.739202	-3.04179	0.00235176	0.0157822
ARV1	175.669	-2.25292	0.496406	-4.53846	5.66673e-06	8.34978e-05
STOM	868.868	-2.26188	0.555542	-4.07148	4.67153e-05	0.000545757
CDCA3	793.764	-2.26224	0.538656	-4.19978	2.67177e-05	0.000333381
TRIM39.1	567.858	-2.26756	0.442584	-5.12345	2.99991e-07	5.84361e-06
CENPF	400.204	-2.2784	0.522138	-4.36359	1.27945e-05	0.000173335
CKMT1B	762.126	-2.28055	0.853363	-2.67243	0.00753038	0.0404193
MTHFD1L	2143.47	-2.28496	0.243935	-9.36709	7.45617e-21	7.34794e-19
SUSD5	285.583	-2.29501	0.633222	-3.62433	0.000289713	0.0026834
D4764_20G0003880	533.896	-2.29986	0.5343	-4.30445	1.67403e-05	0.000221232
KAZALD1	286.993	-2.31975	0.551103	-4.20928	2.56181e-05	0.00032141
SLC11A1	1061.1	-2.3244	0.51011	-4.55665	5.19747e-06	7.73293e-05
VWA7	632.442	-2.32469	0.402349	-5.77781	7.56812e-09	2.03706e-07
HTRA1	149.41	-2.35915	0.807137	-2.92286	0.00346832	0.0216829
C1ORF50	281.423	-2.3639	0.59979	-3.94121	8.10722e-05	0.000881931
SSUH2	815.088	-2.36552	0.591614	-3.99841	6.37684e-05	0.000718423
PTGES3	2513.54	-2.36761	0.249856	-9.47588	2.64532e-21	2.67893e-19
OGDH	418.055	-2.37045	0.717221	-3.30504	0.000949632	0.0074166
SEMA4A	585.717	-2.3723	0.682328	-3.47677	0.000507484	0.00435754
RSPO2	1096.11	-2.37554	0.530785	-4.47553	7.62233e-06	0.000109069
AMEX60DDU001007975	239.212	-2.3772	0.532455	-4.4646	8.02178e-06	0.000113984
LOC114599611	177.474	-2.38217	0.898034	-2.65265	0.00798638	0.0424936
TMEM121	207.995	-2.3826	0.771861	-3.08683	0.00202306	0.0139251
BMP7	768.123	-2.38308	0.495566	-4.8088	1.51837e-06	2.52786e-05
LOC102462795	333.355	-2.39694	0.542284	-4.42009	9.86594e-06	0.000137669
INKA1	1962.84	-2.39856	0.447055	-5.36525	8.08374e-08	1.7682e-06
FGF12	148.139	-2.41762	0.668928	-3.61417	0.000301316	0.00277404
CCPG1	169.079	-2.42796	0.783462	-3.09901	0.00194166	0.0134456
DRAM2	1535.12	-2.44381	0.49348	-4.95219	7.33822e-07	1.31614e-05
RENBP	556.155	-2.45923	0.537051	-4.57914	4.66901e-06	7.03807e-05
CD22	1271.63	-2.46039	0.641201	-3.83716	0.000124466	0.00128575
C5H10ORF143	561.646	-2.46824	0.357269	-6.90863	4.89358e-12	2.07637e-10
TLR5	646.372	-2.47399	0.584132	-4.23532	2.28226e-05	0.00029011
CTSS	891.426	-2.48809	0.907729	-2.74101	0.00612506	0.0343551
RUNX3	269.012	-2.49307	0.666876	-3.73843	0.000185172	0.00181217
TRPT1	273.585	-2.4973	0.750118	-3.32921	0.000870934	0.00687817
SGCG	842.299	-2.49949	0.529998	-4.71604	2.40477e-06	3.85647e-05
CYBB	869.682	-2.52368	0.584084	-4.32074	1.55507e-05	0.000207129
FBLN2	3251.25	-2.52406	0.366011	-6.89614	5.34343e-12	2.24645e-10
AMEX60DD008223	890.561	-2.52583	0.493485	-5.11835	3.08213e-07	5.98469e-06
MGAT5	319.523	-2.52589	0.493163	-5.12182	3.02603e-07	5.88199e-06
VPS8	215.372	-2.53289	0.672804	-3.76467	0.000166769	0.00165954
CD5L	3224.46	-2.5344	0.521871	-4.85638	1.19553e-06	2.0272e-05
LOC115479721	599.801	-2.5361	0.749155	-3.38528	0.000711048	0.00576959
LOC114595149	698.841	-2.54439	0.518686	-4.90545	9.32117e-07	1.63343e-05
AMEX60DD013912	649.838	-2.55723	0.48849	-5.23496	1.6502e-07	3.37215e-06
SULT1A2	176.372	-2.57329	0.766805	-3.35587	0.000791169	0.00632176
ADAM28	3376.19	-2.58192	0.488216	-5.28848	1.23336e-07	2.59857e-06
ASAH1	4553.18	-2.58946	0.26648	-9.71728	2.54491e-22	2.82716e-20
SOX6	385.732	-2.5991	0.914557	-2.84193	0.00448419	0.0267215
PCBD1	3440.25	-2.62103	0.393133	-6.66705	2.61004e-11	9.86432e-10
EMILIN3	687.751	-2.63105	0.973467	-2.70276	0.00687668	0.0375818
CD300LF	531.583	-2.63712	0.57151	-4.61431	3.9441e-06	6.03466e-05
INPP5D	403.454	-2.63981	0.793242	-3.32788	0.000875103	0.00690811
AIMP1	993.863	-2.66638	0.546425	-4.87968	1.06257e-06	1.83054e-05
MELK	285.925	-2.66997	0.485977	-5.49403	3.92873e-08	9.12721e-07
FLRT3	998.612	-2.71806	0.389422	-6.97973	2.95744e-12	1.29689e-10
NFIL3	266.71	-2.73065	0.626346	-4.35964	1.30276e-05	0.000176233
MMP15	623.925	-2.75125	0.424844	-6.47592	9.42355e-11	3.33463e-09
D4764_14G0004430	740.488	-2.79077	0.58216	-4.79383	1.63628e-06	2.70207e-05
VRK1	1061.03	-2.81208	0.552464	-5.09007	3.57933e-07	6.84141e-06
GPD1	600.635	-2.84137	0.513111	-5.53754	3.06757e-08	7.35013e-07
OSR1	806.574	-2.85806	0.716994	-3.98617	6.71495e-05	0.000751893
AMEX60DD005414	56.2197	-2.8616	0.958874	-2.98433	0.00284198	0.018532
CALHM6	317.805	-2.87437	0.910165	-3.15807	0.00158817	0.0113885
RGS1	1713.77	-2.87601	0.660368	-4.35516	1.32972e-05	0.000179483
AMEX60DD005315	1330.98	-2.88039	0.547274	-5.26315	1.41604e-07	2.93953e-06
FST	644.028	-2.91102	0.415175	-7.01155	2.35684e-12	1.0435e-10
NAAA	274.231	-2.91104	0.736773	-3.95107	7.78039e-05	0.00085143
SRGN	1634.64	-2.91284	0.340531	-8.55383	1.19072e-17	9.17052e-16
NFIA	924.091	-2.91801	0.750348	-3.88887	0.000100711	0.00106646
AMEX60DD052210	166.951	-2.93251	1.0142	-2.89145	0.00383473	0.023548
CTSV	6481.37	-2.93558	0.23753	-12.3588	4.36647e-35	9.88116e-33
SLC7A7.1	127.904	-2.95437	1.00116	-2.95094	0.00316804	0.0201213
LAPTM5	280.538	-2.95485	1.11779	-2.64348	0.00820594	0.0434098
TEC	165.442	-2.96511	0.719218	-4.12269	3.74481e-05	0.000448936
NECAP2	527.679	-2.97191	0.455341	-6.52678	6.71985e-11	2.41994e-09
TWIST2	7058.09	-2.98049	0.234278	-12.722	4.46062e-37	1.1356e-34
LOC115090786	418.982	-2.9887	1.08289	-2.75993	0.00578146	0.0328602
CSPG4	1302.04	-2.99219	0.531994	-5.62448	1.86064e-08	4.62134e-07
LOC107106186	221.353	-2.9978	0.778125	-3.8526	0.000116873	0.00121651
TBX18	1768.48	-3.00551	0.232944	-12.9023	4.36891e-38	1.21336e-35
RASL11B	1733.67	-3.0318	0.385192	-7.87087	3.52185e-15	2.18832e-13
RECQL4	195.141	-3.03635	1.14292	-2.65665	0.00789216	0.0420533
CLEC19A	235.673	-3.05597	0.918858	-3.32583	0.000881555	0.00694708
MUSTN1	695.571	-3.06896	0.549809	-5.58187	2.37944e-08	5.79989e-07
COL5A1	5067.68	-3.11232	0.33003	-9.43043	4.08412e-21	4.1133e-19
ABCG4	528.493	-3.11426	1.13414	-2.74591	0.0060343	0.0339776
NAGLU	622.924	-3.11964	0.419958	-7.42846	1.09867e-13	5.60966e-12
PKDCC	342.537	-3.12225	1.07179	-2.91312	0.00357836	0.0222193
EBF3	49.6852	-3.13707	1.18469	-2.64802	0.00809659	0.0429926
TRABD2A	159.678	-3.1389	1.06302	-2.95281	0.00314894	0.0200486
C3AR1	498.407	-3.142	0.553856	-5.67297	1.40344e-08	3.60296e-07
FOXM1	238.062	-3.16393	0.929261	-3.40479	0.00066216	0.00543508
AMEX60DD010901	1941.95	-3.17361	0.457219	-6.94111	3.8902e-12	1.67782e-10
PARVG	504.736	-3.1748	1.06224	-2.98877	0.00280099	0.0182973
AIF1	3697.56	-3.17516	0.466314	-6.80905	9.82437e-12	3.95782e-10
ALOX5AP	925.853	-3.19345	0.723104	-4.4163	1.00404e-05	0.000139743
AMEX60DD011509	53.5923	-3.1969	0.990211	-3.22851	0.00124438	0.00928727
CHD6	234.645	-3.19955	1.10159	-2.90449	0.00367855	0.0227183
SEMA3D	1474.78	-3.20655	0.554232	-5.78558	7.22637e-09	1.95946e-07
SLC1A4	311.314	-3.23533	1.08002	-2.99563	0.00273877	0.0179548
FAM160A2	172.117	-3.23889	1.10774	-2.92386	0.00345716	0.0216205
ALOX5	187.269	-3.24779	0.576521	-5.63343	1.76662e-08	4.41608e-07
DUI87_14056	429.526	-3.24985	0.485801	-6.68967	2.23671e-11	8.55926e-10
ACAN	2724.44	-3.25372	0.851065	-3.82312	0.000131775	0.00135319
AMEX60DD029461	385.942	-3.26257	0.665953	-4.89909	9.62799e-07	1.68237e-05
PLA2G4C	1164.22	-3.26488	0.381733	-8.55278	1.20157e-17	9.21539e-16
CDC23	469.218	-3.27227	1.03217	-3.17029	0.00152286	0.0110115
AMEX60DD008341	517.849	-3.27598	1.05919	-3.09292	0.00198198	0.0136835
BTK	319.527	-3.27943	1.10936	-2.95613	0.00311524	0.0198893
CSF2RB	184.385	-3.28284	1.14992	-2.85485	0.00430578	0.0258347
LOC115159828	253.418	-3.28288	1.25246	-2.62116	0.00876321	0.0457895
TNFAIP8L2	808.191	-3.31193	0.510983	-6.48149	9.08189e-11	3.21994e-09
DKK2	387.991	-3.31221	1.04621	-3.16591	0.00154597	0.0111477
KRT12	510.152	-3.31865	1.05339	-3.15044	0.00163025	0.0116229
IL16	554.284	-3.32519	0.952372	-3.49149	0.000480339	0.00416491
MARCO	2424.8	-3.32804	0.420384	-7.91668	2.43928e-15	1.54713e-13
RGS18	388.858	-3.34286	1.055	-3.16859	0.00153181	0.0110631
DOCK10	199.826	-3.35706	1.15628	-2.90333	0.00369217	0.0227793
AB205_0030460	1014.79	-3.36084	0.266155	-12.6274	1.4917e-36	3.69499e-34
CLEC4M	371.902	-3.36664	1.05544	-3.1898	0.00142372	0.0104013
TLL2.1	295.833	-3.37116	1.1084	-3.04148	0.00235421	0.0157862
AMEX60DD038708	136.324	-3.37164	1.15919	-2.90862	0.00363022	0.022488
SNX22	175.149	-3.37561	1.15172	-2.93091	0.00337966	0.0212323
MAPKAPK3	152.653	-3.37673	1.17329	-2.87801	0.00400191	0.0243948
OJAV_G00236990.11	120.023	-3.38802	1.27302	-2.6614	0.0077817	0.0415856
PTGIS	323.451	-3.3935	0.803442	-4.22371	2.40318e-05	0.000303795
TBCCD1	293.069	-3.3986	0.743162	-4.57316	4.80434e-06	7.21241e-05
LETMD1	136.616	-3.40681	0.708512	-4.8084	1.52142e-06	2.53064e-05
KRT5	227.178	-3.41404	0.780065	-4.37661	1.20539e-05	0.000165134
HSPA8	878.175	-3.42052	0.323811	-10.5633	4.40782e-26	6.31213e-24
LOC109912679	435.637	-3.43075	1.03552	-3.31305	0.00092284	0.00722892
NGFR	2587.87	-3.44472	0.515473	-6.68263	2.34697e-11	8.92529e-10
ECM2	1185.1	-3.45248	0.313817	-11.0016	3.75568e-28	5.83404e-26
ARID4A	242.471	-3.4581	1.08021	-3.20134	0.00136791	0.0100427
AMEX60DD050011	679.418	-3.4855	0.462182	-7.54141	4.64908e-14	2.51379e-12
COL9A3	3103.68	-3.49459	0.426183	-8.19974	2.40898e-16	1.64151e-14
NGRN	79.4892	-3.49505	0.967309	-3.61316	0.000302486	0.00278231
ROHU_023410	33.0627	-3.49558	1.25453	-2.78637	0.00533027	0.0307535
AMEX60DD038964	342.535	-3.50848	1.09825	-3.1946	0.00140026	0.0102544
LOC101953989	315.395	-3.54419	1.13634	-3.11897	0.00181486	0.0126789
UNC5D	160.291	-3.5503	1.16266	-3.0536	0.00226116	0.0152267
AMEX60DD048349	130.552	-3.56232	1.32596	-2.68659	0.00721846	0.0390884
AMEX60DD039774	100.971	-3.56736	0.86025	-4.14688	3.37031e-05	0.000409125
EOD39_21475	227.957	-3.57034	1.08826	-3.28077	0.00103524	0.00795634
AMEX60DDU001001994	974.535	-3.58091	0.919558	-3.89417	9.85361e-05	0.00104633
DR999_PMT21178	237.015	-3.58727	1.26865	-2.82763	0.00468934	0.0277008
TFR2	485.629	-3.59042	1.05027	-3.41855	0.000629551	0.00522867
VEGFC	90.5554	-3.59625	1.31437	-2.7361	0.0062173	0.0347554
SLC4A1	409.215	-3.59683	1.36951	-2.62637	0.00863017	0.0451974
AMEX60DD035818	1623.24	-3.5974	0.661316	-5.43976	5.33513e-08	1.20286e-06
ZNF436.1	58.6213	-3.62074	1.21711	-2.97488	0.00293107	0.0189981
PSMB9	131.305	-3.64339	1.40811	-2.58743	0.00966953	0.0495229
HB-AM	70935	-3.65315	0.627148	-5.82501	5.71093e-09	1.57891e-07
CBLN2	61.6036	-3.66327	1.28619	-2.84816	0.00439735	0.0262637
HAPLN1	1096.73	-3.69344	0.519626	-7.10789	1.17829e-12	5.37264e-11
C1QA	12729.7	-3.6984	0.320565	-11.5371	8.57458e-31	1.55616e-28
MPEG1	2189.12	-3.70367	0.376629	-9.83375	8.05623e-23	9.40578e-21
C1QB	5769.84	-3.71955	0.356506	-10.4334	1.74611e-25	2.46202e-23
DLX6	848.671	-3.72111	0.495587	-7.50849	5.98125e-14	3.16868e-12
GDA.1	355.406	-3.73409	1.08498	-3.44163	0.000578227	0.00485563
ATP8B2	56.9676	-3.74541	1.26319	-2.96504	0.0030264	0.0194713
SLC7A7	1429.76	-3.7521	0.730693	-5.13499	2.82156e-07	5.53146e-06
CMTR2	114.874	-3.78496	1.13883	-3.32355	0.000888802	0.00699517
RNASET2	50.1536	-3.84027	1.40579	-2.73176	0.00629971	0.0350771
BDH1	160.409	-3.85685	0.988121	-3.90322	9.4921e-05	0.00101157
DCP1	75.2268	-3.88522	1.48525	-2.61586	0.00890027	0.0463208
LGALS3BP	9561.07	-3.91501	0.249004	-15.7226	1.05804e-55	6.06061e-53
TEKT3	68.3952	-3.91626	1.26491	-3.09608	0.00196099	0.013559
SEC61G	6615.49	-3.91719	0.7145	-5.48241	4.19569e-08	9.67384e-07
AMEX60DD009830	319.865	-3.92092	1.28766	-3.04499	0.00232691	0.0156407
RALGAPA2	320.331	-3.92359	1.44726	-2.71106	0.00670693	0.0368524
LOC115081985	142.36	-3.93252	1.30876	-3.00478	0.00265777	0.0175178
GP1BB	293.183	-3.9424	0.798208	-4.93906	7.84999e-07	1.39564e-05
IGSF1	241.992	-3.94941	1.4739	-2.67955	0.00737202	0.039736
CCDC194	255.514	-3.99556	1.47353	-2.71156	0.00669666	0.0368176
LPXN	257.896	-4.01224	1.46629	-2.73632	0.00621297	0.0347418
EFHD1	1199.24	-4.02052	0.850053	-4.72972	2.24825e-06	3.62768e-05
REEP6	220.749	-4.02523	1.45933	-2.75828	0.0058107	0.0329858
FABP2	931.639	-4.02592	1.43127	-2.81283	0.0049108	0.0287221
LOC100336617.1	71.5979	-4.03011	1.07027	-3.7655	0.000166218	0.00165664
APOE	29323.9	-4.03524	0.252967	-15.9517	2.77354e-57	1.69463e-54
AMEX60DD043772	505.192	-4.04666	1.01373	-3.99187	6.55537e-05	0.000737177
ZNF568	87.0619	-4.06275	1.17501	-3.45763	0.000544946	0.00462019
FRRS1	140.842	-4.07361	1.50014	-2.71549	0.00661782	0.0364936
ZMYND19	197.277	-4.08105	1.46785	-2.78028	0.00543117	0.0312394
LOC101952642	220.929	-4.08364	1.46684	-2.78398	0.00536968	0.0309419
DONSON	401.031	-4.09233	0.977194	-4.18783	2.81629e-05	0.000349509
SOST	128.673	-4.09751	1.51629	-2.70233	0.00688558	0.0376193
ACY3	7323	-4.09861	0.264542	-15.4932	3.8553e-54	2.01907e-51
BUD31	465.236	-4.1273	0.474104	-8.70547	3.16251e-18	2.55369e-16
PRDX2	2508.66	-4.14242	0.293544	-14.1118	3.21495e-45	1.28109e-42
FGFBP2	3091.04	-4.1425	1.08672	-3.81192	0.000137891	0.00140497
LOC115082468	344.361	-4.17056	1.41462	-2.94818	0.0031965	0.0202614
SUGT1P4-STRA6LP	1939.99	-4.17277	1.54662	-2.698	0.00697583	0.038067
RHBDL3	72.9983	-4.17479	1.33883	-3.11823	0.00181942	0.0127047
STOML1	85.9015	-4.18955	1.36385	-3.07186	0.00212732	0.014485
AMEX60DD030946	83.0318	-4.19455	1.58766	-2.64197	0.00824253	0.0435621
PCSK5	323.418	-4.20467	0.808825	-5.1985	2.00903e-07	4.02836e-06
LOC114595149.4	68.9585	-4.21487	1.19432	-3.5291	0.000416973	0.00367988
ASCL1	32.3661	-4.22938	1.4708	-2.87557	0.004033	0.0245244
AMEX60DD004955	87.7973	-4.23987	1.63465	-2.59375	0.00949349	0.0488122
AMEX60DD015738	60.2458	-4.2407	1.61979	-2.61806	0.00884309	0.0461149
AMEX60DD025027	57.3151	-4.24308	1.29023	-3.28862	0.00100679	0.00778671
EVL	527.523	-4.26632	1.09993	-3.87871	0.000105013	0.00110563
IGF2BP1	212.756	-4.26899	1.46094	-2.92208	0.00347705	0.0217227
ICAM5	181.897	-4.282	1.50961	-2.83649	0.00456121	0.0271011
AMEX60DD054393	110.292	-4.29696	1.54558	-2.78016	0.00543323	0.0312394
LOC103174533.1	438.318	-4.30527	1.01484	-4.2423	2.21242e-05	0.000282015
DENND10	22.7629	-4.31992	1.59273	-2.71228	0.0066822	0.0367822
RGN	182.906	-4.32605	0.833626	-5.18943	2.10937e-07	4.21184e-06
CDKAL1	62.395	-4.34212	1.45722	-2.97972	0.00288512	0.0187599
GLNC1	76248.4	-4.3642	0.597908	-7.29912	2.89666e-13	1.42731e-11
LC27.1	27.572	-4.36864	1.55708	-2.80566	0.00502131	0.029275
LOC111834194	331.93	-4.39312	1.22956	-3.57291	0.000353034	0.00317367
LOC104837946	32.8414	-4.40015	1.42998	-3.07708	0.00209036	0.0142664
LOC114592859	1704.08	-4.40046	0.548105	-8.02849	9.86766e-16	6.52975e-14
ALPL	334.918	-4.4019	1.40268	-3.13821	0.0016998	0.012016
LOC115092864	93.9635	-4.40526	1.53515	-2.86961	0.00410981	0.0248952
COL4A6	387.076	-4.42962	0.717812	-6.171	6.78592e-10	2.13355e-08
SMUG1	78.9419	-4.43045	1.58176	-2.80096	0.00509513	0.0296582
LOC115076503	5309.42	-4.43885	0.878907	-5.05042	4.40845e-07	8.2794e-06
FYB1	467.132	-4.46617	1.02206	-4.36978	1.24369e-05	0.000169368
NELL2	71.0834	-4.48816	1.63387	-2.74695	0.0060153	0.0339159
LOC106702273.1	78.0939	-4.4952	1.55004	-2.90005	0.00373108	0.0229886
A2M	105.156	-4.49683	0.980318	-4.58711	4.49413e-06	6.79122e-05
PAQR8	61.2066	-4.50658	1.60663	-2.80498	0.00503192	0.0293182
ADAT2	84.5248	-4.50756	1.53795	-2.93088	0.00338002	0.0212323
LOC115081290	259.253	-4.51295	1.43966	-3.13474	0.00172007	0.0121172
TREM2	1473.46	-4.51637	1.43062	-3.15694	0.00159433	0.0114201
HBD	82329.7	-4.52588	0.628965	-7.19575	6.21174e-13	2.96513e-11
SLC25A12	191.347	-4.53225	1.04377	-4.34219	1.41069e-05	0.000189158
LOC113408079	219.922	-4.56533	0.708534	-6.44334	1.1687e-10	4.08045e-09
IGSF3	1966.96	-4.57701	1.61707	-2.83043	0.00464857	0.0275221
GRB7	174.56	-4.58236	1.13667	-4.03138	5.54504e-05	0.000634065
OJAV_G00236990.9	131.287	-4.60759	1.61027	-2.86137	0.00421809	0.0254418
AMEX60DD051194	38.3772	-4.64516	1.69408	-2.74199	0.0061069	0.0342742
DUI87_25150	296.565	-4.65076	0.9517	-4.88679	1.02494e-06	1.77741e-05
SLA	197.714	-4.66597	1.40003	-3.33278	0.000859844	0.00680818
LOC113837993.19	71.3121	-4.67889	1.73732	-2.69316	0.00707782	0.0384632
AMEX60DD048611	181.72	-4.73636	1.4027	-3.3766	0.000733867	0.00592146
KANK4	98.7551	-4.76357	1.53756	-3.09814	0.00194739	0.0134701
NIT1	96.3687	-4.8347	1.08357	-4.46184	8.12578e-06	0.000115372
AMEX60DD016037	144.335	-4.83602	1.42306	-3.39831	0.000678027	0.00555079
COL8A2	82.2338	-4.83765	1.82986	-2.64372	0.00820004	0.0433911
CNMD	3031.75	-4.8626	1.55863	-3.11979	0.0018098	0.012652
HBG1	71324.9	-4.8708	0.585694	-8.31629	9.07622e-17	6.44834e-15
LOC100337476.1	501.189	-4.87896	0.958851	-5.08834	3.61206e-07	6.8896e-06
SLC14A2	667.922	-4.87996	0.909871	-5.36336	8.169e-08	1.78472e-06
GPNMB	2328.41	-4.91446	0.392943	-12.5068	6.8531e-36	1.63139e-33
LOC115478329	92.791	-4.92609	1.45081	-3.39541	0.000685264	0.00560254
TAGAP	242.957	-4.92633	0.975126	-5.052	4.37214e-07	8.22805e-06
AMEX60DD033060	94.0682	-4.94635	1.50737	-3.28145	0.00103274	0.00794383
IRF6	76.4278	-4.94638	1.49689	-3.30445	0.000951626	0.00742403
MSX1	392.893	-4.96072	1.32401	-3.74675	0.000179143	0.0017607
AMEX60DD005139	53.6403	-4.96647	1.66582	-2.9814	0.00286929	0.0186703
NHEJ1	129.312	-4.97449	1.08922	-4.56704	4.94668e-06	7.4079e-05
NNMT	48.6603	-4.99691	1.91907	-2.60382	0.00921911	0.0476286
ZNF83	91.5613	-5.00466	1.02476	-4.88372	1.04101e-06	1.79677e-05
POU2F2	68.6565	-5.01114	1.62188	-3.08971	0.0020035	0.0138164
D9C73_028119	356.998	-5.06524	1.34521	-3.76538	0.000166296	0.00165664
P2RY8	137.998	-5.08909	1.41247	-3.60297	0.000314606	0.00287617
LOC111772992.5	169.452	-5.09777	1.86969	-2.72654	0.00640028	0.0355291
LOC113837993.13	55.1561	-5.16976	1.61321	-3.20463	0.00135235	0.00995553
LOC113119923	27.5437	-5.18069	1.92041	-2.6977	0.00698206	0.0380896
ANGPTL5	114.43	-5.23503	1.52459	-3.43372	0.000595357	0.00499446
MCTP1	43.7332	-5.243	1.60302	-3.2707	0.00107282	0.00819705
ZNF79	73.3412	-5.26104	1.17833	-4.46482	8.0135e-06	0.000113955
AMEX60DDU001000314	72.7956	-5.26135	1.70856	-3.07941	0.0020741	0.0141701
LOC100336512	29.0845	-5.27332	1.54256	-3.41856	0.000629539	0.00522867
SAT2	61.4362	-5.34039	1.52688	-3.49759	0.000469487	0.0040851
DMBT1	71.4125	-5.36623	1.47887	-3.6286	0.000284964	0.0026437
N/A.8	78.6207	-5.37222	1.30097	-4.12941	3.63701e-05	0.000437443
INPP4A	85.9293	-5.37316	1.16829	-4.59916	4.24191e-06	6.43661e-05
PAX9	916.665	-5.37353	1.46053	-3.67916	0.000234003	0.00222473
TCAF2.1	97.5932	-5.46911	1.50565	-3.63239	0.000280808	0.00261015
CDH1D.1	17.0134	-5.50839	2.00104	-2.75277	0.00590934	0.0334418
AMEX60DD047807	128.923	-5.50851	1.31701	-4.18259	2.88207e-05	0.000356788
PACS1	59.2815	-5.52535	1.55001	-3.56473	0.000364235	0.00326316
LOXL4	495.152	-5.57245	1.94188	-2.86961	0.00410976	0.0248952
ZNF268.1	46.0391	-5.58714	1.63154	-3.42446	0.000616015	0.00513252
AMEX60DD018414	27.6495	-5.58868	2.06152	-2.71095	0.00670902	0.0368524
OJAV_G00236990.4	38.6333	-5.67745	1.39926	-4.05746	4.96083e-05	0.00057552
GINS1	49.0817	-5.68707	1.9749	-2.87968	0.00398079	0.0242902
AMEX60DD055480	198.787	-5.69432	1.28049	-4.44698	8.70855e-06	0.000122885
SP8	40.0589	-5.7121	1.6172	-3.53209	0.000412285	0.00364152
LOC100336525	29.7588	-5.71727	1.75056	-3.26596	0.00109094	0.00831472
HBG2	42399.1	-5.72068	0.297381	-19.2369	1.81767e-82	2.7257e-79
AMEX60DDU001003399	39.2298	-5.73646	1.65355	-3.46917	0.000522068	0.00445923
LOC113837993.18	20.5296	-5.74921	2.10934	-2.72559	0.00641861	0.0356093
NLRC3.1	20.3841	-5.75037	1.76989	-3.24899	0.00115814	0.00872894
LOC113837993.7	30.4889	-5.7574	1.53096	-3.76065	0.000169472	0.00167643
TRIM11	30.3284	-5.77943	1.7989	-3.21275	0.00131469	0.00974456
LOC113837993.8	31.0103	-5.78211	1.57278	-3.67635	0.000236594	0.00224587
TRIM26	51.4206	-5.80672	1.55992	-3.72244	0.000197305	0.00191557
C8ORF76	96.6029	-5.82248	1.01753	-5.72218	1.05164e-08	2.76168e-07
SIGLEC1	686.472	-5.82308	0.817356	-7.12429	1.0462e-12	4.80625e-11
VAV3	98.1636	-5.83355	1.34169	-4.34791	1.37438e-05	0.000184695
LOC103174533.2	52.5801	-5.83866	1.50578	-3.87749	0.00010554	0.00110926
LOC115370421	22.1519	-5.87791	2.06526	-2.8461	0.00442589	0.0264084
OGFOD2	22.4477	-5.93124	2.11402	-2.80567	0.00502115	0.029275
C16ORF89	23.6367	-5.95751	1.93292	-3.08213	0.00205527	0.0140729
LOC100336538.2	132.88	-6.00358	1.41529	-4.24195	2.21588e-05	0.000282259
N/A.12	47.6053	-6.00995	1.6256	-3.69707	0.000218106	0.00209094
AMEX60DDU001007331	50.3017	-6.04196	1.90927	-3.16454	0.00155327	0.0111784
AMEX60DD024142	25.8011	-6.08605	1.862	-3.26855	0.00108101	0.00824251
LOC100336636.2	51.8601	-6.10526	1.31492	-4.64306	3.43293e-06	5.31017e-05
AMEX60DD009699	13.976	-6.11964	2.25905	-2.70895	0.0067497	0.037032
AMEX60DD023572	1284.77	-6.13649	1.27096	-4.82822	1.37762e-06	2.3082e-05
AMEX60DD010793	40.1967	-6.15503	2.28219	-2.69698	0.00699705	0.0381487
OJAV_G00236990.7	27.3628	-6.17133	1.89143	-3.26279	0.00110323	0.00839094
AIF1L	239.057	-6.22768	1.07555	-5.79025	7.02821e-09	1.91422e-07
ZNF180	44.8577	-6.31613	1.60744	-3.92932	8.5186e-05	0.000919366
N/A.6	45.5301	-6.34257	1.39815	-4.53641	5.72187e-06	8.42425e-05
RLBP1	995.512	-6.34833	1.95273	-3.251	0.00114999	0.00867102
LOC106737871	30.6374	-6.35196	1.94701	-3.26242	0.00110467	0.00839843
AMEX60DDU001014870	45.3959	-6.35617	1.8559	-3.42484	0.000615165	0.00512777
HSPA2	30.9873	-6.36828	1.86879	-3.4077	0.000655132	0.00538743
IL17D	47.6949	-6.3885	1.69842	-3.76144	0.000168936	0.00167293
BMP1	541.751	-6.40609	1.8119	-3.53555	0.00040692	0.00360331
ZNF544	64.1644	-6.41311	1.56109	-4.1081	3.98921e-05	0.000475309
LOC113837993.14	17.1845	-6.41962	2.09972	-3.05737	0.00223287	0.0150694
EDNRB	145.556	-6.42938	1.25521	-5.12217	3.02043e-07	5.87733e-06
AMEX60DD042898	17.4868	-6.44488	2.05746	-3.13245	0.00173356	0.0121934
GDA	386.24	-6.45959	1.17206	-5.5113	3.56197e-08	8.39215e-07
AMEX60DD047212	49.0698	-6.48492	2.22086	-2.92	0.00350028	0.0218529
AKAP13	34.0665	-6.51888	1.60835	-4.05316	5.05306e-05	0.000585478
ARRB1	242.307	-6.53878	0.864883	-7.5603	4.02145e-14	2.19385e-12
AMEX60DD046745	34.8465	-6.56629	1.7492	-3.75388	0.000174119	0.00171543
CTNND2	53.6006	-6.5712	1.46392	-4.48876	7.164e-06	0.000102912
AMEX60DD038460	164.246	-6.58534	1.20314	-5.47344	4.41377e-08	1.01384e-06
LOC115084224	36.4919	-6.58638	2.35865	-2.79244	0.00523127	0.0302776
ERBB3	36.6874	-6.60136	1.70984	-3.8608	0.000113016	0.00117904
TRPV1	468.433	-6.61748	0.828443	-7.98784	1.37319e-15	8.95751e-14
AMEX60DD030504	19.8507	-6.62904	2.06781	-3.20582	0.00134678	0.00992619
NAPB	20.0189	-6.64183	2.12295	-3.12858	0.00175654	0.0123281
AMEX60DD028671	212.925	-6.69625	0.802313	-8.34618	7.05058e-17	5.04832e-15
LOC100336828	57.7278	-6.69648	1.38271	-4.843	1.27896e-06	2.15273e-05
CHODL	156.467	-6.70626	1.14654	-5.8491	4.94237e-09	1.3789e-07
LOC100336828.5	21.036	-6.71356	2.19549	-3.05789	0.00222899	0.0150487
AMEX60DD035459	2632.17	-6.72217	0.958982	-7.0097	2.3883e-12	1.05488e-10
DNASE2B	347.561	-6.72904	1.08412	-6.2069	5.40386e-10	1.71076e-08
LOC113837993.12	21.4492	-6.74165	2.02341	-3.33183	0.000862764	0.00682836
LOC113837993.3	60.5816	-6.75352	1.40978	-4.79048	1.66385e-06	2.74514e-05
AMEX60DD025241	62.8953	-6.80825	1.46935	-4.6335	3.59528e-06	5.5333e-05
CDT1	62.6254	-6.81557	1.41178	-4.82764	1.38164e-06	2.31282e-05
AMEX60DD014034	22.8903	-6.83684	2.02277	-3.37993	0.000725031	0.00586241
CEP112	42.0652	-6.83741	1.62377	-4.21082	2.54446e-05	0.000319671
AMEX60DDU001036777	11.8855	-6.86114	2.59722	-2.64173	0.00824848	0.0435621
NEURL2	44.3504	-6.87721	1.66523	-4.12989	3.62944e-05	0.00043682
LOC113837993.15	23.7413	-6.88884	2.2654	-3.0409	0.00235874	0.0158025
LOC100336828.1	44.5343	-6.89132	1.55002	-4.44596	8.74995e-06	0.000123374
PTPRM	112.851	-6.89695	1.37765	-5.00632	5.54814e-07	1.02106e-05
C11ORF16	23.8698	-6.89726	2.54513	-2.70998	0.00672872	0.0369495
AMEX60DD047571	23.9255	-6.90017	1.9128	-3.60737	0.000309317	0.00283347
LOC105357518.1	12.2855	-6.90927	2.65871	-2.59873	0.00935705	0.0482189
WDR93	45.0183	-6.91212	1.72896	-3.99786	6.39184e-05	0.000719671
LAMB2	88.5588	-6.91764	1.38036	-5.01147	5.40171e-07	9.96111e-06
LOC115474223	45.739	-6.93502	1.65819	-4.18228	2.88597e-05	0.000356949
GPR158	12.5954	-6.94515	2.59091	-2.68058	0.00734941	0.0396686
LOC100336617	46.0756	-6.95149	1.47622	-4.709	2.4894e-06	3.98522e-05
AMEX60DD046323	25.3866	-6.98648	2.51229	-2.78092	0.00542055	0.0312056
AMEX60DD053234	13.003	-6.99082	2.61106	-2.67738	0.00741994	0.0399207
AMEX60DD043838	47.8281	-6.99434	1.56314	-4.47454	7.65774e-06	0.00010949
AMEX60DD044832	13.3575	-7.02994	2.66727	-2.63563	0.00839808	0.0442093
AMEX60DD024857	13.7064	-7.06684	2.62202	-2.69518	0.00703496	0.0383098
AMEX60DD006632	13.73	-7.07006	2.59501	-2.72448	0.00644023	0.0357185
LOC100336828.3	26.9637	-7.07373	1.8699	-3.78295	0.000154981	0.00155746
AMEX60DD048897	27.1214	-7.08198	2.0188	-3.50801	0.000451476	0.00394638
LOC103174533.3	13.9522	-7.09226	2.60541	-2.72213	0.00648632	0.0359089
CYB5R4	14.017	-7.09977	2.53522	-2.80046	0.00510304	0.0296948
LOC111772992.3	50.7393	-7.11083	1.7036	-4.174	2.99302e-05	0.000368202
N/A.17	14.1679	-7.11483	2.47255	-2.87753	0.004008	0.024415
IMPACT	102.031	-7.11979	1.23252	-5.77662	7.62143e-09	2.0484e-07
ZZEF1.1	14.2817	-7.12653	2.44314	-2.91695	0.0035347	0.0220003
AMEX60DD009031	14.4151	-7.13982	2.59945	-2.74667	0.0060204	0.0339342
AMEX60DD020498	14.5206	-7.15036	2.4225	-2.95165	0.00316085	0.0200925
AMEX60DD041703	14.5659	-7.15441	2.46961	-2.89698	0.00376777	0.0231834
LOC100336636.1	53.291	-7.15737	1.53787	-4.65409	3.25407e-06	5.05484e-05
AMEX60DD002802	28.8833	-7.17367	1.85094	-3.8757	0.00010632	0.00111682
GRIK3	14.8159	-7.17925	2.71206	-2.64716	0.00811713	0.0430767
GNL2	190.227	-7.1857	0.844863	-8.50516	1.81347e-17	1.35677e-15
LOC310926.2	14.9388	-7.19142	2.50014	-2.87641	0.00402223	0.0244698
GFAP	15.0037	-7.19779	2.67814	-2.68761	0.00719653	0.0389927
N/A.11	29.6264	-7.21047	1.83724	-3.92462	8.68657e-05	0.000933322
AMEX60DD017590	15.2121	-7.21713	2.55187	-2.82817	0.0046815	0.0276812
GNGT1	15.2623	-7.22205	2.5167	-2.86965	0.00410932	0.0248952
LOC109680780	30.4023	-7.24764	2.0215	-3.58527	0.000336726	0.00304649
AMEX60DD007686	30.6279	-7.25863	1.82058	-3.98698	6.69183e-05	0.000750221
AMEX60DD025649	15.6666	-7.25957	2.51546	-2.88598	0.00390193	0.0239045
LOC113837993.6	30.7025	-7.26198	1.86344	-3.89708	9.73599e-05	0.00103576
AMEX60DDU001022652	30.8361	-7.26871	2.46411	-2.94983	0.00317944	0.0201728
PLCXD2	30.8601	-7.26936	2.49045	-2.91889	0.00351277	0.021916
DZANK1	30.8742	-7.27023	2.45166	-2.96544	0.00302254	0.0194534
ROHU_016640	16.0031	-7.29051	2.55362	-2.85498	0.004304	0.0258325
AMEX60DDU001020020	16.0037	-7.29055	2.38323	-3.05911	0.00221998	0.0150156
ZSCAN30	59.0969	-7.29411	1.67133	-4.36426	1.27556e-05	0.000172937
MSH3	16.2475	-7.31259	2.54397	-2.87448	0.00404699	0.0245878
AMEX60DD040439	31.938	-7.31901	1.88624	-3.88022	0.000104363	0.00110258
AMEX60DD040019	16.7109	-7.35334	2.44829	-3.00346	0.00266932	0.0175813
LOC102361187	16.7348	-7.35476	2.3832	-3.08609	0.00202809	0.0139545
LINGO1	16.7369	-7.35493	2.40819	-3.05414	0.0022571	0.0152161
ENKUR	16.8185	-7.36254	2.39744	-3.071	0.00213343	0.0145159
AMEX60DD021279	154.158	-7.36816	1.09456	-6.7316	1.67809e-11	6.54456e-10
CIB84_012915	16.947	-7.37332	2.31894	-3.17961	0.00147473	0.0107184
SLC28A3	16.9605	-7.37434	2.32965	-3.16543	0.00154855	0.011162
AMEX60DDU001025734	17.0115	-7.37873	2.55913	-2.8833	0.00393535	0.024061
OJAV_G00236990.5	33.3849	-7.38334	1.87932	-3.92874	8.53936e-05	0.000920744
ZNF79.2	33.576	-7.39139	2.0093	-3.67859	0.000234523	0.00222851
AMEX60DDU001032802	33.5626	-7.39155	2.56397	-2.88286	0.00394088	0.0240781
AMEX60DD018185	17.3027	-7.40323	2.28845	-3.23505	0.00121623	0.00911515
DOK4	17.3488	-7.4068	2.30376	-3.21509	0.00130401	0.00967716
AMEX60DDU001004855	17.4795	-7.41745	2.37098	-3.12843	0.00175742	0.0123281
SLC26A9	17.5103	-7.41998	2.40834	-3.08096	0.00206337	0.0141178
CHIA	17.5279	-7.42192	2.34503	-3.16496	0.00155104	0.011169
OJAV_G00236990.10	17.6451	-7.43096	2.78309	-2.67004	0.00758432	0.0406731
LOC113837993.17	17.6701	-7.43308	2.60922	-2.84878	0.00438878	0.0262296
LOC115472819	34.6152	-7.43625	1.96706	-3.78039	0.000156582	0.00157182
MYL7	17.7381	-7.43917	2.30244	-3.23099	0.00123361	0.0092181
ZNF154	18.0631	-7.46532	2.39122	-3.12196	0.00179649	0.0125734
AMEX60DDU001007216	18.0659	-7.46564	2.29142	-3.25809	0.00112165	0.00850635
AMEX60DD001005	18.0709	-7.466	2.48749	-3.00142	0.00268724	0.0176739
LOC115100974	18.0929	-7.46778	2.27471	-3.28296	0.00102724	0.00790812
ZBTB49	18.0996	-7.46796	2.57823	-2.89655	0.00377295	0.0231997
CERS1	18.1809	-7.4749	2.31904	-3.22328	0.00126732	0.00943159
LOC100336617.3	18.2001	-7.47647	2.45696	-3.04298	0.0023425	0.0157282
STAB1	18.2019	-7.47664	2.56297	-2.91718	0.00353215	0.0219919
LOC115456697	18.2574	-7.48034	2.431	-3.07706	0.00209054	0.0142664
ZNF300.3	18.3796	-7.49065	2.48761	-3.01118	0.00260232	0.0172018
ZNF850.1	18.5434	-7.50287	2.44386	-3.07009	0.00213996	0.0145441
AMEX60DD016543	18.6777	-7.51331	2.5506	-2.9457	0.00322221	0.0203694
ATL1	18.6924	-7.51437	2.27213	-3.30719	0.000942358	0.00736921
PRMT2	68.4319	-7.5203	1.49623	-5.02617	5.00376e-07	9.2739e-06
GSONMT00027580001	36.7525	-7.52279	1.74141	-4.31993	1.56076e-05	0.00020761
LOC113837993.16	18.8492	-7.52657	2.61064	-2.88304	0.00393863	0.0240731
LOC100336828.4	18.8567	-7.52718	2.2375	-3.3641	0.000767942	0.00615226
LOC109313806	18.856	-7.52751	2.25619	-3.33638	0.000848777	0.00673219
LOC114789697.2	18.9992	-7.53774	2.48417	-3.03431	0.00241084	0.016081
LOC114595149.2	37.317	-7.54489	1.74882	-4.31428	1.60121e-05	0.000212221
LOC100336617.2	19.1529	-7.54937	2.30814	-3.27076	0.00107258	0.00819705
LOC103174533	103.334	-7.55256	1.32614	-5.69514	1.23273e-08	3.18702e-07
ZNF347	19.2548	-7.55743	2.27908	-3.316	0.000913157	0.00715918
AMEX60DD001938	19.381	-7.56646	2.45346	-3.08399	0.00204243	0.0140177
OJAV_G00236990.6	38.0715	-7.57333	2.27156	-3.33398	0.000856113	0.00678157
LOC100337487	19.5631	-7.58057	2.37567	-3.19092	0.00141823	0.0103694
AMEX60DD005560	19.6929	-7.58986	2.18927	-3.46684	0.000526606	0.00449381
HBG2.3	19.749	-7.59406	2.93742	-2.58529	0.00972979	0.0497898
LOC115641468	1950.78	-7.59532	1.90905	-3.97858	6.9328e-05	0.000772982
ZNF658	19.7726	-7.59546	2.24988	-3.37594	0.000735631	0.00592448
AMEX60DD003267	20.0028	-7.6121	2.24516	-3.39045	0.000697769	0.00567287
ROHU_012255	20.0432	-7.61497	2.61986	-2.90664	0.00365339	0.0225933
SIX2	20.1092	-7.61985	2.93553	-2.59573	0.00943897	0.0485864
FCN1.1	20.1084	-7.6199	2.32776	-3.27349	0.00106229	0.0081336
LOC100336636	773.278	-7.62205	1.6279	-4.68213	2.83905e-06	4.47462e-05
LOC113837993.9	39.4173	-7.62406	2.09449	-3.64006	0.000272573	0.00254133
RETSAT	20.1774	-7.62511	2.92812	-2.6041	0.00921158	0.0476031
MYO5B	20.2134	-7.6273	2.50863	-3.04043	0.0023624	0.0158097
LOC113747646	20.2588	-7.63047	2.23283	-3.4174	0.000632228	0.00524615
AMEX60DD040123	20.28	-7.63243	2.94975	-2.58748	0.00966799	0.0495229
CEP162	20.3202	-7.63541	2.22431	-3.43271	0.00059758	0.00500852
KCNJ6	20.3462	-7.63685	2.93735	-2.59991	0.00932473	0.0480794
LGALS3BP.1	20.4494	-7.64407	2.93483	-2.60461	0.00919798	0.0475596
ERV3-1	20.4978	-7.64769	2.95923	-2.58435	0.0097563	0.0498837
SLC7A10	20.5435	-7.65072	2.36244	-3.23848	0.00120169	0.00902372
VAMP1	20.6136	-7.65595	2.94674	-2.59811	0.00937387	0.048292
AMEX60DD032598	20.6271	-7.65646	2.93481	-2.60885	0.00908475	0.0471604
ARHGAP21	20.6684	-7.65947	2.94027	-2.60502	0.00918692	0.0475561
NRROS.1	20.7027	-7.66216	2.28578	-3.3521	0.00080201	0.00640002
AMEX60DD036108	20.8248	-7.6703	2.20632	-3.47652	0.000507972	0.00435914
LOC115648873	20.8502	-7.6723	2.25346	-3.40468	0.00066241	0.00543508
AMEX60DD001393	20.8775	-7.67422	2.90513	-2.64161	0.00825138	0.0435621
P2RY12	20.8785	-7.67433	2.90911	-2.63803	0.00833897	0.0439486
LOC115094349	20.971	-7.68031	2.22659	-3.44936	0.000561919	0.00473998
PDE1C	21.0219	-7.68421	2.16282	-3.55286	0.000381068	0.00339736
LOC114449020	21.0383	-7.68499	2.91952	-2.63228	0.00848133	0.0445708
AMEX60DD040473	21.054	-7.68611	2.94793	-2.60729	0.00912618	0.0472987
AMEX60DD046383	21.0931	-7.6887	2.25707	-3.40649	0.000658035	0.00540644
AMEX60DD028922	21.1554	-7.69305	2.968	-2.592	0.00954206	0.0490207
COBL	21.165	-7.69395	2.93909	-2.6178	0.00884991	0.0461373
PANX3	21.1784	-7.69486	2.89509	-2.6579	0.00786292	0.0419341
LOC101933521	21.3767	-7.70839	2.95399	-2.60948	0.00906799	0.0470867
NLGN3	21.3846	-7.7089	2.2714	-3.3939	0.000689037	0.00562193
CHRNB1	21.3987	-7.70961	2.35526	-3.27337	0.00106275	0.00813369
AMEX60DD053035	21.431	-7.71152	2.55993	-3.01239	0.00259198	0.0171458
D9C73_028119.1	21.4786	-7.71482	2.92244	-2.63985	0.00829416	0.0437376
SREBF1	21.4872	-7.71611	2.54214	-3.03529	0.00240308	0.0160351
AMEX60DD037104	21.5201	-7.71769	2.96018	-2.60717	0.00912946	0.0472987
ARFGEF3	21.5502	-7.71977	2.1906	-3.52404	0.000425016	0.00373492
AMEX60DD018527	21.5624	-7.7207	2.96318	-2.60555	0.00917278	0.0475098
LOC102944767	21.7272	-7.73187	2.94083	-2.62914	0.00856002	0.044872
AMEX60DD008512	21.762	-7.73408	2.20761	-3.50337	0.000459416	0.00400623
AMEX60DD030054	118.306	-7.73811	1.1773	-6.57275	4.93931e-11	1.80354e-09
GGT7	21.8611	-7.74088	2.21977	-3.48725	0.000488019	0.00421554
DPX16_21124	21.87	-7.74137	2.9032	-2.66649	0.00766472	0.0410083
LOC113837993.11	21.9236	-7.74441	2.17382	-3.56258	0.000367232	0.00328359
ASTL	21.9229	-7.74444	2.88126	-2.68786	0.00719112	0.0389865
PREPL	21.9392	-7.74598	2.89486	-2.67577	0.00745581	0.0400542
AMEX60DD006624	21.9864	-7.74874	2.23231	-3.47117	0.000518194	0.00443027
TRIM15	22	-7.74948	2.22055	-3.4899	0.000483206	0.00418383
AMEX60DD028970	21.9939	-7.74948	2.8651	-2.70479	0.00683479	0.0373752
ASB5	22.0211	-7.75086	2.88494	-2.68666	0.00721702	0.0390884
CDH7	22.1102	-7.75663	2.8913	-2.68275	0.00730194	0.0394357
LTN1	22.1287	-7.75791	2.20012	-3.52613	0.000421673	0.00371242
CYB5D1	22.1562	-7.75967	2.18583	-3.54999	0.000385243	0.00343034
AMEX60DDU001040498	22.1715	-7.76076	2.87835	-2.69625	0.00701247	0.0382214
AMEX60DD007124	22.1933	-7.7623	2.12755	-3.64847	0.000263803	0.00246962
AMEX60DD002700	22.233	-7.76487	2.19146	-3.54324	0.000395244	0.00351179
ADAMTS20	43.7373	-7.7746	1.70672	-4.55529	5.23125e-06	7.77686e-05
AMEX60DDU001038748	22.448	-7.77882	2.46354	-3.15758	0.00159082	0.0113994
PARPI_0009075	22.4505	-7.77894	2.17978	-3.56868	0.000358783	0.00322061
HBZ.1	8819.74	-7.78155	1.87364	-4.15317	3.27903e-05	0.000399631
AMEX60DD028906	22.5357	-7.78454	2.35422	-3.30663	0.000944249	0.00738084
C11ORF54	22.5413	-7.78483	2.87409	-2.70863	0.00675626	0.0370341
NLK.1	22.5474	-7.78555	2.20691	-3.5278	0.000419022	0.00369618
PARPI_0007353	22.586	-7.78795	2.30966	-3.37191	0.000746493	0.00600181
AMEX60DD020917	22.7105	-7.79564	2.10538	-3.70272	0.000213304	0.00205135
AMEX60DD051120	22.7648	-7.79896	2.86364	-2.72344	0.00646058	0.0357771
AMEX60DD020041	44.5239	-7.80045	1.69378	-4.60535	4.1177e-06	6.2741e-05
EDNRB.1	22.8093	-7.80139	2.7314	-2.85619	0.00428763	0.0257595
LOC104942223	22.8614	-7.80491	2.91318	-2.67917	0.00738048	0.0397661
ZNF79.1	22.9432	-7.81013	2.11055	-3.70051	0.000215163	0.00206597
EXT1	23.0892	-7.81935	2.12465	-3.68031	0.000232952	0.00221802
ATP12A.1	23.1367	-7.82255	2.91325	-2.68516	0.00724943	0.0392104
LOC112842973	23.1743	-7.82487	2.84536	-2.75004	0.00595875	0.0336695
NANP	23.3119	-7.83315	2.09379	-3.74114	0.00018319	0.00179373
AMEX60DD028009	23.3685	-7.83681	2.8491	-2.75063	0.00594811	0.0336301
AMEX60DD041670	23.3972	-7.83837	2.8309	-2.76886	0.00562524	0.0321618
AMEX60DD040416	23.4279	-7.84009	2.95479	-2.65335	0.00796976	0.0424298
UPB1	23.4667	-7.84248	2.29889	-3.41143	0.000646238	0.00533103
LC27	23.4759	-7.8435	2.08735	-3.75763	0.000171532	0.00169406
HARBI1	23.5254	-7.84653	2.84447	-2.75852	0.00580637	0.0329813
METTL11B	23.5615	-7.84838	2.86662	-2.73785	0.00618422	0.0346127
ANKRD13B	23.5687	-7.84887	2.93692	-2.67248	0.0075293	0.0404193
ADORA2AB	23.6149	-7.85157	2.49862	-3.14237	0.00167588	0.0118835
ZNF268.2	23.6428	-7.85312	2.30186	-3.41164	0.000645724	0.00533103
DARPP32	23.648	-7.85376	2.85687	-2.74908	0.0059763	0.0337583
AMEX60DDU001001364	23.7122	-7.85811	2.12646	-3.69539	0.00021955	0.00210259
AMEX60DD050564	23.7673	-7.86127	2.18555	-3.59693	0.000321998	0.00293497
AHRR	23.8241	-7.8645	2.45065	-3.20915	0.0013313	0.0098398
LOC100336538.3	23.862	-7.86673	2.35304	-3.34322	0.000828124	0.00659119
AMEX60DD029008	23.8849	-7.86861	2.98303	-2.63779	0.0083449	0.0439672
TMEM59L	24.0226	-7.87654	2.84427	-2.76927	0.00561824	0.0321403
PAWR	24.0405	-7.87758	2.82088	-2.7926	0.00522863	0.0302719
GAL3ST1	24.1805	-7.88593	2.82848	-2.78804	0.00530278	0.0306238
RAB36	24.1861	-7.88609	2.25156	-3.50249	0.000460925	0.00401748
SLC4A4	24.1834	-7.88631	2.21436	-3.56143	0.000368836	0.00329633
OJAV_G00236990.8	24.2337	-7.88881	2.44366	-3.22828	0.00124538	0.00929092
AMEX60DD019345	24.2405	-7.88939	2.85646	-2.76195	0.00574575	0.0326978
LOC115823720	24.3502	-7.89605	2.85009	-2.77046	0.0055977	0.0320443
ENDOV	47.5748	-7.89617	1.65202	-4.77971	1.7555e-06	2.87965e-05
ZNF846	24.3913	-7.89829	2.17669	-3.62857	0.000284994	0.0026437
HCG_1782854	24.4204	-7.90025	2.89436	-2.72953	0.0063424	0.0352719
LOC100289269	47.8556	-7.90455	1.80963	-4.36805	1.25363e-05	0.000170341
SUSD1	24.4908	-7.90456	2.31704	-3.41148	0.000646103	0.00533103
AMEX60DD010688	24.5173	-7.90594	2.19553	-3.60093	0.000317084	0.00289594
PARPI_0032928	24.6422	-7.91348	2.78619	-2.84025	0.00450779	0.0268533
LOC114112644	48.2954	-7.91767	1.73634	-4.55998	5.11591e-06	7.62494e-05
AMEX60DD052209	24.7245	-7.91796	2.10493	-3.76163	0.00016881	0.00167259
AMEX60DD053625	24.7367	-7.91907	2.83984	-2.78857	0.00529421	0.0305839
LOC101731448	24.7624	-7.92019	2.79953	-2.82912	0.00466763	0.027626
ABHD8	24.7957	-7.92207	2.86334	-2.76672	0.00566228	0.0323433
LOC114789697.3	24.8854	-7.92756	2.78622	-2.84527	0.00443737	0.0264683
CPA2	24.9	-7.92842	2.7811	-2.85082	0.00436065	0.0260871
TERF1	48.6527	-7.92885	1.64798	-4.81125	1.49991e-06	2.50167e-05
AMEX60DD011727	24.987	-7.93355	2.0749	-3.82358	0.000131529	0.00135142
LOC114595149.1	48.8522	-7.93503	1.66499	-4.7658	1.88102e-06	3.073e-05
AMEX60DD031617	367.634	-7.94525	0.793211	-10.0166	1.28903e-23	1.55447e-21
LPAR1	230.289	-7.94873	0.897131	-8.86016	7.98974e-19	6.71797e-17
AMEX60DD047159	25.2886	-7.95055	2.8153	-2.82405	0.00474207	0.0279313
AMEX60DD033681	92.3418	-7.95117	1.31986	-6.02426	1.69883e-09	5.07986e-08
UMOD.2	25.3047	-7.95199	2.35519	-3.37637	0.00073448	0.00592146
AB205_0056990	25.3419	-7.95339	2.14527	-3.7074	0.000209395	0.00201692
TGM6	25.3363	-7.95359	2.13299	-3.72885	0.000192357	0.0018725
AMEX60DD041801	25.3488	-7.95422	2.76809	-2.87354	0.00405898	0.0246402
AMEX60DD035462	25.3754	-7.95586	2.14136	-3.71533	0.000202936	0.00196296
ALDH3B1	25.4093	-7.95754	2.77493	-2.86765	0.00413532	0.0250167
TCAF2	25.4277	-7.95894	2.14946	-3.70276	0.000213269	0.00205135
AMEX60DD023727	25.4505	-7.96006	2.78044	-2.86288	0.00419808	0.0253628
LOC115094348	25.4523	-7.96025	2.81542	-2.82738	0.00469312	0.0277077
AMEX60DD020794	25.465	-7.96035	2.43517	-3.2689	0.00107965	0.00824238
KBTBD13	25.4728	-7.96094	2.823	-2.82003	0.00480192	0.0282249
AMEX60DD048133	25.5061	-7.9631	2.78413	-2.86018	0.00423399	0.0255041
LOC103306367	25.549	-7.96523	2.83664	-2.80798	0.00498534	0.0291208
CCDC106	25.5689	-7.96705	2.22807	-3.57577	0.000349198	0.00314227
CAPN14	25.5781	-7.9673	2.83235	-2.81296	0.00490878	0.0287194
VWC2	25.7134	-7.97456	2.90904	-2.7413	0.00611971	0.0343355
GPR174	25.7118	-7.97471	2.78948	-2.85885	0.00425178	0.0255777
ABI2	50.4378	-7.98066	1.74602	-4.57078	4.85916e-06	7.28874e-05
CCDC17	25.8516	-7.98232	2.03875	-3.9153	9.02921e-05	0.000966173
LOC100289269.1	25.9503	-7.98767	2.12075	-3.76644	0.000165593	0.00165232
AMEX60DD000629	26.038	-7.99273	2.84506	-2.80933	0.00496443	0.029008
AMEX60DD023394	26.0742	-7.99508	2.79493	-2.86057	0.00422885	0.0254815
RAD51D	26.161	-7.9994	2.78634	-2.87094	0.00409253	0.0248233
LOC100130764.1	26.2277	-8.00314	2.11358	-3.78653	0.000152765	0.00153767
AMEX60DD014101	26.368	-8.01107	2.76319	-2.89921	0.00374101	0.0230341
AMEX60DD049570	26.3861	-8.01175	2.77684	-2.8852	0.00391164	0.023956
AMEX60DD033305	26.3902	-8.01217	2.10264	-3.81052	0.000138675	0.00141218
AMEX60DD050959	26.4168	-8.01367	2.05396	-3.90157	9.55703e-05	0.0010179
AMEX60DDU001000611	26.5008	-8.01836	2.74223	-2.92403	0.00345529	0.0216162
LOC100336538.1	51.8775	-8.02138	1.63799	-4.8971	9.72625e-07	1.69631e-05
UMOD.3	26.6368	-8.0257	2.74023	-2.92885	0.00340222	0.0213206
NELL1	26.6952	-8.02856	2.9517	-2.71998	0.00652866	0.0360959
LOC113746826	26.7128	-8.02974	2.79405	-2.87387	0.00405481	0.0246272
AMEX60DD008142	26.7445	-8.03132	2.80634	-2.86184	0.00421186	0.0254209
AMEX60DD055704	26.8353	-8.03654	2.7615	-2.9102	0.00361193	0.022405
AMEX60DD035121	26.8359	-8.03664	2.20511	-3.64455	0.000267865	0.0025038
CEP76	26.8548	-8.03765	2.27227	-3.53728	0.000404263	0.00358324
ROHU_037153	52.4849	-8.03836	1.79675	-4.47384	7.68274e-06	0.000109762
KRT5.1	26.9445	-8.04207	2.01573	-3.98965	6.61703e-05	0.000743199
PROSER1	52.6547	-8.04321	1.63504	-4.91927	8.68691e-07	1.53107e-05
AMEX60DD049521	27.0632	-8.04849	2.01273	-3.9988	6.36636e-05	0.000717684
N/A.9	27.1465	-8.05282	2.02065	-3.98525	6.74078e-05	0.000754325
AMEX60DD053811	27.1682	-8.05409	2.38021	-3.38377	0.000714989	0.00579644
AMEX60DD030883	27.2182	-8.05656	2.10387	-3.82941	0.000128451	0.00132424
AMEX60DD043746	53.3087	-8.06055	1.76995	-4.55411	5.2608e-06	7.80182e-05
DENND3	27.5887	-8.07613	2.8086	-2.8755	0.00403389	0.0245244
AMEX60DD036925	27.5914	-8.07621	2.05528	-3.92949	8.51249e-05	0.000919366
AMEX60DD017280	27.5996	-8.07666	2.39206	-3.37644	0.000734301	0.00592146
AMEX60DDU001039741	27.6208	-8.07821	2.78688	-2.89865	0.00374769	0.0230676
AMEX60DDU001009385	27.6909	-8.08139	2.75331	-2.93515	0.00333387	0.0209855
LOC114595149.3	27.7324	-8.08342	2.23723	-3.61314	0.000302517	0.00278231
AMEX60DD007226	27.8238	-8.08874	2.82053	-2.86781	0.0041333	0.0250127
CCNO	27.8955	-8.09214	2.74047	-2.95283	0.00314874	0.0200486
AMEX60DD007820	27.971	-8.09605	1.98097	-4.0869	4.37168e-05	0.000515655
GNGT2	28.0496	-8.10034	2.1395	-3.7861	0.000153031	0.00153871
N/A.15	28.1125	-8.10344	2.7083	-2.99208	0.00277088	0.0181264
SLC29A4	28.1693	-8.10611	2.0484	-3.95728	7.58079e-05	0.000833981
ZNF420	28.2375	-8.10959	2.10952	-3.84428	0.000120907	0.00125352
LOC100336780	55.21	-8.11183	1.65333	-4.90637	9.27774e-07	1.62738e-05
MYL3	28.3425	-8.11535	2.79596	-2.90253	0.00370165	0.0228301
LOC113837993	153.247	-8.11621	1.4009	-5.79359	6.88982e-09	1.87932e-07
TNNC2	28.4305	-8.11935	2.2988	-3.532	0.000412428	0.00364152
ZNF436	28.4465	-8.12046	2.298	-3.53371	0.000409763	0.00362323
ERV3-2	28.4573	-8.1208	2.81169	-2.88822	0.00387423	0.0237507
AMEX60DD000517	28.516	-8.12426	2.12629	-3.82085	0.000132991	0.00136109
AMEX60DD002396	28.5336	-8.1248	2.09482	-3.87852	0.000105096	0.00110586
SLC24A3	28.6246	-8.12958	2.69458	-3.01702	0.00255277	0.0169292
CRADD	28.6542	-8.13094	2.06715	-3.93341	8.3749e-05	0.000907281
AMEX60DD030146	28.6951	-8.13274	2.35303	-3.45628	0.000547691	0.00463704
PPP1R16B	28.7269	-8.1344	2.05478	-3.95877	7.53368e-05	0.000831928
AMEX60DD008581	28.7745	-8.13735	2.09762	-3.87933	0.000104743	0.00110469
E1301_TTI003913	28.7895	-8.13765	2.14053	-3.8017	0.000143708	0.00145776
AMEX60DD012907	28.9083	-8.14374	2.0468	-3.97877	6.92731e-05	0.00077284
LOC111771931.1	28.9467	-8.14523	2.13217	-3.82015	0.000133368	0.0013642
ANKRD2	28.9808	-8.14739	1.99984	-4.07403	4.62075e-05	0.000541204
AMEX60DD056566	29.1183	-8.15399	2.11835	-3.84921	0.0001185	0.00123205
CYP4V2	29.1356	-8.15478	2.27218	-3.58897	0.000331992	0.00301109
SYT7	29.1789	-8.15705	2.74249	-2.97432	0.00293638	0.019019
SLC25A26	29.2091	-8.15834	2.06216	-3.95621	7.61476e-05	0.0008363
AMEX60DD053855	29.2922	-8.16264	2.13274	-3.8273	0.000129558	0.00133416
NRIP3	29.3565	-8.1662	2.03908	-4.00484	6.20588e-05	0.000702617
LRRC43	29.4133	-8.16842	2.85109	-2.86502	0.00416985	0.0252006
PRTG	29.4279	-8.16909	2.25943	-3.61556	0.000299705	0.0027606
SETD1B	29.5065	-8.17285	2.18725	-3.73659	0.000186535	0.00182453
AMEX60DD016223	29.5252	-8.17389	2.25839	-3.61935	0.000295348	0.00272959
SENP6	29.6755	-8.18144	1.97136	-4.15016	3.32245e-05	0.000404117
SAP25	29.7434	-8.18514	2.03415	-4.02387	5.72507e-05	0.000653428
AMEX60DD021392	58.1239	-8.18614	1.80061	-4.54632	5.45908e-06	8.06326e-05
LOC100336828.2	29.8157	-8.18836	1.95114	-4.1967	2.70827e-05	0.000337705
CEP135	29.8209	-8.18854	2.26249	-3.61926	0.000295452	0.00272959
ZNF300.2	29.9155	-8.19295	1.96652	-4.16622	3.09688e-05	0.000380468
ACSBG2	29.9129	-8.19323	2.77547	-2.95201	0.00315709	0.0200796
CEACAM5	30.0507	-8.19963	2.78878	-2.94022	0.00327981	0.0206878
HBG2.1	58.8085	-8.20326	1.67085	-4.90964	9.12457e-07	1.60358e-05
AMEX60DD023193	30.1485	-8.20467	2.09543	-3.91551	9.02122e-05	0.000965881
AMEX60DDU001029873	30.1738	-8.20556	2.76972	-2.9626	0.00305052	0.0195853
AMEX60DDU001014593	30.2447	-8.20879	2.28817	-3.58748	0.000333887	0.00302678
AMEX60DD017727	30.245	-8.20927	2.0528	-3.99906	6.35935e-05	0.000717429
ZNF365	30.3438	-8.21379	2.05052	-4.00571	6.18325e-05	0.000701324
EREG	30.3558	-8.21416	2.04233	-4.02195	5.77182e-05	0.000658354
AMEX60DD034015	30.4022	-8.2166	2.70175	-3.04122	0.00235623	0.0157915
LOC115460730	30.6462	-8.22829	2.0182	-4.07704	4.56117e-05	0.000535251
AMEX60DD051663	30.6962	-8.23041	2.66435	-3.08909	0.00200774	0.0138353
CENPU	59.9811	-8.23174	1.61024	-5.11212	3.18562e-07	6.16604e-06
ZNF704	30.7403	-8.232	2.0172	-4.0809	4.48623e-05	0.000527471
TFAP2B	30.8079	-8.23551	1.93641	-4.25299	2.10936e-05	0.000270571
HERC3	30.9524	-8.24204	1.99414	-4.13312	3.57869e-05	0.000431846
AMEX60DDU001017553	31.07	-8.24769	2.68351	-3.07347	0.00211585	0.0144284
TMEM108	31.1079	-8.24983	2.1224	-3.88703	0.00010148	0.00107398
MYLPF	31.1348	-8.25077	2.00846	-4.10802	3.99073e-05	0.000475309
ORF2P.1	31.191	-8.25318	2.6776	-3.0823	0.00205406	0.0140699
LOC115097028	31.2366	-8.25528	2.90964	-2.83721	0.00455094	0.0270576
AMEX60DD025662	31.364	-8.26089	2.13511	-3.86907	0.000109251	0.00114498
AMEX60DD019213	31.406	-8.26329	2.64734	-3.12135	0.00180022	0.0125947
AMEX60DD006484	31.432	-8.26441	2.92853	-2.82203	0.00477206	0.0280899
OJAV_G00236990.3	61.5047	-8.26747	1.84959	-4.4699	7.82573e-06	0.000111544
CDHR3	31.509	-8.26763	2.02046	-4.09195	4.27755e-05	0.000506181
N/A.14	16241.8	-8.27466	2.28637	-3.61913	0.000295594	0.00272959
ZBTB43	31.859	-8.28366	2.08972	-3.964	7.37035e-05	0.000815813
AMEX60DD046755	31.925	-8.28708	2.64736	-3.13032	0.00174618	0.0122634
TMEM47	31.9655	-8.28853	2.09372	-3.95876	7.5341e-05	0.000831928
GPR39	31.9798	-8.28923	1.93335	-4.2875	1.80699e-05	0.000236586
AMEX60DD055424	32.1713	-8.2982	2.66299	-3.11612	0.00183245	0.0127908
TEX9	32.2845	-8.30331	2.09297	-3.96724	7.2711e-05	0.000805313
AMEX60DD012848	32.3011	-8.30386	1.9443	-4.27087	1.94713e-05	0.000252232
AMEX60DD023339	32.3475	-8.30558	2.01337	-4.12522	3.70379e-05	0.000444541
ANO9	32.3583	-8.30615	1.99684	-4.15964	3.18751e-05	0.000390034
C2ORF73	32.3616	-8.30632	1.94978	-4.26013	2.04307e-05	0.000263483
AMEX60DD013256	32.4577	-8.31053	2.67202	-3.1102	0.00186962	0.0130255
ADH1C	32.487	-8.31222	2.67761	-3.10434	0.00190702	0.0132408
SARM1	63.5642	-8.31533	1.65851	-5.01375	5.33801e-07	9.85354e-06
ZZEF1	32.5889	-8.31655	2.65439	-3.13313	0.00172955	0.0121699
LOC115474158	32.685	-8.32077	2.91102	-2.85837	0.00425823	0.025608
LOC111191015	32.814	-8.32637	2.64001	-3.15392	0.00161093	0.0115075
GIN1.1	32.8128	-8.3265	2.62106	-3.17677	0.00148926	0.0107983
AMEX60DD009034	32.8763	-8.32889	2.10438	-3.95788	7.56182e-05	0.000832662
GKN1	32.8929	-8.33004	1.88461	-4.42003	9.86888e-06	0.000137669
DUSP8	32.9003	-8.33048	2.19833	-3.78946	0.000150977	0.00152223
AMEX60DD040054	33.0255	-8.33569	1.98121	-4.20737	2.58357e-05	0.000323034
RGS17	33.0809	-8.33801	2.65884	-3.13595	0.00171297	0.0120858
AMEX60DD048550	33.1345	-8.34084	1.9613	-4.25272	2.11188e-05	0.000270619
AMEX60DD045010	33.1437	-8.34096	1.97447	-4.22441	2.39565e-05	0.000303052
GPR4	33.2833	-8.34678	2.24004	-3.72617	0.000194412	0.00189049
PMP2	33.3219	-8.34863	2.03566	-4.10119	4.11039e-05	0.000487976
UNC45B	33.356	-8.35055	2.11344	-3.95116	7.77722e-05	0.00085143
ZNF84.1	33.4139	-8.35272	2.00629	-4.16326	3.13741e-05	0.000385189
ABCC2	33.5203	-8.3571	2.04374	-4.08912	4.33009e-05	0.000511409
P2RY8.1	33.5663	-8.35909	2.61115	-3.2013	0.00136807	0.0100427
DNASE1L3	33.6475	-8.36295	1.99507	-4.19181	2.76735e-05	0.000344369
AMEX60DD034366	33.9058	-8.37369	2.63759	-3.17474	0.00149968	0.0108567
KCNG3	33.9567	-8.37595	2.6024	-3.21854	0.00128844	0.00957708
AMEX60DD031548	34.076	-8.38108	1.93069	-4.34098	1.41848e-05	0.000190064
AMEX60DD018428	66.5766	-8.38263	1.61055	-5.20482	1.9419e-07	3.92015e-06
LLAP_5377	34.1557	-8.38435	2.60675	-3.2164	0.00129809	0.0096371
NEIL3	34.2417	-8.38779	2.10389	-3.98679	6.69735e-05	0.000750381
PAX2	34.3653	-8.393	2.65095	-3.16603	0.00154535	0.0111477
UMOD.1	34.3887	-8.39437	1.95269	-4.29888	1.71661e-05	0.000225721
CHP2	34.445	-8.39639	2.61528	-3.21052	0.00132496	0.0098048
CCDC149	34.6117	-8.40363	1.96958	-4.26672	1.98371e-05	0.000256506
LOC109141055	34.6332	-8.40458	2.01017	-4.18103	2.90188e-05	0.000358675
LOC113837993.5	34.665	-8.40537	2.12345	-3.95836	7.54664e-05	0.000832549
N/A.2	68.2719	-8.41856	1.56135	-5.39184	6.97409e-08	1.53908e-06
LOC108176166.1	35.0826	-8.42269	2.13415	-3.94663	7.92587e-05	0.000865284
AMEX60DD003496	35.0919	-8.42347	1.97976	-4.25479	2.09242e-05	0.000268586
LHX9	2157.75	-8.42847	0.517424	-16.2893	1.1759e-59	7.69792e-57
UMOD	256.732	-8.43093	1.0069	-8.37316	5.60929e-17	4.04797e-15
CCDC81	35.3325	-8.43294	1.91874	-4.39503	1.10755e-05	0.000152643
REEP2	35.4069	-8.43613	2.6163	-3.22445	0.00126217	0.00939914
LOC108351097	35.6016	-8.44422	1.87305	-4.50827	6.53581e-06	9.50051e-05
C7ORF57	35.6172	-8.44445	2.23483	-3.77857	0.000157733	0.00158165
BHLHE41	35.6337	-8.44535	1.85207	-4.55995	5.11657e-06	7.62494e-05
STXBP5L	35.669	-8.44667	2.66161	-3.17352	0.00150604	0.0108984
AMEX60DD052881	35.7316	-8.4495	2.26342	-3.73307	0.000189162	0.00184728
CD200R1	69.9958	-8.45472	1.81791	-4.6508	3.30646e-06	5.11886e-05
STAC2	35.9532	-8.4584	1.95344	-4.33	1.49106e-05	0.000198917
PAX7	36.1293	-8.46512	2.81423	-3.00797	0.00262999	0.0173596
PARPI_0006817	36.1605	-8.46653	2.59667	-3.26053	0.00111204	0.00844394
AMEX60DD050108	36.2036	-8.46843	1.85508	-4.56498	4.99531e-06	7.47462e-05
KIF11	36.2889	-8.47193	1.93011	-4.38936	1.13685e-05	0.000156445
CETP	36.3252	-8.47288	2.02186	-4.19064	2.78174e-05	0.00034569
AMEX60DD007055	36.3313	-8.47306	2.12294	-3.99119	6.57435e-05	0.000738858
LRRC4B	36.4557	-8.47839	1.99836	-4.24268	2.2087e-05	0.000281736
TP73	36.6589	-8.48611	1.94181	-4.3702	1.24135e-05	0.000169301
HOXC10	36.7072	-8.48823	1.86789	-4.5443	5.51194e-06	8.13477e-05
KIF16B	36.7312	-8.48884	2.07496	-4.09108	4.29374e-05	0.000507769
LOC111772992.4	36.7797	-8.49077	2.27953	-3.72479	0.000195482	0.00189988
AMEX60DD036854	36.9447	-8.49762	2.55969	-3.31978	0.000900876	0.007075
AMEX60DD031326	36.9684	-8.4981	2.05738	-4.13055	3.61899e-05	0.000436134
AMEX60DD041055	36.9963	-8.4995	3.26684	-2.60175	0.00927501	0.0478904
ERMP1	37.1605	-8.50603	2.55624	-3.32755	0.000876121	0.00691317
SMYD1	37.2614	-8.51009	2.60664	-3.26478	0.0010955	0.00834254
CAV3	37.3967	-8.51485	1.92003	-4.43475	9.21773e-06	0.000129373
AMEX60DD007058	37.5401	-8.52074	1.9306	-4.41352	1.01705e-05	0.000141338
UGP2	37.6537	-8.52484	1.84326	-4.62488	3.74814e-06	5.75405e-05
LOC111771931	37.723	-8.52739	1.88579	-4.52193	6.1279e-06	8.9716e-05
MCHR1	37.7177	-8.52771	1.97849	-4.31022	1.63092e-05	0.000216003
NPR1	37.8027	-8.53085	1.89408	-4.50396	6.66995e-06	9.67248e-05
UBE2QL1	38.335	-8.55068	1.86771	-4.57815	4.69103e-06	7.06545e-05
SLC6A20	38.4476	-8.55541	2.10107	-4.07193	4.66254e-05	0.000545053
LOC103022645	38.4653	-8.55559	2.55979	-3.3423	0.000830873	0.00660733
CPNE7	38.46	-8.55581	2.27251	-3.76492	0.000166602	0.00165878
CYP46A1	38.5831	-8.56033	2.7616	-3.09977	0.00193669	0.0134214
KLF15	38.6367	-8.56229	2.53527	-3.37727	0.000732095	0.00591419
SUSD3	38.8837	-8.5714	1.80279	-4.75452	1.9892e-06	3.24108e-05
SDCCAG8	38.9295	-8.5729	1.83326	-4.67633	2.92059e-06	4.58342e-05
HSA6077	39.1847	-8.58243	1.88043	-4.56408	5.01701e-06	7.50097e-05
LOC111565595	39.2466	-8.58511	2.13685	-4.01765	5.87825e-05	0.000669244
GDNF	39.274	-8.58574	2.56514	-3.34708	0.000816664	0.00650563
TRIM62	39.3623	-8.58922	1.88918	-4.54654	5.45356e-06	8.06326e-05
NLK	39.6272	-8.5987	2.09511	-4.10418	4.05759e-05	0.000482019
TLR3.2	39.7572	-8.60319	1.86529	-4.61225	3.98342e-06	6.08975e-05
AMEX60DD000513	39.864	-8.60748	2.05773	-4.18299	2.87697e-05	0.000356557
LOC113021573	78.2136	-8.61535	1.5073	-5.71573	1.09233e-08	2.84862e-07
TRIM39	78.277	-8.61636	1.56611	-5.50176	3.76023e-08	8.80269e-07
ITIH6	40.1471	-8.6172	2.28989	-3.76315	0.000167785	0.00166603
FOXO3	40.2065	-8.61996	1.91314	-4.50567	6.61637e-06	9.60238e-05
HES5	40.2545	-8.6214	2.56129	-3.36604	0.000762556	0.00611446
GPR12	40.2907	-8.62284	2.00517	-4.3003	1.70569e-05	0.000224446
PIP5K1B	40.4151	-8.62715	1.85409	-4.65303	3.27096e-06	5.07677e-05
ARHGEF9	40.4833	-8.62947	2.04676	-4.21616	2.48499e-05	0.000312843
GAB2	40.5226	-8.63094	2.51621	-3.43013	0.000603284	0.0050448
TLL2	40.7313	-8.63823	2.09141	-4.13033	3.62243e-05	0.000436263
MYBL1	40.7843	-8.6404	2.54591	-3.39384	0.000689212	0.00562193
PLIN2	40.9344	-8.6456	1.98539	-4.35462	1.33299e-05	0.000179791
CTPS2	40.9477	-8.64566	2.10367	-4.1098	3.9601e-05	0.000472891
LOC114112644.1	41.0977	-8.65088	2.09152	-4.13617	3.53156e-05	0.00042672
CNTN2	41.1099	-8.65133	2.08544	-4.14845	3.34736e-05	0.000406877
LOC108703061	41.1685	-8.65367	1.82479	-4.74228	2.11327e-06	3.43102e-05
KCNC4	41.3561	-8.66034	1.831	-4.72984	2.24696e-06	3.62768e-05
AMIGO2	41.396	-8.6616	1.88191	-4.60256	4.17331e-06	6.34828e-05
VWA5B1	41.4366	-8.66316	1.84725	-4.68975	2.73543e-06	4.35247e-05
AMEX60DD034580	41.6353	-8.6699	1.8896	-4.58821	4.47061e-06	6.76124e-05
GIN1	41.9279	-8.68001	1.7837	-4.86628	1.13717e-06	1.93901e-05
CD300A	41.9433	-8.68078	2.52097	-3.44343	0.000574394	0.00482743
LOC115466359	41.992	-8.68202	1.98747	-4.36839	1.25168e-05	0.000170203
FASTKD1	42.0287	-8.68356	3.20209	-2.71184	0.00669112	0.0368095
ZNF300.1	42.0995	-8.6861	1.9322	-4.49545	6.9423e-06	0.000100278
N/A.4	5700.94	-8.6902	1.74151	-4.99003	6.03707e-07	1.09999e-05
AMEX60DD020182	42.3385	-8.69453	1.92794	-4.50975	6.49052e-06	9.4566e-05
LOC114069761	42.3654	-8.69526	1.83441	-4.74008	2.13632e-06	3.46538e-05
SCLT1	42.3834	-8.69552	2.52432	-3.4447	0.000571688	0.00480911
GIMAP7	42.3764	-8.69565	1.85705	-4.68251	2.83382e-06	4.47092e-05
SLITRK3	82.8091	-8.69766	1.5967	-5.44726	5.11513e-08	1.15897e-06
AMEX60DD010277	42.5342	-8.7009	2.09446	-4.15424	3.26367e-05	0.00039829
PGM5	42.6626	-8.70511	2.15591	-4.03778	5.3959e-05	0.000620105
MYB	42.9212	-8.71406	1.82317	-4.77961	1.75638e-06	2.87965e-05
TAC1	42.9269	-8.7141	1.79392	-4.85757	1.18837e-06	2.0188e-05
AMEX60DD044064	84.4777	-8.72661	1.49596	-5.83345	5.42913e-09	1.50554e-07
PCDH17	43.3317	-8.72775	1.80118	-4.84557	1.26252e-06	2.12702e-05
LOC105357518	43.5798	-8.7358	3.16047	-2.76409	0.00570821	0.0325549
LOC115095614	43.5775	-8.73584	2.50057	-3.49354	0.000476656	0.00413688
BIN2	43.7118	-8.74035	1.81114	-4.82588	1.3939e-06	2.33122e-05
AMEX60DD032344	43.7571	-8.74171	1.86505	-4.68712	2.77079e-06	4.40109e-05
AMEX60DD005567	43.8409	-8.74452	2.05881	-4.24737	2.16291e-05	0.00027628
TMEM179	43.9775	-8.74899	1.85499	-4.71646	2.39983e-06	3.85192e-05
KAT6A	44.2579	-8.75793	2.50788	-3.49217	0.000479114	0.00415625
TRRAP	44.361	-8.76126	2.23263	-3.92419	8.70217e-05	0.000934451
PARPI_0014716	44.3991	-8.76295	1.77234	-4.94429	7.64221e-07	1.36532e-05
AMEX60DD021954	44.6083	-8.76941	1.78593	-4.91028	9.09484e-07	1.59989e-05
IRF4	44.6206	-8.77023	1.95237	-4.4921	7.05228e-06	0.000101626
AMEX60DDU001013309	44.6463	-8.77054	2.49751	-3.51172	0.000445215	0.00389683
TM6SF1	44.7155	-8.7728	1.84181	-4.76315	1.90596e-06	3.1082e-05
CYSLTR1.1	44.7609	-8.77447	2.19547	-3.99662	6.42538e-05	0.000723003
EOD39_1642	44.8052	-8.77625	1.98234	-4.42721	9.54608e-06	0.000133572
AMEX60DD035647	44.8779	-8.77808	1.81971	-4.8239	1.4078e-06	2.35232e-05
CER1	44.8791	-8.7783	2.52483	-3.47679	0.000507447	0.00435754
TMEM215	44.9265	-8.77996	1.80971	-4.85159	1.22477e-06	2.06913e-05
LOC114632468	45.1819	-8.78809	2.50722	-3.50512	0.000456407	0.00398758
SELENOP.1	45.2545	-8.79032	1.98921	-4.41899	9.91617e-06	0.000138223
LOC115481940	45.3845	-8.79447	2.62061	-3.35588	0.00079112	0.00632176
ZNF84	45.3947	-8.79459	1.76788	-4.97465	6.53649e-07	1.18393e-05
AMEX60DD041064	165.128	-8.79874	1.23427	-7.12872	1.01305e-12	4.67736e-11
ROHU_037153.1	45.6005	-8.80104	2.76946	-3.17789	0.0014835	0.0107665
ZNF135	45.6198	-8.80162	1.86487	-4.71969	2.36199e-06	3.79451e-05
ZNF300	45.6485	-8.80279	1.84369	-4.77454	1.80115e-06	2.94778e-05
NRROS	45.7293	-8.80535	1.80538	-4.87728	1.07558e-06	1.85121e-05
AMEX60DD026768	45.8151	-8.80814	1.76042	-5.00343	5.632e-07	1.03338e-05
ZNF850	45.8905	-8.81062	1.8843	-4.6758	2.9281e-06	4.59128e-05
AMEX60DD017007	46.103	-8.8172	1.79934	-4.90025	9.57146e-07	1.67569e-05
CTSV.1	46.2014	-8.81998	2.52038	-3.49946	0.000466195	0.00406148
AMEX60DD027591	46.8257	-8.83952	2.47768	-3.56766	0.000360177	0.00323154
AMEX60DD028979	47.0954	-8.84808	1.79235	-4.93658	7.95061e-07	1.41079e-05
AMEX60DD026653	47.1906	-8.85083	1.72164	-5.14093	2.73379e-07	5.37088e-06
EPS8	47.274	-8.85339	1.85032	-4.78478	1.71178e-06	2.8166e-05
PTN	47.38	-8.85659	2.44321	-3.62498	0.00028898	0.00267796
LOC257642	47.6032	-8.86295	2.07151	-4.2785	1.88158e-05	0.000244953
TACR1	47.7221	-8.86675	1.77735	-4.98876	6.07683e-07	1.10614e-05
LOC115080730	47.8828	-8.87179	1.74198	-5.09294	3.5255e-07	6.74556e-06
AMEX60DD042087	47.9362	-8.87344	1.77345	-5.00349	5.63026e-07	1.03338e-05
DOCK11	48.1023	-8.87837	2.44213	-3.63551	0.000277434	0.0025814
LOC116035472	48.221	-8.88161	1.77939	-4.99138	5.99506e-07	1.09343e-05
AMEX60DD035288	175.589	-8.8846	1.24402	-7.14184	9.20894e-13	4.30612e-11
KCNK9	48.3791	-8.88659	1.81899	-4.88544	1.03199e-06	1.78625e-05
AMEX60DD002697	48.5314	-8.89142	1.82484	-4.87244	1.10228e-06	1.89261e-05
ARHGAP44	48.5763	-8.89235	1.82722	-4.8666	1.13536e-06	1.93772e-05
LOC106702273	48.6303	-8.89414	2.42727	-3.66426	0.000248055	0.00233891
NFE2	48.7121	-8.8968	1.7954	-4.95533	7.22085e-07	1.29636e-05
ABCB10	48.7505	-8.89765	1.77239	-5.02014	5.16336e-07	9.55039e-06
IQCG	49.0619	-8.90703	1.76934	-5.03408	4.80147e-07	8.92606e-06
E1301_TTI013099	49.0852	-8.90744	1.79922	-4.95071	7.3942e-07	1.32359e-05
PROKR2	49.1237	-8.9089	1.87742	-4.7453	2.08203e-06	3.38329e-05
FGD2	49.1617	-8.90959	1.8286	-4.87236	1.10273e-06	1.89261e-05
ZNF12	49.4002	-8.91701	1.75707	-5.07492	3.87653e-07	7.35579e-06
PROSER2	49.6988	-8.92522	2.01251	-4.43486	9.2131e-06	0.000129373
TMEM130	49.7854	-8.92801	1.70047	-5.25032	1.51839e-07	3.12413e-06
N/A.3	49.8078	-8.92861	1.74827	-5.10712	3.27111e-07	6.30489e-06
KIAA0960	49.8235	-8.92922	1.83705	-4.86062	1.17019e-06	1.9916e-05
AMEX60DD016481	49.9709	-8.93315	2.42736	-3.6802	0.000233055	0.00221802
CALB2	49.9894	-8.93369	1.8106	-4.93412	8.05147e-07	1.42731e-05
MYOG	50.1734	-8.93911	2.44307	-3.65896	0.000253239	0.00238045
CLUH	50.1929	-8.93949	1.74294	-5.12897	2.91331e-07	5.69307e-06
AMEX60DD027868	50.3669	-8.94454	1.90137	-4.70426	2.54788e-06	4.06463e-05
AMEX60DD053796	50.3989	-8.94546	2.48894	-3.59408	0.000325544	0.00296284
AMEX60DD026428	50.4823	-8.94789	1.91191	-4.68008	2.86764e-06	4.51191e-05
PARP14	50.5972	-8.95122	1.98493	-4.50959	6.49528e-06	9.4566e-05
METTL7A	50.8859	-8.95945	1.77311	-5.05297	4.34983e-07	8.1945e-06
LOC115476245	50.8827	-8.95946	1.69379	-5.28959	1.2259e-07	2.59179e-06
AMEX60DDU001004964	50.9181	-8.96032	1.90349	-4.7073	2.51017e-06	4.01146e-05
ZNF551	51.3136	-8.97166	1.83568	-4.88737	1.02194e-06	1.77388e-05
LOC113837993.4	51.3596	-8.97258	2.04049	-4.39726	1.09626e-05	0.000151428
CDCA8	51.4067	-8.97401	2.4972	-3.59362	0.000326111	0.00296509
AMEX60DD007134	51.441	-8.97493	1.74448	-5.14476	2.67867e-07	5.26824e-06
N/A.13	51.4713	-8.9759	2.43536	-3.68565	0.00022812	0.00217784
IP6K3	51.5632	-8.97869	1.83406	-4.89552	9.80466e-07	1.70836e-05
ZNF664	51.6639	-8.98129	1.70163	-5.27804	1.30573e-07	2.7322e-06
AMEX60DD038814	51.9355	-8.98902	1.69946	-5.28933	1.22764e-07	2.59247e-06
CLDN16	52.2837	-8.99867	1.73793	-5.17779	2.24527e-07	4.44928e-06
AMEX60DD052967	52.5421	-9.00597	1.98738	-4.53158	5.85451e-06	8.61261e-05
LOC115087033	52.8172	-9.0131	1.83167	-4.92069	8.62385e-07	1.52142e-05
HBE1.1	52.9608	-9.01697	1.74936	-5.15443	2.54404e-07	5.02504e-06
AMEX60DDU001026146	53.0746	-9.02	1.76788	-5.10216	3.35806e-07	6.46568e-06
AMEX60DDU001027547	53.1381	-9.02179	2.41801	-3.73108	0.000190662	0.00185895
ZKSCAN8	54.2911	-9.05308	2.43549	-3.71716	0.000201478	0.00195291
CDKL1	54.4285	-9.05687	1.86709	-4.85079	1.22972e-06	2.07557e-05
SERTAD2	54.4832	-9.05803	2.06922	-4.37751	1.20044e-05	0.000164578
SLC27A2	54.8386	-9.06736	1.66421	-5.44844	5.08131e-08	1.15273e-06
TMPRSS2	55.0152	-9.07191	2.40854	-3.76656	0.000165512	0.00165232
NLRC3	55.8305	-9.09312	1.7272	-5.26467	1.40444e-07	2.91876e-06
LYPLAL1	56.4805	-9.10971	1.83183	-4.973	6.59247e-07	1.19054e-05
LOC111772992.2	56.9465	-9.12155	1.77044	-5.15213	2.57544e-07	5.08157e-06
RHOF	57.2231	-9.12888	1.67184	-5.46039	4.75101e-08	1.08722e-06
LOC112120160	57.5471	-9.13714	1.69555	-5.3889	7.08911e-08	1.56182e-06
LRRTM4	57.6731	-9.13994	1.67733	-5.44909	5.06281e-08	1.14995e-06
LOC113837993.10	57.8947	-9.14544	2.55165	-3.58413	0.000338199	0.00305596
AMEX60DD050120	58.0238	-9.14881	2.37113	-3.85842	0.000114124	0.00118992
NINJ1	58.3217	-9.15603	1.78529	-5.1286	2.919e-07	5.69811e-06
AMEX60DD044135	58.9157	-9.17093	1.64785	-5.5654	2.61547e-08	6.3331e-07
VIPR1	58.9613	-9.17203	1.62426	-5.64691	1.63355e-08	4.11871e-07
AMEX60DD031155	59.0727	-9.17457	3.04664	-3.01138	0.00260067	0.017197
AMEX60DD032650	59.5833	-9.18724	1.8034	-5.09439	3.49867e-07	6.71067e-06
LOC113837993.1	59.6429	-9.18842	1.65454	-5.55345	2.8009e-08	6.76423e-07
BTLA	59.9077	-9.19499	1.75462	-5.24043	1.602e-07	3.28463e-06
BCO1	59.9312	-9.19536	1.69422	-5.42748	5.71564e-08	1.28235e-06
ITLN1	60.0424	-9.1982	2.37092	-3.87958	0.000104636	0.00110418
LOC114648397	60.128	-9.20043	1.72085	-5.34646	8.96919e-08	1.94103e-06
AMEX60DD035956	60.2138	-9.20232	2.36367	-3.89324	9.89139e-05	0.00104864
LOC115078387	60.5159	-9.20986	1.97804	-4.65605	3.22335e-06	5.01136e-05
STAG3	60.9432	-9.21972	2.33755	-3.94418	8.00725e-05	0.00087261
LOC100336538	61.3345	-9.22871	1.74676	-5.28334	1.26847e-07	2.6664e-06
ATP1A2	61.561	-9.23409	1.63521	-5.64705	1.63227e-08	4.11871e-07
LOC100130764	61.7601	-9.23881	1.84712	-5.00174	5.6815e-07	1.04038e-05
AMEX60DD002160	61.8509	-9.24104	1.77769	-5.19833	2.01089e-07	4.02836e-06
NME7	61.9175	-9.24239	1.66324	-5.55685	2.74682e-08	6.64237e-07
GPLD1	62.0185	-9.24507	1.66733	-5.54484	2.94231e-08	7.07647e-07
CLEC2L	62.091	-9.24665	1.73105	-5.34164	9.21075e-08	1.97928e-06
AMEX60DD029637	62.6795	-9.26028	1.70868	-5.41957	5.97441e-08	1.33702e-06
KCNK13	62.7517	-9.26201	1.62128	-5.71276	1.1116e-08	2.88606e-07
CIB84_006751	62.7741	-9.26262	1.77193	-5.22742	1.71889e-07	3.5008e-06
PLA2G3	62.8045	-9.26311	2.3287	-3.9778	6.95545e-05	0.000775036
ORF2	62.9306	-9.26597	1.78227	-5.19898	2.00383e-07	4.02303e-06
AMEX60DD042370	63.2716	-9.27367	1.77479	-5.22523	1.7394e-07	3.53865e-06
AMEX60DD042934	63.4824	-9.27851	1.63389	-5.67879	1.35654e-08	3.49233e-07
SPTB	63.6031	-9.28115	1.74754	-5.31097	1.09044e-07	2.32687e-06
TECTA	63.6949	-9.28337	1.60397	-5.78776	7.13325e-09	1.93995e-07
LOC114789697.1	64.2514	-9.29609	1.64477	-5.65192	1.58667e-08	4.01707e-07
CDH1D	64.6138	-9.3041	1.62534	-5.72441	1.03792e-08	2.73348e-07
ZNF831	65.0764	-9.31455	1.62466	-5.73324	9.85282e-09	2.60481e-07
LOC115097112	65.118	-9.3154	1.66548	-5.59322	2.22901e-08	5.46226e-07
OJAV_G00236990.2	65.7014	-9.32795	1.88386	-4.9515	7.36441e-07	1.31955e-05
AMEX60DD042460	66.3622	-9.34251	1.65465	-5.64623	1.64008e-08	4.12948e-07
WSB1	66.8998	-9.35429	2.03449	-4.59785	4.26871e-06	6.47192e-05
PYGB	67.6447	-9.37037	1.65991	-5.64509	1.65091e-08	4.14537e-07
RERG	67.9012	-9.37564	1.75517	-5.34173	9.20647e-08	1.97928e-06
AMEX60DD006803	68.398	-9.38618	1.60225	-5.85812	4.68146e-09	1.31009e-07
H355_000987	68.686	-9.39241	1.66112	-5.65428	1.56503e-08	3.96778e-07
AMEX60DD037549	69.2999	-9.405	2.32238	-4.04972	5.12796e-05	0.000593781
LOC113837993.2	253.226	-9.41746	1.78672	-5.2708	1.35832e-07	2.83577e-06
LOC115460485	70.2331	-9.4245	1.75969	-5.35576	8.51954e-08	1.85467e-06
IRAG2	70.6718	-9.43348	1.59563	-5.91208	3.37812e-09	9.69029e-08
ADGRE1	70.7156	-9.43426	2.38995	-3.94747	7.89824e-05	0.000862782
LOC114019771	71.3268	-9.44675	1.56245	-6.04612	1.48378e-09	4.49548e-08
CDH20	71.4788	-9.44984	1.57494	-6.00014	1.97142e-09	5.85676e-08
FBLN7	139.813	-9.45445	1.99933	-4.72881	2.25841e-06	3.64087e-05
HSH2D	71.7855	-9.45594	1.60672	-5.88523	3.97493e-09	1.12962e-07
SIX1	71.9336	-9.45882	1.85182	-5.10785	3.25843e-07	6.29368e-06
AMEX60DD032920	72.0499	-9.46131	1.60167	-5.90715	3.48075e-09	9.96909e-08
ACTC1	72.3284	-9.46686	1.56746	-6.03963	1.54469e-09	4.65802e-08
NOG	72.6789	-9.47401	1.71118	-5.53655	3.08488e-08	7.38197e-07
FCN1	72.7311	-9.47468	1.65737	-5.71668	1.08624e-08	2.84314e-07
DAAM1	73.0131	-9.48019	1.60247	-5.91599	3.29879e-09	9.49243e-08
CYSLTR1	73.1989	-9.48376	1.71757	-5.52162	3.3588e-08	7.95437e-07
DAND5	73.4821	-9.48971	1.74653	-5.43348	5.52664e-08	1.24146e-06
AMEX60DD006871	73.4956	-9.48987	1.59581	-5.94673	2.7355e-09	7.97167e-08
SST	74.9327	-9.51769	1.72324	-5.52313	3.33006e-08	7.90674e-07
IRX2	75.2858	-9.52467	1.60917	-5.91898	3.23937e-09	9.33612e-08
ADM2	75.7098	-9.53298	1.63167	-5.84246	5.14359e-09	1.43068e-07
LOC100337476	280.41	-9.5669	1.28706	-7.43317	1.06028e-13	5.45927e-12
AMEX60DD001108	77.8898	-9.57373	2.27011	-4.2173	2.47244e-05	0.000311476
GPSM2	283.968	-9.57681	1.22193	-7.83744	4.59835e-15	2.82845e-13
AMEX60DDU001020468	78.3107	-9.58132	1.54126	-6.21653	5.08254e-10	1.61461e-08
LOC114789697	78.6731	-9.58808	1.66297	-5.76562	8.13567e-09	2.17703e-07
AGMAT	155.081	-9.6042	1.44695	-6.63752	3.18997e-11	1.19331e-09
AMEX60DD016773	80.1207	-9.61441	1.52875	-6.28907	3.19369e-10	1.05099e-08
PTK6	80.2548	-9.61701	1.66308	-5.78266	7.35281e-09	1.98786e-07
D9C73_000132	80.7494	-9.62584	1.69032	-5.69469	1.23597e-08	3.19088e-07
LOC310926.1	81.1647	-9.63299	1.91168	-5.03901	4.67935e-07	8.72559e-06
AMEX60DD054760	81.2721	-9.63478	1.68035	-5.73379	9.82107e-09	2.60145e-07
TAFA2	81.3074	-9.63553	1.53652	-6.27099	3.58754e-10	1.16802e-08
ERMN	82.4888	-9.65645	1.51507	-6.37362	1.84622e-10	6.31367e-09
FLT4	82.5394	-9.65727	1.53206	-6.30347	2.91058e-10	9.63012e-09
C2	82.6339	-9.65897	1.53511	-6.29203	3.13337e-10	1.033e-08
ATP12A	82.7697	-9.66157	1.68741	-5.72568	1.03019e-08	2.71704e-07
ABHD17C	82.9387	-9.66441	1.70435	-5.67044	1.42435e-08	3.65153e-07
AMEX60DD048681	83.5929	-9.67578	1.66644	-5.80626	6.38854e-09	1.7504e-07
EFCAB5	83.8135	-9.67937	1.60567	-6.02824	1.65758e-09	4.96461e-08
CRMP1.1	84.9553	-9.69909	1.52674	-6.3528	2.11435e-10	7.13739e-09
AMEX60DD035751	85.2394	-9.70352	1.64639	-5.8938	3.77409e-09	1.07588e-07
RHD	85.6159	-9.71018	1.56103	-6.22036	4.96009e-10	1.57845e-08
AMEX60DD011711	87.0141	-9.73325	1.64069	-5.93243	2.98483e-09	8.64327e-08
SCNN1A	87.2165	-9.73699	1.87863	-5.18302	2.18322e-07	4.34983e-06
AMEX60DD022460	87.3955	-9.73956	1.55973	-6.2444	4.25436e-10	1.37052e-08
CD207	87.5173	-9.74177	2.22419	-4.37991	1.18729e-05	0.000163141
NPM2	87.73	-9.74527	1.6031	-6.07903	1.2091e-09	3.69381e-08
RASSF4	88.976	-9.76539	1.76531	-5.53183	3.16915e-08	7.56388e-07
AMEX60DDU001025606	88.9817	-9.76582	1.63623	-5.96848	2.39469e-09	7.02314e-08
AMEX60DD021955	89.0108	-9.76619	1.50036	-6.50922	7.55433e-11	2.7098e-09
PRDM9	89.1589	-9.76871	1.5147	-6.44926	1.12397e-10	3.93173e-09
CCDC177	89.4635	-9.77375	1.63329	-5.9841	2.1759e-09	6.41226e-08
P2RX4	89.5641	-9.77494	1.5969	-6.12121	9.28677e-10	2.89501e-08
DOCK2.1	90.3085	-9.7871	1.6658	-5.87531	4.22065e-09	1.19022e-07
GFRA2	177.08	-9.79568	1.42767	-6.86131	6.82329e-12	2.81058e-10
AMEX60DD039650	92.2552	-9.81789	1.78625	-5.49637	3.87686e-08	9.01812e-07
N/A.1	93.9735	-9.84432	1.56636	-6.28482	3.28232e-10	1.0763e-08
NTM	185.532	-9.86307	1.35583	-7.27456	3.47562e-13	1.69888e-11
D9C73_028124	96.8485	-9.88804	1.57076	-6.29508	3.07235e-10	1.01471e-08
STING1	97.8628	-9.90274	1.56054	-6.34572	2.2139e-10	7.43238e-09
EYA1	98.9572	-9.91883	1.5909	-6.23473	4.52566e-10	1.45281e-08
AMEX60DD001055	98.9798	-9.91927	1.53675	-6.45469	1.08439e-10	3.80054e-09
OJAV_G00236990.1	100.366	-9.93916	1.69586	-5.86085	4.60515e-09	1.29071e-07
IHH	100.555	-9.94216	1.88045	-5.28712	1.24258e-07	2.61498e-06
AMEX60DD006095	100.958	-9.94788	1.50709	-6.60074	4.09105e-11	1.5058e-09
AMEX60DD044508	101.488	-9.95526	1.56592	-6.35746	2.05112e-10	6.94955e-09
LOC102561650	101.577	-9.9566	1.47857	-6.73395	1.65113e-11	6.45315e-10
LOC114112675	102.201	-9.96537	1.63821	-6.08308	1.17898e-09	3.62138e-08
MALT1	102.374	-9.96804	1.4705	-6.7787	1.21264e-11	4.81119e-10
LOC310926	202.045	-9.98602	1.33388	-7.48647	7.07491e-14	3.70523e-12
TRAF3IP3	106.338	-10.0228	1.82063	-5.50514	3.68871e-08	8.65736e-07
TTC12	107.424	-10.0374	1.45737	-6.88737	5.68337e-12	2.35161e-10
AK5	107.526	-10.039	1.53062	-6.55875	5.4262e-11	1.97274e-09
AMEX60DD044609	108.006	-10.0451	1.50563	-6.6717	2.5286e-11	9.57628e-10
MIER2	108.58	-10.0529	1.44316	-6.96592	3.26267e-12	1.42054e-10
SPECC1	212.035	-10.0558	1.7824	-5.64174	1.68344e-08	4.22127e-07
SYT17	108.98	-10.0581	1.48207	-6.78651	1.14877e-11	4.56766e-10
GJB1	109.883	-10.0701	1.54637	-6.51209	7.41112e-11	2.66365e-09
AMEX60DD042874	111.722	-10.0941	1.45435	-6.9406	3.90436e-12	1.67998e-10
IFITM5	111.723	-10.0941	1.71733	-5.8778	4.15764e-09	1.17486e-07
MYF5	113.287	-10.114	1.67727	-6.03004	1.63923e-09	4.91769e-08
AMEX60DD002927	224.256	-10.1365	1.34594	-7.53117	5.02872e-14	2.68736e-12
ZNF268	115.457	-10.1415	1.4755	-6.87321	6.27726e-12	2.59149e-10
CHN1	115.48	-10.1419	1.44348	-7.02599	2.12559e-12	9.47984e-11
N/A.7	115.691	-10.1443	2.25079	-4.50699	6.57533e-06	9.55039e-05
LOC115094245	115.838	-10.1461	1.72748	-5.87336	4.27041e-09	1.20241e-07
RGR	116.288	-10.152	1.5432	-6.57859	4.74941e-11	1.73766e-09
OJAV_G00236990	117.345	-10.1649	1.44768	-7.02147	2.19551e-12	9.76789e-11
AMEX60DD007805	229.839	-10.172	1.33789	-7.60298	2.89387e-14	1.6123e-12
DIPK1C	121.454	-10.2145	1.55629	-6.56336	5.26071e-11	1.91707e-09
KCNA4	121.921	-10.2201	1.44358	-7.07972	1.44444e-12	6.55359e-11
AMEX60DD017752	123.264	-10.236	1.43569	-7.12964	1.00635e-12	4.65816e-11
LOC115078731	123.644	-10.2403	1.53987	-6.65009	2.92922e-11	1.10252e-09
MUSK	124.653	-10.2521	1.50184	-6.82634	8.71093e-12	3.53255e-10
LOC115465063	125.25	-10.259	1.68137	-6.10155	1.05047e-09	3.25807e-08
EOD39_2963	126.855	-10.2773	1.48318	-6.92927	4.23029e-12	1.80328e-10
CXORF21	127.117	-10.2805	1.45424	-7.06932	1.55696e-12	7.02608e-11
NAV3	127.228	-10.2815	1.46589	-7.01386	2.31839e-12	1.02896e-10
UGT2A1	127.506	-10.2848	1.52114	-6.76128	1.3678e-11	5.39179e-10
TTC38	128.973	-10.3012	1.50324	-6.85267	7.24853e-12	2.96575e-10
TLR3.1	133.045	-10.3461	1.42376	-7.26675	3.6824e-13	1.79041e-11
CKM	133.06	-10.3463	1.57754	-6.5585	5.435e-11	1.97274e-09
DHRS12	133.328	-10.349	1.49298	-6.93174	4.15693e-12	1.77614e-10
GABARAPL2	134.13	-10.3576	1.47149	-7.03888	1.93785e-12	8.70609e-11
COL6A6	134.224	-10.3587	1.50244	-6.8946	5.40152e-12	2.26567e-10
AMEX60DDU001019245	134.794	-10.3651	1.42808	-7.25805	3.92721e-13	1.90439e-11
RHOBTB1	135.412	-10.3716	1.40012	-7.40766	1.28545e-13	6.52697e-12
RSPO1	137.594	-10.3947	1.50595	-6.90241	5.1128e-12	2.16438e-10
LOC108176166	139.376	-10.413	2.19927	-4.73477	2.19302e-06	3.55107e-05
GPHB5	139.559	-10.4151	1.52727	-6.81939	9.14262e-12	3.69128e-10
CHGA	140.15	-10.4211	1.6269	-6.40549	1.49885e-10	5.16427e-09
KCNK16	275.586	-10.4341	1.32285	-7.88761	3.08022e-15	1.93357e-13
AMEX60DD031452	143.724	-10.4575	1.50153	-6.96455	3.29464e-12	1.43106e-10
AMEX60DD007578	144.462	-10.4649	2.15621	-4.85335	1.21393e-06	2.05461e-05
CRMP1	147.112	-10.4911	1.39256	-7.53369	4.93243e-14	2.65136e-12
BARX1	150.405	-10.5229	1.47846	-7.11746	1.09932e-12	5.03763e-11
PHOSPHO1	153.106	-10.5486	1.43333	-7.35955	1.84533e-13	9.2418e-12
LVRN	154.526	-10.5619	1.40807	-7.50101	6.33304e-14	3.33105e-12
AMEX60DD029343	159.261	-10.6055	1.36808	-7.75212	9.03741e-15	5.39595e-13
CHADL	164.546	-10.6526	1.3678	-7.78814	6.80015e-15	4.10022e-13
AMEX60DD054837	167.327	-10.677	1.53145	-6.97178	3.12963e-12	1.36586e-10
SP5	174.886	-10.7405	1.38838	-7.73599	1.02603e-14	6.06681e-13
CYP1A1	182.095	-10.7989	1.41123	-7.65216	1.9763e-14	1.12502e-12
TLR3	184.424	-10.8172	1.41772	-7.62995	2.34836e-14	1.31637e-12
SNORC	196.453	-10.9083	1.42237	-7.66912	1.73184e-14	1.00458e-12
AMEX60DD022623	197.475	-10.9159	1.69958	-6.42269	1.33883e-10	4.63909e-09
AMEX60DD036916	209.884	-11.0038	1.39462	-7.89012	3.01898e-15	1.90165e-13
DOCK2	216.514	-11.0487	1.31944	-8.37376	5.58072e-17	4.04327e-15
LOC111772992	219.38	-11.0674	1.52647	-7.25033	4.15768e-13	2.00553e-11
EMX1	224.438	-11.1006	1.38156	-8.03482	9.37184e-16	6.22413e-14
AMEX60DD051045	818.233	-11.102	1.21589	-9.13073	6.80374e-20	6.17389e-18
LOC115456989	225.973	-11.1103	1.46788	-7.56899	3.76141e-14	2.06427e-12
ENPP5	226.53	-11.1139	1.44423	-7.69541	1.4104e-14	8.28612e-13
CELA2A	230.764	-11.1406	1.35361	-8.23033	1.86702e-16	1.28656e-14
CTNNA1	246.102	-11.2335	1.38256	-8.12512	4.46929e-16	3.03415e-14
AMEX60DD008934	248.221	-11.2459	1.36481	-8.23991	1.72342e-16	1.1966e-14
LUM	502.731	-11.3019	1.2722	-8.88368	6.46845e-19	5.46391e-17
LOC111772992.1	269.2	-11.3628	1.62371	-6.99802	2.59612e-12	1.14391e-10
DCDC2	326.529	-11.6413	1.38755	-8.38977	4.87101e-17	3.57142e-15
ZIC3	331.075	-11.6613	1.28213	-9.09529	9.43318e-20	8.43464e-18
mCherry	376.023	-11.845	1.29158	-9.1709	4.69074e-20	4.32067e-18
CD163L1	405.67	-11.9545	1.27761	-9.35695	8.20701e-21	8.04462e-19
REM2	428.512	-12.0335	1.25399	-9.59611	8.30159e-22	8.79585e-20
MLANA	436.999	-12.0618	1.2939	-9.32207	1.14092e-20	1.10651e-18
HBZ	468.095	-12.161	1.29498	-9.3909	5.94884e-21	5.92621e-19
LOC113076235	517.647	-12.3061	1.4308	-8.60086	7.91218e-18	6.19787e-16
AMEX60DD041875	517.688	-12.3062	1.27193	-9.67521	3.84293e-22	4.19291e-20
CMKLR1	661.181	-12.6591	1.26891	-9.97638	1.93396e-23	2.30192e-21
MATN1	793.563	-12.9225	1.31195	-9.84988	6.86225e-23	8.06315e-21
HBE1	3091.33	-13.9225	1.21681	-11.4417	2.58618e-30	4.51473e-28
