# Supplementary material for: Molecular basis of positional memory in limb regeneration
Source: Nature. 2025 May 21;642(8068):730–8. doi: 10.1038/s41586-025-09036-5 (PMC12176643; doi:10.1038/s41586-025-09036-5)
Supplement: Supplementary file 4 — Supplementary Tables 1–18 [file 41586_2025_9036_MOESM4_ESM.zip › 2023-09-17078B-s4/SupplementaryTable_11.xlsx]

## Sheet: SupplementaryTable11
Supplementary Table 11 | Loadings of genes contributing to principal component 2 (PC2) in the cell transplantation PCA.
The top 1000 most variable genes were used as an input. Genes are ordered by their contribution to PC2. PC1 is also indicated.
Gene	PC1	PC2
HAND2	0.00570254	0.0674176
CILP2	-0.0201636	0.0658982
THBS4	-0.0311726	0.0647612
IGFBP2	0.0294115	0.0591664
AMEX60DD054004	0.0265841	0.0550332
RPS13	0.0482905	0.0541878
RPS12	0.0752387	0.0535045
ANTXR1	0.042456	0.0497679
NET1	-0.0100241	0.0495533
MATN4.S	0.0299484	0.0490595
AMEX60DD021925	0.00699635	0.0446564
COL9A1	0.0283113	0.0426088
KAZALD1	0.013991	0.0417467
THBS2	0.00907017	0.0414037
EGFP	0.0114174	0.0407408
THBS3	0.0200602	0.0404118
AMEX60DDU001024924	0.00979833	0.0404113
SOX9	0.00707227	0.0403751
EPHB3	0.0201859	0.0394379
LOC113837993	0.0209384	0.0388709
SALL1	0.000722923	0.0385908
EPYC	0.013652	0.0382735
ANGPTL2	-0.0215475	0.0379464
RPL6	0.0588599	0.037902
ENO1	-0.0228703	0.0375367
NRP2	0.0162766	0.0367056
PRMT1	0.0345596	0.0364328
AXRNBP	0.0239428	0.0360975
COL12A1	-0.0186223	0.036055
RARG	0.0147068	0.0359404
SOCS1	0.0253269	0.0358296
RPL27	0.0442017	0.0357541
NDUFAF1	0.0108287	0.035629
RPS12.1	0.0345354	0.0355752
RPL17	0.0200176	0.0353429
JUN	-0.0186605	0.0350602
EMILIN3	0.0115683	0.034991
SLITRK6	0.0165154	0.0343177
H3-3A	0.0144279	0.0343112
MMP13	0.0178903	0.0343064
SNAI2	0.0286319	0.0336578
LOC100092458	0.083788	0.0336045
AMEX60DD017703	0.00419021	0.033357
RPL17.1	-0.000812551	0.0329803
RPL7A	0.0130448	0.0323562
HNRNPL	0.0254859	0.032093
MDH1	0.0109186	0.0319305
HOXD13	0.0163963	0.0316825
NCOA5	0.0415878	0.0315527
SLC16A1	0.0242071	0.0312834
NCL	0.032888	0.031042
ERF	0.00790561	0.0310013
BMPR1B	-0.00983107	0.0309943
PCP4	0.0203921	0.0309665
THBS1	0.0393979	0.0307639
FGFR2	-4.18995e-05	0.0307266
SRSF4	0.0105077	0.0306006
NICN1	0.0116903	0.0305694
MACROH2A2	0.0634437	0.0304619
H3-3A.1	0.0222766	0.0304456
SEMA3C	-0.0454819	0.0300341
RPS2	0.0307592	0.02982
HCCS	0.0142893	0.029748
AMEX60DD005921	-0.0416965	0.0293068
MEOX2	0.0112542	0.0290417
H1-3	0.0157745	0.0285701
MFAP2	-0.0235742	0.0285293
SEMA3G	0.00718492	0.0285086
RPL27.1	0.0450952	0.0283494
CIRBP	0.0362924	0.0281715
PPP1R3C	0.0231805	0.0281412
CCDC47	0.0186116	0.0277141
SOX4	0.037111	0.0276925
COL9A3	0.0333098	0.0274757
ZNF423	0.0153554	0.0274555
CCT5	0.025569	0.0269791
RPS5	-0.0351599	0.0267688
SUGP2	-0.000451217	0.0267204
PLK2	0.0208777	0.0266992
PERP	-0.0128155	0.026546
RAB2B	0.0169417	0.0261879
ATP5MC3	0.027298	0.026176
DACT3	0.0167144	0.0260706
AMEX60DD004787	0.0438384	0.025967
HNRNPH2	0.0140244	0.0259561
CENPW	0.031293	0.0259523
EPHA4	0.0238859	0.0258907
AMEX60DD012556	0.0277191	0.0256841
CILP	0.0114943	0.0255959
PROS1	-0.0180293	0.0252429
RPSA	0.0163162	0.0251045
SUGP2.1	0.0320122	0.0250557
MAX	0.0339116	0.0249316
SRSF3	0.0280352	0.0249127
ABCE1	0.00809993	0.0244285
MYEF2	0.0363099	0.0242714
DNAJA2	0.027719	0.0241614
HDGFL2	0.0261854	0.0241154
DR999_PMT10697	0.0223578	0.024031
GJC1	0.0297478	0.023806
SLC25A3	0.0413208	0.0237168
HNRNPM	0.0328887	0.0236359
AMEX60DD037565	0.0253642	0.0235714
SIX1	-0.0262086	0.023516
LSM4	0.0223839	0.023499
RPL37A	0.0694628	0.023434
SNRNP27	-0.0354638	0.0234137
FIGN	0.0142839	0.0233287
HNRNPR	0.0374715	0.0233132
VCAN	0.0410039	0.0232137
VWDE	0.0197313	0.0229379
MUSTN1	0.00484766	0.022857
HCG23722	0.0364442	0.0226113
SRSF7	0.0472631	0.0225464
CNMD	0.00537523	0.0225086
RPL15	0.0322879	0.0224388
RCC2	0.0344108	0.0224207
AMEX60DD011424	0.0184049	0.0216611
SET	0.0311291	0.0216175
RPL26	0.0234801	0.0215792
SRSF7.1	0.0171046	0.0214516
GAR1	0.0467945	0.0211927
H1-10	0.0253667	0.0209436
HSD17B2	-0.0337516	0.0208615
KDM5B	0.0201359	0.0207467
LOC108706699	-0.0108808	0.0207203
CCT6A	0.0242107	0.0206878
SRSF2	0.0442117	0.0206299
PSMB7	0.00499973	0.0205599
SPEN	0.0680073	0.0205281
COPS9	0.0250923	0.0205151
FKBP7	0.0294857	0.0203437
LOC100936752	0.0452794	0.0203105
RPS21	0.0305178	0.0201414
PRDM16	0.0273958	0.0201307
TUBA1B	0.0519049	0.0201266
ACAN	0.0128966	0.0200729
RPS17	0.0393835	0.0198838
PSPC1	0.0351632	0.0197555
MYCBP	0.0283943	0.0196888
UQCRFS1	0.0196805	0.0196234
PFDN2	0.0312061	0.0196008
RPLP2	0.0518724	0.0194903
AMEX60DD035283	0.0263565	0.0194414
RPS20	0.0269829	0.0193868
H3-3A.2	0.0482714	0.0193754
RPS15	0.0307467	0.0193605
EIF3F	-0.0155806	0.0193559
CEEL	0.00716276	0.0192525
TMEM50A	0.0245766	0.019195
EIF1B	0.0345804	0.0191523
HNRNPA3	0.0769503	0.0190791
RPS14	0.0270371	0.018908
AP3D1	0.0252692	0.0188971
RPS16	0.0725785	0.0188663
SUMO2	0.0159134	0.0188227
DDX1	0.0178805	0.018811
RDX	0.0129351	0.0187678
TPT1	0.0383037	0.0187167
CISH	0.0314943	0.0186454
KRTCAP2	0.0358126	0.0186197
RPS8	0.0633108	0.0185791
ATP5MPL	0.0245169	0.0183352
ATOX1	0.0244984	0.0181236
RBBP4	0.0349197	0.0180991
HNRNPA1	0.0725936	0.0180482
RPL39P5	0.0322882	0.0179113
SFRP2	-0.00411742	0.0178704
RBM45	0.0292994	0.0178481
HNRNPAB	0.0389483	0.0178295
AMEX60DD052120	0.0525297	0.017643
AMEX60DD034543	0.0279731	0.0176392
HNRNPC	0.0403105	0.0176298
LZIC	0.0221673	0.0175951
LOC109300650	0.0426336	0.0175373
EWSR1	0.0306898	0.0175192
MCM6	0.0252737	0.0174692
SNRPC	0.0366304	0.0174467
FYTTD1	0.0229867	0.0174463
RRM2	0.0269434	0.0174369
RBM39	0.040151	0.0174174
EOD39_22174	0.0178039	0.0174051
RNASEH2B	0.0351364	0.0174039
ALDH7A1	0.0257707	0.0173852
BTG1	-0.0230131	0.0173377
COX7B	0.0228345	0.0172395
UNC119B	0.0231981	0.0171591
PPIL1	0.0223204	0.0170773
BCCIP	0.0300503	0.0170654
RPS10	-0.020997	0.0170518
SHMT2	0.024202	0.0170306
CCN2	-0.00870446	0.0169343
RRM1	0.0235115	0.0169215
ROMO1	0.0341764	0.0168574
AMEX60DD005368	0.0325505	0.0168034
EGLN1	0.0134596	0.0167408
RPS21.1	-0.0172869	0.0167286
SNRPG	0.0652003	0.0167145
STMN1	0.0360396	0.0166927
SFRP2.1	-0.0137972	0.0166838
SUGP2.2	0.0292702	0.0166693
BRD7	0.0241693	0.0166677
HINT1	0.0307869	0.0165284
RPS2.1	0.0485145	0.0165248
AKT1	0.0206658	0.0164316
MPEG1	-0.00363067	0.0163954
KIAA1191	0.0446662	0.0162877
UTRN	0.0250834	0.0162548
ZNF703	0.0392325	0.0162478
BHLHE40	-0.0142853	0.0161307
DYNC1LI2	0.0213184	0.0161061
SSB	0.0316356	0.0159947
FAM168B	0.026151	0.0158484
TENM4	0.0270098	0.0158352
LOC101079486	0.0325784	0.0155843
LOC104867555	0.016257	0.0155347
FURIN	0.0186795	0.0155251
HAPLN1	0.0113325	0.0154985
STMP1	0.0377905	0.0154509
ANP32E	0.0340684	0.0152321
RPS19	0.0252963	0.0151366
MCM3	0.0234668	0.0149942
SLC25A5	0.0645297	0.0148777
FZR1	0.0240782	0.0148303
CASP6	0.0230499	0.0147777
LOXL1	-0.0128537	0.0147669
NIP7	0.0307703	0.0147396
RPL13	-0.0327147	0.0146456
TAF13	0.0277285	0.0146124
TRA2B	0.049091	0.0145534
SEC61G	0.0325561	0.0143383
MCUB	0.0168741	0.014326
NDUFA4	0.0223302	0.0141975
SNRPD3	0.0482646	0.0141896
RPS9	-0.030866	0.0141705
FUS	0.0519602	0.0141617
MUC5B	0.0046179	0.0141234
RPL36A	0.0202295	0.0140971
HPD	0.0137952	0.0139925
IP6K2	0.0170096	0.0139303
CDK9	0.0267873	0.0138144
ACTB	0.0212924	0.0137564
LOC108697796	0.0045702	0.0137244
SORCS2	-0.0257014	0.0136951
PSMA7	0.0284916	0.0136389
EFEMP2	-0.0195409	0.013622
CHSY1	0.0266379	0.0135693
PSMD6	0.0264956	0.0135109
LSM7	0.0346968	0.0133652
RPL8	0.0213944	0.0132989
TMEM127	0.0179751	0.0132388
BMP1	0.0271688	0.0131952
ETV4	0.0290787	0.0131311
COL2A1	0.0573643	0.0131264
UCK2	0.0402709	0.013125
VIRMA	0.0213365	0.0130536
HADHA	0.0456526	0.0130443
CDC34	0.0309298	0.0129435
AMEX60DD023862	0.0224272	0.0128636
SRSF3.1	0.0338632	0.0128588
NDUFB5	0.0385624	0.0128026
GLUD1	0.0289235	0.0127546
CNIH4	0.0221254	0.0127447
MICOS10	0.0273098	0.0126172
NDUFS4	0.0247092	0.012544
MRPS18A	0.0282961	0.0125419
RPL37	0.0315306	0.0125163
HSPA8	0.0339432	0.0125003
ADGRA2	0.0388075	0.0124968
TAF15	0.0614751	0.0124553
HOXA13	0.0276096	0.0124535
EEF2	-0.038091	0.012421
SUCLG1	0.0252629	0.012417
TCEA1	0.0308156	0.0123075
LGR6	0.018445	0.0122044
CENPX	0.0282366	0.0121746
MCM7	0.0296853	0.0121584
NUCKS1	0.0431114	0.0120885
CALR	0.0544578	0.01203
MED28	0.0172895	0.0119745
COX4I1	0.0309337	0.0119303
LDHA	0.0250259	0.0119037
AMEX60DD053791	0.018689	0.0118989
CYCS	0.0309914	0.0118925
TAF10	0.0304223	0.0118247
PARVA	0.0220347	0.0118168
SEC22B	0.0239304	0.0118142
EGR1	-0.0345354	0.0118016
ATP1A1	0.0219311	0.0117734
OJAV_G00141280	0.0255738	0.0117533
SLC25A5.1	0.0358078	0.0114468
ALDOB	0.028414	0.0114378
ILF3	0.0314468	0.011412
PSMD8	0.0356141	0.0113101
LOC115073374	0.0344897	0.0112429
RBM6	0.0228633	0.0112341
AMEX60DD026714	0.0324737	0.0111414
LOC115480479	-0.0349448	0.0110526
RBM38	0.0299337	0.0110484
KIF22	0.0262951	0.0110283
PHGDH	0.0360967	0.0109563
UBE2Q2	0.0173781	0.0108781
CDCA5	0.0261865	0.0108357
SDHC	0.0330449	0.0106984
MTCH2	0.0241882	0.0106592
NASP	0.0301824	0.0106362
EEF1A1	-0.0341825	0.0105339
RAB13	0.0278711	0.0104965
CCN1	-0.0232101	0.0104676
NDUFA8	0.0281552	0.0104519
CSNK2A1	0.0319703	0.0104257
ACTG1	0.0316477	0.0104183
TNC	0.0398699	0.0103956
NDUFB2	0.0329671	0.0102895
SLC16A5	0.0263201	0.0102872
RPL32	0.0281678	0.0102235
SCARA3	-0.0317839	0.0100941
JPT1	0.0424392	0.00990828
LOC115459261	-0.0285766	0.00981243
CNN3	0.0228615	0.00973657
PSMD14	0.0286119	0.00972168
RPS16.1	0.0295286	0.00959788
RHEB	0.0322521	0.00950796
TUBB	0.0401327	0.0095039
GADD45B	0.0306561	0.00946441
SSNA1	0.0319532	0.00942796
ILF2	0.049729	0.00938859
FCGBP	0.00710317	0.00938511
LOC105357518	0.026328	0.00931342
LLGL1	0.0253201	0.00929711
RPL37.1	0.0366522	0.0092393
RAB5B	0.027014	0.00921755
SNRPD2	0.0316595	0.00918782
FLNA	0.0268731	0.00904496
RPL4	-0.0333007	0.00901141
TSPAN3	0.0302945	0.00897462
PSMA3	0.0291873	0.00892776
LOC112547842	0.0319589	0.00889501
UMOD	0.00291703	0.00886156
GPX8	-0.0289721	0.0087493
APOC1	0.0276659	0.00872607
RANBP1	0.0525696	0.00862496
FCGBP.1	0.0083218	0.00853779
RAB34	0.021603	0.00852725
YIPF5	0.0335533	0.0085126
HDAC2	0.0482741	0.0084936
LOC102357698	0.0269028	0.00846507
TUBA1C	0.0731219	0.00845032
AMEX60DD030636	0.0155286	0.00842149
AMEX60DD023200	0.0283685	0.00830538
TEX264	-0.0230768	0.00830443
SMARCB1	0.030618	0.00825837
PPP1R12B	0.0271587	0.00825658
COX6A1	0.0347657	0.00799112
AMEX60DDU001040460	0.0341171	0.00786205
TMEM150A	0.0316631	0.00777682
KHDRBS1	0.0347079	0.00776886
AMEX60DD034440	0.0249358	0.0076596
MDH2	0.0312376	0.00765399
NCL.1	0.0660069	0.00764651
FIP1L1	0.0433827	0.00764506
LOC100538538	-0.0220384	0.00749602
LOC108785676	0.00755757	0.00741214
RPL31	-0.0406933	0.00738299
GPC6	0.038778	0.00737939
HNRNPDL	0.0400712	0.00737104
SIRT2	0.00840499	0.00735874
HOXA3	0.029576	0.00727664
RBFOX2	0.0384904	0.00717293
GLOD4	0.0168171	0.0071389
IRF2BPL	0.0384605	0.00713564
NUDT5	0.0279872	0.00705806
NFYC	0.0259233	0.00703962
AMEX60DDU001010199	0.0127692	0.00680842
DDX39B	0.0177382	0.00673135
RBX1	0.036927	0.0066543
AMEX60DD029543	0.0251227	0.006643
RPL18	-0.0398335	0.00654152
TSPAN14	0.0243079	0.00648963
MAPKAPK2	0.0322726	0.00647957
AMEX60DD042131	0.0184241	0.00643434
BRD2	0.0118278	0.00632683
LOC115097470	0.0402302	0.00626667
SAMD1	0.0239786	0.00617204
KHSRP	0.0591892	0.00616832
CHD4	0.0310562	0.00614994
RPL18.1	-0.0303901	0.0061349
LANCL1	0.00118867	0.00605441
TFPI	-0.0107848	0.00602571
SRSF5	0.0296446	0.00600672
FTH1	0.0536822	0.00583191
OSCP1	0.0259854	0.00558453
SUGP2.3	0.0613376	0.00550386
RPL18.2	0.0314921	0.00549351
SMIM7	0.0271023	0.00549297
AMEX60DD032648	0.00218905	0.00537627
SNRPF	0.0541299	0.00530598
ACIN1	0.0259502	0.0052654
MMP2	-0.031222	0.00513437
PCNA.L	0.0322502	0.00509626
HNRNPUL1	0.0359765	0.00500668
RPS27A	-0.0450995	0.00499925
SEMA5A	0.010393	0.00499782
EIF3G	-0.0478597	0.00494695
NCAM1	-0.0307421	0.00494573
IK	0.0155768	0.00486592
HYPK	0.0258911	0.00478658
PSMB3	0.0200404	0.00475476
ZNF318	0.0310354	0.00470537
EIF4A1	0.0259524	0.00469037
HSBP1	0.0284714	0.00466568
ELOC	0.0341894	0.00460595
CARS1	0.0346081	0.00457964
FHL1	-0.0189636	0.00456608
LOC108934209	0.030367	0.00456275
HSPD1	0.0354125	0.00448104
COQ10B	0.0260147	0.00440983
SMNDC1	0.0263228	0.0043709
RPL12	-0.0372316	0.00432434
PPP1CC	0.0328204	0.00431839
CCT4	0.040913	0.00411881
AMEX60DD033791	0.0266573	0.00411145
CASTOR2	0.0124469	0.00402537
CWF19L2	0.027428	0.00397703
TNPO2	0.0263824	0.0039622
DR999_PMT20278	0.0261942	0.0039043
EMC6	0.0295649	0.0038655
TRIL	0.0300399	0.00384931
AMEX60DD054851	-0.0299719	0.00380725
RPL5	-0.0562585	0.0036713
SLC35B2	0.0300472	0.00364502
DYNLRB1	0.0284788	0.00360863
AMEX60DD005583	0.0266993	0.00345282
COX7B.1	0.0422128	0.00344807
RPL23A	0.0236991	0.0032323
TXNRD3	0.0282955	0.00323067
HMGB3	0.0563278	0.00319562
LOC115080956	0.0312736	0.00307211
LOC101716659	0.0294107	0.0029771
LUC7L	0.0277043	0.00297702
NR4A1	-0.0387582	0.00296014
RAP2C	0.0280746	0.00287979
COX6C	0.0360275	0.00286516
PDAP1	0.0383526	0.00285876
LOC101955705	-0.0295849	0.00272968
AMEX60DD005770	0.0333621	0.00269259
AMEX60DD031754	0.0387728	0.00266521
PSMA2	0.0275234	0.00264892
ZC3H10	0.0375185	0.00254475
SHOX2	0.0250948	0.00254262
TSPO	0.0281604	0.00253019
HSD11B1	0.0123667	0.00246609
RCC1	0.031257	0.00242493
GORASP1	0.0286125	0.00240664
MAPRE1	0.0290101	0.00235193
HNRNPD	0.0317165	0.00234248
LMF2	0.026827	0.00233412
PRDX6	0.0298262	0.00229681
TMED9	0.0296947	0.00223219
TCF12	0.0277091	0.00218874
MMP14	0.0329125	0.00216484
EIF5	0.0305212	0.00214371
ATF7IP	0.03275	0.002109
ZNF706	0.0218202	0.00208119
NCAPH	0.0285426	0.00198835
COX1	0.0390338	0.00194876
RPL11	0.0455954	0.00189394
HNRNPU	0.0545684	0.00184067
RPS5.1	-0.0441753	0.00179447
RUVBL2	0.0301371	0.00179153
KRT4	-0.0180216	0.0017482
UQCRQ	0.0476684	0.00157623
SAFB	0.038133	0.00150822
TAGLN2	0.0334469	0.00141395
PGM1	-0.0318885	0.00138483
VASN	-0.0243744	0.0013704
CALM1	0.0352947	0.0013395
PTK7	0.0259814	0.00129481
ARPC1A	0.0272381	0.00126709
SLC44A2	0.0198876	0.00125453
PXDN	-0.0308954	0.00124221
LAMTOR4	0.0286282	0.00115605
SNRNP70	0.0479981	0.00113847
SART3	0.0289066	0.0011233
NOL7	0.015799	0.00103193
MED19	0.0275769	0.00099613
LOC115531649	0.0262499	0.000915824
PCSK6	0.000190344	0.000857508
LAMTOR1	0.0204968	0.000855869
VMA21	0.0217447	0.000852921
F10	-0.0314592	0.00084911
RPL38	-0.0353485	0.000801303
ANGPTL7	-0.0566954	0.000800592
SLC25A23	0.027435	0.000749548
EMC7	-0.0282572	0.00069352
LOC115480847	-0.00899629	0.000640894
ZNF419	-0.0316613	0.000601625
SPCS3	0.0285924	0.000537166
FSTL1	0.0694732	0.000506874
COX3	0.0713292	0.000269249
SAP18	0.0337828	7.96161e-05
XRN2	0.0296797	2.55129e-05
H2AC20	0.0417658	1.24192e-05
ARPC5	0.0236988	-1.16325e-05
RPS18	-0.0248081	-4.24048e-05
AMEX60DD051981	0.000383222	-6.75482e-05
LOC106703602	0.0255802	-8.45403e-05
TMEM258	0.0310934	-0.000396923
STK31	0.0427978	-0.000628799
ARSK	-0.0251767	-0.000679365
FDPS	0.0285948	-0.000687483
NOP56	0.0287537	-0.000690241
PCOLCE	-0.0326552	-0.00080431
ERH	0.0471706	-0.000823386
AMEX60DD031796	0.00832555	-0.000860324
TM9SF4	0.0253264	-0.000901166
DENR	0.025861	-0.000958739
VPS28	0.0263382	-0.000963577
H2BC13	0.0271575	-0.00108377
HNRNPH1	0.0648298	-0.00109674
VWA7	0.0240756	-0.00110104
PRSS23	0.0303944	-0.00124455
N/A	0.0233261	-0.00130748
RPS27	-0.0393944	-0.00145678
RTRAF	0.0263344	-0.00152544
GPX4	0.046489	-0.00152637
ALDOA	0.0316831	-0.00164499
AMD1	0.0211512	-0.00169021
AMEX60DD050335	-0.0216899	-0.00179366
MRPL18	0.0346761	-0.00182964
BRK1	0.0349779	-0.00183622
RPS15A	-0.0294729	-0.0018446
BANF1	0.0513984	-0.00187777
INCENP	0.0279058	-0.00189118
PIN4	0.027025	-0.00192734
HMGB2	0.0578234	-0.0019574
FOS	-0.0278159	-0.00207317
ARF1	0.0271323	-0.00212008
VWA5A	0.0268322	-0.00212235
SPEN.1	0.0270808	-0.00221362
EOD39_14446	-0.0426632	-0.00221599
RPS4X	-0.043	-0.00229691
CRP	-0.0272846	-0.00230638
SGK1	0.0271242	-0.00232273
GPA33	0.0164381	-0.002327
PPP1R11	0.0271407	-0.00238989
UXS1	-0.0291593	-0.00242663
TMEM176B	-0.0362403	-0.00244921
SPCS2	0.0265343	-0.00247042
AMEX60DD017849	-0.0290348	-0.00250798
LGALS9	0.021566	-0.00253955
TOMM20	0.0364619	-0.00254816
ELOF1	0.0297483	-0.00259366
RPL32.1	-0.0390641	-0.00259471
PROM1	0.0280786	-0.00262165
PPIB	0.0382495	-0.00277903
TPM3	0.0319933	-0.00278134
LOC111948367	-0.0129712	-0.00281477
NDRG1	-0.0223442	-0.00284719
ALDH2	-0.0346154	-0.00293562
LOC108700425	-0.00514915	-0.00297634
POLR2E	0.0193772	-0.00298386
GNAI3	0.0307786	-0.00302205
GMNN	0.026944	-0.00304133
SUMO1	0.0324015	-0.00311739
TBX15	0.0349657	-0.00312804
RPLP2.1	-0.0417584	-0.00314382
GNG5	0.0405967	-0.00317485
SNX12	0.0435904	-0.00320732
GNL1	0.0341623	-0.00330672
FUBP3	0.0374534	-0.00334957
AMEX60DD028480	0.0301244	-0.00345811
EIF2S2	0.043113	-0.00348551
AMEX60DD007288	0.0485166	-0.00353329
ACTN1	0.0570328	-0.0036211
FSCN1	0.0274761	-0.00366068
ATP6V0E1	0.0265842	-0.00373292
ASPH	0.0281091	-0.00376892
AMEX60DDU001025755	0.0304403	-0.00378474
FAM32A	0.0425685	-0.00386233
ATP6V0E2	-0.0266297	-0.00386906
RETREG2	-0.0235069	-0.00388978
COL11A1	-0.0252646	-0.00409445
MYH9	0.0314437	-0.00414353
MAP2K1	-0.0289964	-0.00420843
ZNF551	-0.0277218	-0.00433726
KCTD12	0.0215921	-0.00437997
TUBB2B	0.0246179	-0.0044
CHML	-0.0137063	-0.00449105
ZNF182	-0.025224	-0.00464698
PDXK	-0.0350984	-0.00471652
DHRS13	-0.0256952	-0.00474189
SUPT4H1	0.0457701	-0.004773
SLC25A5.2	0.0325755	-0.00480136
MSLN	-0.0133479	-0.00490423
OSTC	0.0217824	-0.00493826
EEF1D	-0.0290779	-0.00503858
PA2G4	0.0286332	-0.00515926
LOC114668437	-0.0305115	-0.00523719
CFL2	0.0282258	-0.00525508
BLMH	0.0286702	-0.00546569
MYORG	0.0268088	-0.00550186
WDR5	0.00111378	-0.0055244
NHP2	0.0297858	-0.00552886
RPS20.1	-0.0251783	-0.00554171
AK5	-0.0276875	-0.00577194
NCAPD3	0.0227362	-0.00585795
NOP58	0.0320527	-0.00592246
APEH	-0.0259687	-0.00593396
PFDN4	0.0294302	-0.00597896
LOC105357518.1	-0.0315138	-0.00605041
RAB1A	0.0269369	-0.00607247
MYO1C	0.0259196	-0.00608179
CD109	0.0254846	-0.00608831
CAT	-0.0308542	-0.00614108
CCDC148	-0.0272748	-0.00615632
SOX18	0.0119203	-0.00618296
ITLN1	0.00957323	-0.00629572
SPARC	-0.0489737	-0.00630698
AMEX60DD025336	-0.023241	-0.00636108
HSP90B1	0.0308406	-0.00637702
CHRM4	-0.026245	-0.0064132
CCL19	-0.0309823	-0.00641459
CCK	-0.0536369	-0.00643385
SERPINB2	0.0146187	-0.00651148
FUT2	-0.0256052	-0.00671521
DNAJC16	-0.0174568	-0.00681122
ACP7	-0.0288808	-0.0069692
WAPL	0.0224846	-0.00711398
C7	-0.025148	-0.00714683
DV515_00007573	0.0280496	-0.00726503
KIAA1702	0.0503578	-0.00729585
LOC102362582	-0.0387205	-0.00733326
USP46	-0.0268131	-0.00733764
LOC100936752.1	0.0923792	-0.00735578
KCNE5	0.0284672	-0.0074949
U2AF1	0.0254642	-0.00754069
AVL9	-0.0221725	-0.00767873
MPZL3	-0.0256965	-0.00784178
RPL36A.1	-0.0470914	-0.00785681
ARF1.1	0.0333488	-0.00819516
ELOVL1	0.0400694	-0.00822726
RPS24	-0.02801	-0.00823551
VASP	0.0302259	-0.00824621
CDH13	-0.0356746	-0.0083013
AMEX60DDU001020278	0.0264447	-0.00830795
HNRNPDL.1	0.0251055	-0.0084905
ABCC4	-0.02314	-0.00852023
RPS12.2	-0.036713	-0.00865531
LOC115089273	0.0246916	-0.00872789
ATL3	0.0270397	-0.00873615
COCH	0.00876697	-0.00877882
COLEC12	-0.0274434	-0.00885222
PRR36	-0.0287161	-0.009009
GSN	-0.0252307	-0.00911867
MAP4K2	-0.0154421	-0.00913598
LOC115460157	-0.0175031	-0.00929232
SESN1	-0.0275507	-0.00929457
HNRNPK	0.0498152	-0.00931388
DNAJC8	0.0282247	-0.00931863
APOH	-0.0278702	-0.00938755
PABPC1	0.0305727	-0.0094259
AMEX60DD031155	-0.0363181	-0.00943459
PLK3	0.0270278	-0.00960037
ARHGDIB	0.0301708	-0.00961477
LOC115460485	0.00565612	-0.00969189
KPNA2	0.0301372	-0.00975546
NONO	0.0256292	-0.00982565
ARF5	0.0381144	-0.00985029
UCMA	0.0277901	-0.00986712
JUP	-0.0258797	-0.00986715
AMEX60DD031083	-0.0204773	-0.00987576
SAT1	0.0354458	-0.00995576
ANXA2	0.0320996	-0.0100021
MST1	-0.00603431	-0.0100331
EOD39_21475	0.0207404	-0.0101426
CANX	0.0276361	-0.0102294
DAD1	0.0567228	-0.0102659
LOC113837993.1	0.0246363	-0.0103159
GAMT	0.0224511	-0.0103801
AKAP9	0.02493	-0.0104484
AMEX60DD017947	0.0158854	-0.0106092
SON	0.0312218	-0.0106327
BZW1	0.0346901	-0.010713
PCLAF	0.0271268	-0.0107458
AMEX60DDU001002595	0.0289371	-0.0108813
KLF2	-0.0421076	-0.0109069
LOC115481879	-0.00418542	-0.0109138
AMEX60DD030074	0.011206	-0.0109678
AOC3	0.047113	-0.0112866
VWA5A.1	-0.0468926	-0.0113326
PPP1R3C.1	-0.0250504	-0.0115025
COL17A1	-0.0167287	-0.0115138
RPLP2.2	-0.0173727	-0.0116102
PTX3	-0.0145441	-0.0116329
BMP7	0.00435981	-0.0116814
SFRP4	0.00238593	-0.0117582
PHF19	-0.0192718	-0.0117634
MVP	-0.0266346	-0.0117976
SCARB2	-0.0313074	-0.0119483
PDIA3	0.0351701	-0.0119558
TLE5	0.0266557	-0.0119702
SARS1	0.0348358	-0.0121066
AMEX60DD028105	-0.0160084	-0.0122562
NCK1	-0.0282395	-0.0123526
CAPG	-0.0179358	-0.0124749
MICOS10.1	-0.0177066	-0.0125279
ID2	0.017996	-0.012572
RBBP7	0.0290334	-0.0127675
ACTR2	0.0438654	-0.0129033
N/A.1	-0.0315382	-0.0131025
SPEN.2	0.0394226	-0.0133035
MPHOSPH8	0.0271167	-0.0133681
PLPP3	-0.0240551	-0.0133777
LOC108699649	0.00998812	-0.0133832
AMEX60DD018347	0.0284804	-0.0133844
LAMTOR3	0.0184842	-0.0135164
ADAMTSL2	-0.0248722	-0.0136388
N/A.2	-0.0419101	-0.0137101
SERTAD4	-0.0237122	-0.0139477
MPLKIP	-0.0132664	-0.0141038
AMEX60DDU001007352	0.0528688	-0.0142609
N/A.3	-0.0237268	-0.0142733
NEU1	0.0144052	-0.0143489
S100A10	0.0456666	-0.0145019
KHDRBS3	-0.0154596	-0.0145718
MFAP4	-0.0445646	-0.0146208
FOSL2	0.0261521	-0.0146543
GM2A	0.0273619	-0.0146678
ARL6	-0.0303264	-0.0148395
LOC115088192	-0.0395309	-0.0148843
ZFP36L1	-0.0108047	-0.0149332
FBLN5	-0.0492225	-0.0149721
HSP90AA1	-0.0350245	-0.0149804
CHD1	0.0250411	-0.015228
MKNK2	0.0343061	-0.0152467
PRDX2	0.024195	-0.0153
MECOM	0.0367384	-0.0153224
C1R	-0.026017	-0.0156449
RHOC	0.0274063	-0.0156935
LOC115815316	-0.0217653	-0.0156946
AMEX60DD025710	0.0280503	-0.0157323
OLFML3	-0.0280938	-0.0157388
RALA	0.00281173	-0.0157863
FLAD1	-0.029315	-0.0159991
UNC13D	-0.024997	-0.0160322
DPT	-0.0491369	-0.0169488
EDNRA	-0.0356866	-0.01704
CTSK	-0.0521354	-0.0171434
LOC113941412	-0.0347113	-0.0175682
PDGFRA	-0.0197854	-0.0177273
EMID1	0.0306278	-0.0178144
SPON2	-0.023387	-0.0179476
ABI3BP	-0.0221318	-0.0179917
SDR16C5	0.0179394	-0.018226
CRISPLD2	-0.0365004	-0.0185576
ARPC4	-0.0243384	-0.0186109
G0S2	0.034856	-0.0186535
PABPC4	-0.0221312	-0.0187393
XB5909790.S	-0.0119798	-0.0187784
LOC103174533	0.010276	-0.0189449
AMEX60DD027994	0.0175916	-0.0194659
METRNL	0.0334599	-0.0194897
LOC108384132	0.0424808	-0.0195646
ANXA1	-0.0444999	-0.0195811
LOC113425924	0.0157289	-0.0196849
LAMP1	0.0317905	-0.0197009
LOC115075475	0.0111491	-0.0199666
PLIN2	0.0239456	-0.0201228
LOC102059433	-0.0205329	-0.0202402
AMEX60DDU001015948	0.0199779	-0.0203622
GUSB	-0.0257054	-0.0204756
LOC115073646	-0.0181757	-0.0204946
CKB	0.040131	-0.0205781
PITPNA	0.0228518	-0.0206737
PFN1	-0.0415087	-0.0208591
CD81	0.0297899	-0.021002
CCNG1	-0.0360432	-0.0210905
RNASEK	0.0272557	-0.0210979
ECM1	-0.0279201	-0.0211041
HLA-DRB1	-0.0210873	-0.0213667
YWHAQ	-0.0333155	-0.0215505
ASPN	-0.0267157	-0.0217311
HSPA5	0.039043	-0.0217797
SLURP1L.S	-0.0381809	-0.0221303
PPDPF	0.0288801	-0.0221528
DBN1	0.0256078	-0.0222585
TIMP4	-0.0216354	-0.0222869
C1S	-0.0458616	-0.0223377
AMEX60DD017752	0.00749689	-0.0223572
LOC102457841	-0.0213646	-0.0224443
LOC115481896	-0.0133827	-0.0225515
FYN	0.0313013	-0.022592
ND5	0.0282925	-0.0226538
SEMA3D	0.0270826	-0.0228176
ATP6V1G1	0.0222396	-0.0230018
PRSS35	0.017773	-0.0232768
C5AR1	0.0179935	-0.0237373
MFSD1	0.0242193	-0.023771
S100P	-0.0230654	-0.0238764
LOC115459664	0.0634467	-0.0239473
SLC3A2	0.0434645	-0.0240598
TAT	0.00714336	-0.024089
ATP6V1A.S	0.018021	-0.0242291
NLRC3	0.00445606	-0.024257
AMEX60DD054256	-0.0268188	-0.0243021
LOC115098599	-0.0394661	-0.0244995
AMEX60DD016039	0.00287879	-0.024729
AMEX60DD010634	-0.0106021	-0.0247584
S100A11	-0.0450023	-0.0247918
MFAP5	-0.0344622	-0.0252933
LOC115084904	0.0268504	-0.0254295
OGN	-0.0195765	-0.0257916
ARPC1B	0.0299428	-0.0259306
RNASET2	0.0421775	-0.0261298
RSPO1	-0.0229876	-0.0261733
RNF227	-0.0192045	-0.0262886
SH3BGRL.L	-0.0289447	-0.0263114
LOC310926	0.0150731	-0.0264484
COL1A2	-0.0370096	-0.026505
KRT19	-0.0193068	-0.0266474
DBI	0.0251821	-0.0268841
AMEX60DD044804	0.0232653	-0.0270479
AMEX60DD003045	0.0251282	-0.0277086
N/A.4	-0.0720125	-0.0278992
LOC115092160	-0.0234314	-0.0279438
SERPING1	-0.0808851	-0.0282777
TNMD	-0.00428137	-0.028439
CLU	-0.0546511	-0.0291836
SLC1A5	0.0159022	-0.0292192
PLA2G4C	0.0122164	-0.0293156
LOC115461127	-0.0313364	-0.0295168
ARL8B	-0.0136146	-0.0296384
SLC14A2	0.0217439	-0.029678
KCTD12.1	-0.00226042	-0.0296868
TLR5	0.00743545	-0.0298327
VIM	0.0219563	-0.0303294
LOC340211	-0.0354184	-0.0304359
DPYSL3	-0.0321256	-0.0310497
E1301_TTI005140	0.0138265	-0.0311974
LOC108699649.1	-0.0356541	-0.0312854
DRAM1	0.0142413	-0.0314362
PMP2	0.0288375	-0.0316053
LYN	0.0197437	-0.0317822
FTH1.1	0.00891611	-0.0317864
GRIK2	-0.0600659	-0.0318839
AMEX60DD035818	-0.0265732	-0.0320384
SLIT3	-0.0233492	-0.0321929
LOC102696460	-0.0388732	-0.0322282
SRD5A2	0.0137742	-0.0322481
SLC7A7	0.0100589	-0.0323624
TIMP3	0.0403992	-0.0325247
COL1A1	0.00342767	-0.0325324
SUGT1P4-STRA6LP	0.0238498	-0.0332626
ND4	0.00242386	-0.0334023
KRT19.1	-0.0327766	-0.0336344
LOC115097464	-0.034751	-0.033852
AQP9	0.0137056	-0.0342439
LOC100336538	0.0268849	-0.0343215
TPP1	0.0103384	-0.0347836
LGALS1	-0.0197347	-0.0348243
PRCP	0.027122	-0.0349156
LOC106944734	-0.0267754	-0.0350087
LOC115381268	-0.0396247	-0.0350383
MAFB	0.00950687	-0.0351026
LOC100336636	0.0126101	-0.0353376
AB205_0030460	-0.0201245	-0.0353601
BPI	-0.00437973	-0.0365792
TLR7	0.00921475	-0.037282
IL1B	0.00431946	-0.0373998
CEBPD	0.0223659	-0.0374683
MSX2	0.0329752	-0.0375065
RAC2	0.0120549	-0.0377658
CANSWER	-0.00856917	-0.0378933
MYLK	-0.0211807	-0.0378967
PLEKHA2	0.0223756	-0.0379104
AMEX60DD021279	0.0209516	-0.0379692
TPRG1	0.011618	-0.0384009
KRT5	-0.0332302	-0.038513
PCBD1	-0.0207245	-0.0389631
CXORF21	0.00972288	-0.0390069
LOC103307297	-0.00137464	-0.0393291
ASAH1	0.0120061	-0.0394382
ALOXE3	-0.00606057	-0.0395556
LOC100337476	0.0264337	-0.0398679
PRSS16	-0.0115921	-0.0399143
AMEX60DD053722	0.011337	-0.0401488
AMEX60DD035288	0.0160624	-0.0401559
RARRES1	-0.0246722	-0.040783
CCL3L1	0.00991075	-0.0410807
COL6A1	-0.02484	-0.0412356
COL6A2	-0.00398725	-0.041587
PSAP	0.0290449	-0.0416907
FTH1.2	0.0172402	-0.0417795
CORO1A	0.013879	-0.0419121
ALOX5AP	0.0105106	-0.0420815
AMEX60DD036960	-0.0184818	-0.0421214
CTSC	0.0109819	-0.042129
PAX9	0.0078013	-0.0425456
AMEX60DDU001034883	0.0155004	-0.0425731
KRT12	-0.0355164	-0.04265
LOC102380972	0.00567925	-0.0427951
MPEG1.1	0.0141224	-0.0429526
PLD3	-0.00164068	-0.0433087
PDIA3.1	0.0399769	-0.0436223
DRAM2	-0.00653946	-0.0437436
WNT9A	0.00151803	-0.0445622
LOC100337476.1	0.0134062	-0.0449355
AMEX60DD038964	0.0276864	-0.0452488
AMEX60DD051045	0.0158922	-0.0453879
CCR4	0.0149506	-0.0454111
MGP	-0.00704266	-0.0456061
CTSD	-0.0224272	-0.0456712
NPC2	-0.00297165	-0.0459923
KRT76	-0.0222732	-0.0463259
SLC7A8	0.0197491	-0.0469658
KRT15	-0.0203055	-0.0471687
LOC115650876	0.0184002	-0.0475571
TWIST2	0.0107905	-0.0476049
VSIR	0.00769435	-0.0480591
CTSS	-0.0126616	-0.0481995
EFHD2	0.0134174	-0.0482078
STOM	0.0063586	-0.0487179
AMEX60DD010896	-0.0079492	-0.0487208
ATP6V0C	0.0610099	-0.0488111
CSTB	-0.00543123	-0.0488331
COL6A3	0.012875	-0.0488495
CTSZ	0.0220736	-0.0489452
LOC101945345	-0.0100035	-0.0492228
D9C73_028514	0.197921	-0.049283
LOC115659439	-0.0478345	-0.0497915
SRGN	0.0151165	-0.0499919
C3AR1	0.0121003	-0.0505622
PTPRC	-0.0174705	-0.0507092
KRT12.1	-0.0433228	-0.0510755
GPX1	0.0386634	-0.0514812
PLBD1	-0.0208981	-0.051591
LHX9	-0.020939	-0.0516348
CTSA	-0.000946459	-0.0519842
GPNMB	0.0231568	-0.0523423
SERPINF1	-0.00743964	-0.0527247
PLAUR	0.0250869	-0.0530612
AMEX60DD005315	0.011996	-0.053781
GRN	-0.0142182	-0.0538502
MMP3	0.0179769	-0.0538589
ND1	0.121634	-0.0540775
AMEX60DD034076	-0.00648523	-0.0542384
LOC114645960	0.00609883	-0.0547303
LOC114592859	-0.0139114	-0.0549131
AMEX60DD041875	0.0301838	-0.0557666
ADAM28	0.017938	-0.0559014
TREM2	-0.00112435	-0.0559049
LOC115073487	0.024379	-0.0560782
MPEG1.2	0.0276814	-0.0562893
TSPAN3.1	0.00825623	-0.0569385
RGS1	0.00059502	-0.0573354
SLC43A2	0.0161283	-0.0579353
DCN	-0.0658809	-0.0579535
LOC115072993	-0.002307	-0.0579732
LCP1	0.0106293	-0.0581159
LOC103174533.1	0.0312187	-0.0591313
N/A.5	0.0379287	-0.0598955
MPEG1.3	0.0213254	-0.0601231
AMEX60DD035459	0.0222815	-0.0602657
SPI1	0.0184882	-0.0613449
CTSL	0.0330238	-0.0624432
CTSB	0.0274697	-0.0631488
CTSV	0.0041469	-0.0637179
FAXDC2	0.000927683	-0.0640483
IGSF3	-0.00111854	-0.0650433
LOC115641468	0.0144198	-0.0652908
LOC115076503	0.0226197	-0.0661787
AIF1	-0.0152909	-0.0667583
B2M	0.00281523	-0.0699598
ALAS2	0.0258568	-0.0708846
HBE1	0.0226244	-0.0713759
LUM	-0.0116162	-0.0719227
AMEX60DD040542	-0.0105485	-0.0782747
FTH1.3	0.0644368	-0.0783949
N/A.6	0.0351652	-0.0809621
CD74	-0.039485	-0.0831377
UCP2	0.0498901	-0.0848147
CD5L	-0.0104013	-0.0858462
MARCO	0.016926	-0.0877855
CSF1R	0.0107528	-0.09263
SELENOP	-0.0112974	-0.0966497
C1QB	-0.00657421	-0.100179
CD68	0.0192415	-0.106774
HBZ	0.0352895	-0.10754
LOC106549225	0.00347376	-0.11449
LGALS3BP	0.0310757	-0.116323
ACY3	0.022907	-0.119418
C1QA	0.0124604	-0.126867
APOE	0.0317461	-0.126877
N/A.7	0.0529135	-0.141231
HBG2	0.0748358	-0.176771
HBG1	0.0833969	-0.219024
HB-AM	0.0674738	-0.22699
HBD	0.087732	-0.23201
GLNC1	0.0904407	-0.239662
