# Supplementary material for: Molecular basis of positional memory in limb regeneration
Source: Nature. 2025 May 21;642(8068):730–8. doi: 10.1038/s41586-025-09036-5 (PMC12176643; doi:10.1038/s41586-025-09036-5)
Supplement: Supplementary file 4 — Supplementary Tables 1–18 [file 41586_2025_9036_MOESM4_ESM.zip › 2023-09-17078B-s4/SupplementaryTable_12.xlsx]

## Sheet: SupplementaryTable12
Supplementary Table 12 | Expression of spatial transcription factor genes in A->P transplanted cells compared to anterior blastema cells.
Expression of anterior and posterior transcription factors in A->P transplanted cells versus anterior ‘A’ blastema cells isolated from double transgenic axolotls. A positive log2FoldChange indicates higher expression in A->P cells. Differential expression was determined statistically using DESeq2 (two-tailed Wald test with Benjamini-Hochberg adjustment for multiple testing), with a padj < 0.05. S…
Gene Symbol	baseMean	log2FoldChange	lfcSE	stat	pvalue	padj
HAND2	2340.53	4.4152	0.563258	7.83869	4.55e-15	4.11e-13
JUN	56764.4	2.20735	0.118708	18.5947	3.54e-77	1.08e-73
HOXD13	859.686	1.91952	0.669513	2.86704	0.00414333	0.0219367
TBX2	542.213	1.49575	0.864339	1.73051	0.0835398	0.217137
ZNF10	42.8639	1.4714	1.27915	1.1503	0.250022	0.445575
FOXD1	68.6966	1.30044	2.48808	0.522668	0.601205	0.777103
BARX1	321.946	0.373138	1.65044	0.226083	0.821137	0.912216
KLF8	1758.01	0.279559	0.221865	1.26004	0.207654	0.390724
HOXA13	2495.2	0.278839	0.338783	0.823061	0.410473	0.619104
SNAI2	2962.51	-0.375085	0.234574	-1.59901	0.109819	0.26015
TCF4	4096.83	-0.384076	0.504947	-0.760627	0.44688	0.652634
ATF4	8631.17	-0.491439	0.167515	-2.93371	0.00334939	0.0184523
EGR4	201.29	-0.518846	0.827818	-0.626763	0.530815	0.724364
LHX2	1967.37	-0.598851	0.476339	-1.2572	0.208683	0.392176
ZFHX4	1801.94	-1.19735	0.429559	-2.78739	0.00531352	0.0269571
MSX2	3282.32	-1.25745	0.402384	-3.125	0.00177807	0.0107872
HIC1	1692.91	-1.60216	0.418476	-3.82855	0.0001289	0.00110831
EBF2	420.213	-1.83508	1.46976	-1.24855	0.211828	0.396058
LHX9	2841.42	-4.96831	0.452108	-10.9892	4.31e-28	1.84e-25
ALX1	277.224	-5.08329	1.22749	-4.14121	3.45e-05	0.00035162
HOXC6	24.1825	-7.95106	3.24654	-2.44908	0.014322	0.0599693
TBX22	40.0512	-8.67888	2.02579	-4.28419	1.83e-05	0.00019951
HOXC10	47.6516	-8.92952	1.99448	-4.47712	7.57e-06	9.1e-05
PBX3	171.773	-10.7797	1.67121	-6.45024	1.12e-10	4.4e-09
DMRT2	469.706	-12.2308	1.52326	-8.02936	9.8e-16	1.02e-13
