# Supplementary material for: Molecular basis of positional memory in limb regeneration
Source: Nature. 2025 May 21;642(8068):730–8. doi: 10.1038/s41586-025-09036-5 (PMC12176643; doi:10.1038/s41586-025-09036-5)
Supplement: Supplementary file 4 — Supplementary Tables 1–18 [file 41586_2025_9036_MOESM4_ESM.zip › 2023-09-17078B-s4/SupplementaryTable_13.xlsx]

## Sheet: SupplementaryTable13
Supplementary Table 13 | Anterior or posterior blastema-specific genes that are differentially expressed in A->P transplanted cells.
Anterior and posterior blastema-specific genes were identified by DESeq2 (two-tailed Wald test with Benjamini-Hochberg adjustment for multiple testing) between A and P cell samples with a padj<0.05. These genes were overlapped with genes that were up- or down- regulated in A>P transplanted cells compared to A cell controls.
Anterior blastema-specific genes downregulated in A>P cells	Anterior blastema-specific genes not downregulated in A>P cells	Posterior blastema-specific genes upregulated in A>P cells	Posterior blastema-specific genes not upregulated in A>P cells
SLC43A2	MMP3	IGFBP2	ZNF703
HBD	LOC115641468	CILP2	COL8A1
C1QB	CD22	HAND2	CILP
HBE1	GPNMB	THBS4	SEMA6D
ACY3	E1301_TTI005140	HOXD13	EYA4
HBZ	SKAP2	EGFP	MEOX2
CSF1R	GRN	CITED1	CYP26B1
GLNC1	AMEX60DDU001001994	PCP4	P4HA3
HBG2	BPI	THSD4	NR2F2
HB-AM	CAPG	AMEX60DD017703	WASF3
TSPAN3	ORF2P	EPHB3	PABPC1
LOC115076503	TLR7	SHH	HPD
HBG1	CANSWER	NET1	SHOX2
AIF1	TNFAIP8L2	SFRP1	TCF12
CTSV	GLB1	IYD	AMEX60DD035459
LOC114645960	NEU1	LOC106702273	ND1
ALOX5AP	HSD17B14	MXRA5	D9C73_028514
LHX9	ADAM28	AMEX60DD021925	NCBP3
LOC114592859	SCARB2	NRP2	COCH
ALOXE3	LOC106944734	HS3ST3B1	AMEX60DD038964
LOC115073487	TMBIM1	AMEX60DD054004	CYP27B1
B2M	LOC115097464	GFRA1	EPHA3
TPP1	ATP6V0B	TFAP2B	MTERF2
AMEX60DD005315	AMEX60DD053738	MATN2	NEXN
N/A	RNPEP	SALL1	RASGEF1A
SLC7A8	ATP6AP2	TXNDC5	ENC1
D4764_20G0003880	CNDP2	PHLDB2	CARTPT
LCP1	IL1B	EMILIN1	PDIA3
CTSZ	ADA2	ALKAL2	EFEMP2
CTSB	EVL	SEMA3A	RALA
MGP	AMEX60DD005586	SH3RF1	CTR9
PRCP	LITAF	MIER2	LOC100337476
MPEG1	CCK	PLXNA3	TFAP2A
PSAP	LAMP3	SORCS2	CCBE1
PAX9	AMEX60DD016039	LOC114595149	LGR6
PLD3	IFI30	EPYC	AMEX60DD001869
SPI1	GNS	PTCH1	NOP58
CORO1A	LOC102363937	DR999_PMT17066	ZNF462
RGS1	PLBD2	ADGRD1	TTC24
STOM	ECM1	TAF15	AMEX60DD046332
CD68	GGH	KCNK3	LOC100936752
TREM2	DAPP1	COL13A1	CSPG5
C1QA	HPSE	SALL3	SLITRK6
APOE	GNPDA1	CALR	BRD2
CTSA	LOC102457841	THBS3	KNOP1
SELENOP	MMP2	CCDC85B	COL4A1
SLC7A7	AMEX60DD046399	S1PR3	AMEX60DD045300
SLC11A1	LOC115482563	SOCS1	COL4A2
LGALS3BP	RASGEF1B	HARBI1	MEOX1
CTSS	MECOM	CENPJ	LOC113406022
LOC106549225	LAMP1	BMPR1B	FAT3
AMEX60DD013912	AMEX60DD042963	MAG	TCF3
PTPN6	TGM1	NCL	LOC100336636
HBZ.1	UNC93B1	AMEX60DD050335	TNRC18
PLAUR	SPHK2	P2RY4	NEURL1
AMEX60DD043772	RAB7A	HUNK	GGNBP2
LOC102380972	ADAM8	VSTM2A	CNTFR
CTSD	LOC101949915	GYPC	CRABP2
GPX1	LOC113408079	PRSS12	AMEX60DDU001020278
FAXDC2	RPS6KA1	ECM2	LOC100336538
FTH1	GGA2	RFTN2	EPHA2
LOC340211	LOC100914817	TMEM98	CSE1L
TSPO	USP2	AMEX60DD011424	LOC108384132
CSTB	LOC115361035	MSANTD4	XRN2
ASAH1	LOC101933128	LOC105357518	CACNA1C
AMEX60DD015994	ATP6V1B2	DNAH5	EMILIN3
C9	CORO7	FAM110C	WAPL
CCL3L1	FYN	LOC106706345	HOXD11
SH3BGRL3	RNASET2.1	CXCL12	PRSS23
N/A.1	ALOX5	ANGPTL7	AMEX60DD025956
CXCL8	AMEX60DD050881	PARPI_0027204	LOC103174533
CTSC	YWHAH	ENV	PKNOX2
SRGN	AMEX60DD009839	AMEX60DDU001026253	AMEX60DD020041
VSIR	TFAP2E	MMP13	AMEX60DDU001002595
CD300LF	TREX2	AMEX60DD046331	LYRM4
DRAM2	DR999_PMT18529	UNC5B	GAP43
ACP5	AGTRAP	AGAP3	LOC101945432
SLC40A1	FSCN1	HNRNPC	ACTB
ARPC1B	TNFRSF21		SEPTIN8
MSX2	TAMALIN		LOC103282690
CD74	RNF112		TCTEX1D1
NPC2	SNX10		AMEX60DD032618
LOC114645960.1	ELOVL1		FZD7
AMEX60DD053722	TCIRG1		TUBB3
AMEX60DD010896	LIPA		ZC3H13
UCP2	AQP3		CYP3A43/CYP3A4
CRIP2	MAP4K4		SLC16A1
TFEC	NPL		AMEX60DD052715
SLC14A2	TESC		NCOR1
PRSS35	SOAT1		AMEX60DD022728
CMKLR1	AMEX60DD047043		FZD2
AMEX60DD032518	AMEX60DD028672		AMEX60DD021279
AMEX60DD008934	EDIL3		KRR1
CYBA	SEMA4A		PDLIM4
AMEX60DD010901	HEXB		NRCAM
PARVG	RASA4		AMEX60DD041875
CTSV.1	FGD4		TBX2
RHAG	AMEX60DD044091		EMX2
PTPRC	UBL3		NIPBL
CTSL	NAGA		SMG6
EOD39_5762	HGD		AMEX60DD046904
AQP9	AMEX60DD047425		TMEM184A
SERPINF1	SEPTIN3		RBM28
AMEX60DD040541	AMEX60DD041103		PCDH8
RNASET2	AMEX60DD024630		C1QTNF1
LOC115074559	AMEX60DD013836		NGF
IRF8	PDLIM2		PDZD4
SIGLEC1	ITGAD		EEF1E1
MAFB	SLC66A1		PRDM2
AMEX60DD054837	RAP2B		FFAR4
GMFG	RBPMS2		RGMA
CDON	SIK2		PRPF38B
CYBB	TMEM144		VWA7
VIM	GPD1L		FGF16
IL6R	EMILIN2		DACH1
ADGRE1	LOC109974404		AMEX60DD041315
AMEX60DD034076	TMEM35B		RASL11A
STOM.1	FES		SNCA
ACP3	GGCT		LOC310926
GPR31	COL26A1		AMEX60DD013717
IGSF1	LOC114632468		AMEX60DD018214
LOC101945345	PPP1R18		STOX2
AB205_0030460	TRPV6		CDH1D
MFSD1	BCL2L11		AMEX60DD052761
AMEX60DD014414	SLC46A3		AMEX60DD000740
CXCL8.1	CLCN7		SEC63
SSUH2	PLEKHA2		KCNIP3
EFHD2	AMEX60DD002520		RTL1
CYP4F22	LHX2		TRIM33
P2RY2	LOC115084904		LOC104467863
LOC113746826	CPVL		GOOSECOID
ATP6V1G1	LOC115084169		AMEX60DD023177
P2RY13	MPEG1.1		GIN1
N/A.2	BLNK		DRP2
PLXNC1	LOC106706246		AMEX60DD017752
ANXA1	CPNE2		DAD1
NFKBIE	HSPA8		PPP1R12B
TFR2	COL17A1		ZFP36L1
UNC5D	RAB7B		MKNK2
LOC115159828	SLC38A9		AMEX60DD025710
TRPV1	MOXD1		FGF10
GRAP	PAG1		WDR49
LOC116219103	MMP11		ZMYM1
LOC103307297	ATP6V1F		LOC113837993
SRD5A2	FAR1		ZCCHC17
NCF1	TPRG1L		ANKRD11
ROBO4	AGPAT2		EDN3
TWIST2	SYT11		PBK
LOC115465063	LCP2		RCNSEP1
COL6A2	ABCC5		ANKRD17
C3	SNX18		AMEX60DD015190
DNASE2B	LOC107983669		HIC1
BMP1	PPAN-P2RY11		LOC103174533.1
RHD	OLFML2A		AMEX60DD035024
CD53	NCCRP1		ARSI
MLANA	TAPBPL		SUV39H1
CYRIB	EOD39_22133		PIEZO2
TCN2	HMCN1		WNT11
BRI3	TAPBP		SULT1C4
DRAM1	SNX22		GUCY1B1
AMEX60DD008935	UMOD		GALNT18
LOC115381268	LOC111565595		EVX1
LOC115094245	LOC115799917		DV515_00007573
TCAF2	TREX2.1		CLNS1A
KRT19	VWA5A		TASOR
PEAK3	LMO4		AMEX60DDU001010337
FAH	LXN		RSPO3
SLC37A2	COL11A1		ST14
TNIP1	RALB		ARHGAP39
CREG1	TENM3		ADAMTS13
FLI1	SLC31A2		SDC2
ATP6V0C	EDNRA		NSUN2
AMEX60DD053708	PPT1		SPSB3
LOC108797113	LOC115456763		AMEX60DD053791
RENBP	AMEX60DD047296		LOC310926.1
PAPLN	FILIP1		GPATCH8
HBG2.1	MTHFD2		LOC103174533.2
STX3	LGALS9		CDH12
PLA2G4C	SMOC1		LOC106585992
AMEX60DD026583	AMEX60DD010649		RFX7
LUM	LOC102568417		AMEX60DD030633
PLBD1	WNT9A		STARD9
P2RX7	KITLG		LOC100336554
AMEX60DD036960	CES2		AMEX60DDU001025828
CMKLR1.1	LAYN		MID1
CYSLTR1	PAMR1		LOC108714500
MARCO	C1ORF210		LOC115894791
AMEX60DD029461	STARD3NL		TRIM54
HMBS.2.S	P2RX4		TUSC3
SDR16C5	FBXO32		DCLK1
PLIN2	RGN		VSNL1
LOC115097112	LOC100494342		ENPP6
DMBT1	LOC109314259		OLFM2
DPP4	PDE4B		ANKRD29
RIN3	SFRP4		PACRGL
SASH3	CD164		TIMM29
F2RL2	ENTPD1		AMEX60DD044075
ITGAM	APH1A		CACNB3
GPLD1	AMEX60DD045119		ACSS1
GPD1	COMT		AMEX60DD014815
CYP1A1	AMEX60DD027994		PERM1
AKR1A1	AOC3		AMEX60DD053560
COL6A3	AMEX60DD031459		POLA1
C3AR1	HIVEP2		LOC114595149.1
AMEX60DD002380	APCS.1		E2F3
IGSF3	MR1		PLEKHH1
N/A.3	TSPAN3.1		IQCA1
MYLK	DKK1		TNN
NAMPT.S	IRF7		NONO
SLC27A2	AMEX60DD023727		KLHL10
AMEX60DD017596	PON2		CENPN
KLRF1	SMPDL3A		PCBP4
LOC115474130	ZFYVE26		PUS7
LTBR	LOC115094348		LINC00504
ORF2	PARPI_0032928		THUMPD3
BTLA	LOC101939760		SCX
GLA	AMEX60DD053571		AMEX60DD035506
CXORF21	TMEM40		CHAF1A
HLA-DMA	AMEX60DDU001004855		SOX6
AMEX60DD054288	S1PR1		MAP4K4
AMEX60DD022483	CEBPB		DCX
RUNX3	RGS2		AMEX60DD035288
FTH1.1	LOC727726		FYN
HBE1.1	LOC115482310		AMEX60DD050446
COL18A1	GRK6		YPEL2
LOC113425924	SEPTIN9		LOC100336828
SLC15A4	EDNRB		CDH23
NCF4	TLR2		AMEX60DD051917
DLX5	FLRT3		FAM169A
DOCK2	ARHGAP12		TGM6
RNASEK	ADCY7		AMEX60DD037163
LOC112981655	MALT1		CERCAM
GPR17	DNM2		SLC2A10
AMEX60DD003316	SLC41A1		ENV.1
ALAS2	IST1		TECTA
GNAI2	AMEX60DD001005		NXNL2
LOC115072993	LOC115401518		PARPI_0027523
CHODL	NR1H3		SLC33A1
TPRG1	SMAP2		NRTN
TFAP2C	ITFG1		AMEX60DD036820
PLXND1	UBE2E3		VSTM2B
NCF1.1	OTOA		AMEX60DD033100
EFHD1	RGS16		UBE3C
NRP1	RNF130		RNF8
AMEX60DD002697	ORMDL3		AMEX60DD036845
SLIT3	PPM1H		AMEX60DD024309
LAPTM5	EMP3		LYRM1
AMEX60DD052260	AMEX60DD051120		TPX2
NRROS	PLD2		SRPK1
SWAP70	RTP3		PIEZO2.1
AMEX60DD016240	NAALAD2		BAIAP2
ZIC2	LOC115088534		QSER1
LOC568735	GDF5		MKX
BIN2	ITGAX		METTL15
TIMP3	DUI87_14056		NTM
AMEX60DD035089	TMEM230		STXBP6
DOCK8	RTP3.1		KIF21A
PITPNA	SCEL		RCC1
PRSS16	SNAP29		AMEX60DD049399
NFE2	VAMP7		AMEX60DD006233
GIMAP7	ZBTB1		TLL2
FST	B3GNT5		ROHU_028321
CYP3A43/CYP3A4	AMEX60DD032018		HMOX2
SLCO4A1	TOM1		HECTD4
PARP14	LOC114668437		HOXB13
TGFBR2	STC1		AMEX60DD044158
RALGAPA2	LECT2		CHMP3
SIGLEC11	DXO		MFHAS1
TIMD4	ANKRD6
RAB44	STX11
LOC114443000	AMEX60DDU001034883
XELAEV_18039998MG	RDH16
TCN1	NFE2L2
AMEX60DD028577	LOC115395558
TAL1	INVS
NCF2	PLXNA2
ALDH5A1	LOC115361035.1
ADA	TESK2
TNF	LOC115481696
AMEX60DD047394	LOC115457583
LOC340211.1	TLR3.2
VAT1	SLC16A10
LFNG	LOC115456639
LOC115094424	NFKBIE.1
TRIM39	AMEX60DD038708
FUCA2	AMEX60DD034800
AMEX60DD030189	MVK
RASSF2	ATPSCKMT
KCNH3	NBR1
AMEX60DD008341	ABHD3
ABCA1	AMEX60DD009122
TAGAP	CAPN2
AMEX60DD015853	SRGAP2
LGALS1	BTN1A1
AMEX60DD035818	ALAS1
SAMSN1	CIB1
TP73	DIO2
RARRES1	PARPI_0009075.1
RASSF3	IFFO1
DMBT1.1	CXORF21.1
LOC115374818	GJB6
GKN1	C5AR1
BTK	SLC6A8
LOC102357651	OPTN
ST14	TMEM176B
SULT1A2	GPR35
AMEX60DD042874	USP22
EOD39_21475	PER1
LOC112113897	SERPINI1
RCSD1	TUBB6
HCK	SCFD1
EPB41L3	ZC3H3
ATP6V1E1	PLEKHO2
NECTIN1	DNAJB9
SUGT1P4-STRA6LP	LOC115468841
TLR3	TMEM179B
TST	ZIC3
LOC115466453	CHST2
SLC30A1	CCL3L1.2
IRAG2	LRRC29
AMEX60DD017880	OSGIN2
RAC2	MCAM
METRNL	PARPI_0013107
CTSK	ASS1
PTPRM	PTGER4
WAS	AMEX60DD044332
CEACAM1	IFITM3
LOC340211.2	PIM3
TC2N	GLOD5
RERGL	KLHDC8B
N/A.4	SYVN1
WDR88	DMD
TMEM86A	CLN5
LOC115472819	NPHS1
SERPINE1	AMEX60DD041336
HVCN1	EPDR1
PANK3	SLC36A1
DOCK11	LMO4.1
CCL3L1.1	CYB561D1
PTAFR	SIAE
AMEX60DD040542	TNFRSF1B
LOC112547415	LOC115094167
AMEX60DD039198	HHEX
PARPI_0009075	TRIM39.1
CD5L	OSR1
PPP1R16B	GAL
CCR5	PLXNB3
LYN	MAPKAPK3
PLCG2	ALOX5.1
SIGLEC15	NFATC2
AMEX60DD000454	AMEX60DD031685
HMOX1	UAFA
AMEX60DD052881	AMEX60DD021461
CCR4	SPNS3
D9C73_028119	ARRDC4
TAT	SLAIN2
CMTM6	FTH1.2
DLX6	AMEX60DD003795
CCNG1	PDE4B.1
TMEM106B	ABHD2
GNGT2	RAB6B
CSF2RB	PTPRB
AMEX60DD024142	GALM
GAB2	CR1-3
AMEX60DD050509	LOC102352317
RAB37	AQP3.1
ARL8B	IL5RA
LOC115096979	GAS7
LOC102358808	RGR
MOV10	PIK3CD
AMEX60DD009415	AMEX60DD008202
AMEX60DD026593	CTSF
PSMB9	VDR
LOC112547415.1	CHSY1
SPRED1	BMP7
MADCAM1	MAD2L2
SLC35F6	ACY3.1
LOC115082468	RAB36
VAMP8	SEMA7A
LOC115460507	JAK1
CMTM3	ZNF704
APCS	NCAM2
CXCR1
AMEX60DD030146
CYP4V2
TLL2
PSTPIP1
AMEX60DD041085
TLR3.1
P2RY8
ALX1
FLRT2
LTB4R
AMEX60DD002700
FAM174B
LOC115095614
SPIB
AMEX60DD030964
GGT7
AMEX60DD008512
TNFRSF1A
FYB1
ABR
TXNIP
AMEX60DD001593
PTGR1
ZAR1
AMEX60DDU001017553
LOC115094418
AMEX60DD046383
SH2D2A
CLCA2
DISP1
MICAL2
EVI2A
GPR132
KRT12
NEURL1B
TTC7A
CCR4.1
NRROS.1
SLC29A3
APBB1IP
ZNF420
AMEX60DD002160
TNMD
AMEX60DDU001014593
CALHM6
PTK6
MGST1
LOC115469568
FCN1
AMEX60DD050673
AMEX60DD010877
LOC115479721
AMEX60DD014511
LPL
EMX1
AMEX60DD040912
N/A.5
LOC115462780
IFIT5
DOCK2.1
PBX3
SVIL
TUBB3
AMEX60DD044804
LYPD6
N/A.6
GPR84
CFP
TLR8
WDFY4
LOC115643690
ID2
LOC115650876
NINJ1
AMEX60DD040543
MAPT
ALDH3B1
PCBD1
PSMB9.1
CD163L1
GPR141
HPGD
RASGRP1
LOC113076235
NRN1L
AMEX60DD024733
SEMA3D
LOC105373926
LOC100130764
AMEX60DD054256
GPR183
SLC15A3
SGPL1
PIP4K2B
PABPC4
LOC220021
GORAB
TFE3
AMEX60DD040019
ITGBL1
ABCB9
DCP1
TLR1
ZIC5
AMEX60DD028970
LOC111834194
LRBA
ANKRD13B
LOC115476779
MPI
ASTL
MMP13
DENND1B
INPP5D
STEAP2
OGFRL1
RASSF5
ADRB2
FABP2
GPR153
AMEX60DD049469
LOC115638774
SLC24A1
LOC109109234
LOC102944767
AMEX60DD046609
AMEX60DD037419
FGL2
NSMAF
LOC111772992
ST8SIA4
AHCYL1
AMEX60DD028922
RETSAT
ZZEF1
LOC115456989
AMEX60DD029021
MAN1C1
ITGAE
NT5C1A
ACOD1
LOC102561650
MMP15
CD72
TDH
PEG10
E1301_TTI003913
LOC111772992.1
LPXN
LOC114019771
P2RY14
NECTIN1.1
C11ORF96
LOC106531958
TMEM130
EBI3
PCTP
ALPL
C6H16ORF54
MBP
LEP
MFSD12
DGKI
LMO2
GPT2
CAV2
LOC108790648
TNFAIP8
LAMTOR3
LOC102358329
DMRT2
AMEX60DD036115
CD200R1
GPR1
GDA
HARBI1
PEPD
GDA.1
AMEX60DD009830
AMEX60DD052167
SST
AGTR1
ACAP2
ABCG4
VMD2
PLEK
CEBPA
DPP6
LOC114595149
PNPLA2
KCNE3
ABCD1
GPR174
LOC102723996
CAT
