# Supplementary material for: Molecular basis of positional memory in limb regeneration
Source: Nature. 2025 May 21;642(8068):730–8. doi: 10.1038/s41586-025-09036-5 (PMC12176643; doi:10.1038/s41586-025-09036-5)
Supplement: Supplementary file 4 — Supplementary Tables 1–18 [file 41586_2025_9036_MOESM4_ESM.zip › 2023-09-17078B-s4/SupplementaryTable_14.xlsx]

## Sheet: SupplementaryTable14
Supplementary Table 14 | Expression of spatial transcription factor genes in A->P transplanted cells compared to A->A transplanted cells.
Expression of anterior and posterior transcription factors in A->P transplanted cells versus A->A transplanted cells. A positive log2FoldChange indicates higher expression in A->P cells. Differential expression was determined statistically using DESeq2 (two-tailed Wald test with Benjamini-Hochberg adjustment for multiple testing), with a padj < 0.05. Significant genes are bolded.
Gene Symbol	baseMean	log2FoldChange	lfcSE	stat	pvalue	padj
BARX1	188.972	23.4673	3.72551	6.29908	2.99e-10	2.92e-08
HAND2	3482.68	3.58434	2.44953	1.46328	0.143392	0.47162
HOXD13	947.879	3.18971	2.66493	1.19692	0.231337	0.694052
HOXA13	1622.58	2.86062	2.65264	1.07841	0.280853	0.792668
TBX2	573.53	2.28496	2.70902	0.843465	0.398968	0.957985
MSX2	1387.12	0.711264	2.36146	0.301197	0.763264	0.999631
FOXD1	94.5648	0.653461	3.75219	0.174155	0.861744	0.999631
LHX2	1245.76	0.515069	2.08104	0.247506	0.804517	0.999631
TCF4	2989.91	0.4461	2.03232	0.219503	0.826258	0.999631
JUN	104310	0.426052	1.96334	0.217004	0.828205	0.999631
ATF4	6506.5	0.147227	1.94733	0.0756047	0.939734	0.999631
KLF8	2055.81	-0.0744034	1.97691	-0.0376362	0.969978	0.999631
HIC1	918.547	-0.616007	2.03812	-0.302243	0.762467	0.999631
SNAI2	3624.42	-0.933744	1.95385	-0.477899	0.632722	0.999631
ZNF10	130.06	-1.30271	3.06891	-0.424487	0.671211	0.999631
ZFHX4	2086.96	-1.72577	1.99136	-0.866629	0.386145	0.944875
EGR4	458.189	-2.25971	2.83548	-0.796942	0.425485	0.986175
EBF2	849.487	-3.29044	2.74608	-1.19823	0.230827	0.693038
LHX9	3023.55	-5.44375	2.0045	-2.71577	0.0066122	0.0531219
ALX1	453.92	-6.18199	2.56181	-2.41314	0.0158159	0.110987
HOXC10	90.9364	-23.6644	4.07115	-5.81271	6.15e-09	2.71e-07
DMRT2	368.574	-25.5144	3.5495	-7.18817	6.57e-13	2.33e-10
PBX3	423.168	-25.7586	3.53326	-7.29032	3.09e-13	1.77e-10
HOXC6	0	NA	NA	NA	NA	NA
TBX22	0	NA	NA	NA	NA	NA
