# Supplementary material for: Molecular basis of positional memory in limb regeneration
Source: Nature. 2025 May 21;642(8068):730–8. doi: 10.1038/s41586-025-09036-5 (PMC12176643; doi:10.1038/s41586-025-09036-5)
Supplement: Supplementary file 4 — Supplementary Tables 1–18 [file 41586_2025_9036_MOESM4_ESM.zip › 2023-09-17078B-s4/SupplementaryTable_15.xlsx]

## Sheet: SupplementaryTable15
Supplementary Table 15 | All differentially expressed genes upregulated in A->P transplanted cells compared to A->A controls.
A list of all genes upregulated in A->P transplanted cells compared to A->A control cells. A positive log2FoldChange indicates higher expression in A->P cells. Differential expression was determined statistically using DESeq2 (two-tailed Wald test with Benjamini-Hochberg adjustment for multiple testing), with a padj < 0.05.
Gene	baseMean	log2FoldChange	lfcSE	stat	pvalue	padj
MUC5B	2371.44	27.0535	3.47558	7.78387	7.03384e-15	5.14745e-11
LOC115460485	1818.9	26.6983	3.47242	7.68869	1.4865e-14	5.14745e-11
LOC108697796	1646.68	26.5238	3.47207	7.6392	2.18583e-14	5.14745e-11
FCGBP	1489.75	26.4204	3.47221	7.6091	2.76021e-14	5.14745e-11
UMOD	1160.05	26.0721	3.47502	7.50273	6.25014e-14	7.81646e-11
UPK2.S	685.617	25.3199	3.49637	7.24177	4.42878e-13	1.91405e-10
UMOD.1	467.515	24.8057	3.53088	7.02536	2.13519e-12	6.00277e-10
LOC108803548	451.677	24.7551	3.53506	7.00273	2.51028e-12	6.68764e-10
AMEX60DD043943	504.224	24.6687	3.53276	6.98285	2.89252e-12	7.57078e-10
LOC115078387	456.41	24.6531	3.53378	6.97643	3.02782e-12	7.78828e-10
UMOD.2	449.31	24.4534	3.53572	6.9161	4.64257e-12	1.08223e-09
FBLN7	345.343	24.3078	3.5857	6.77909	1.20937e-11	2.40569e-09
AMEX60DD040656	323.146	24.2906	3.58717	6.77152	1.27435e-11	2.50157e-09
AGR2	363.744	24.2614	3.56642	6.80273	1.02657e-11	2.08097e-09
AMEX60DD016111	312.769	24.2447	3.59343	6.74695	1.50984e-11	2.88785e-09
ZFAND1	279.805	24.0893	3.62722	6.64127	3.10987e-11	5.52335e-09
UMOD.3	276.723	24.0707	3.61916	6.65091	2.91289e-11	5.23583e-09
CAPN9	270.169	24.0401	3.62463	6.63242	3.30223e-11	5.7456e-09
LOC110166736	320.051	23.9307	3.58899	6.66779	2.59676e-11	4.83581e-09
LOC112551351	265.903	23.9245	3.63888	6.5747	4.87515e-11	7.9057e-09
MRI1	240.858	23.877	3.65297	6.53633	6.30484e-11	9.5012e-09
ARID1B	230.117	23.8114	3.66526	6.49652	8.22014e-11	1.17199e-08
GRAMD1A	216.253	23.7245	3.69348	6.42334	1.33313e-10	1.64629e-08
LGALS3BP	209.909	23.6893	3.6919	6.41657	1.39381e-10	1.69059e-08
RAD54L	214.929	23.6394	3.6953	6.39716	1.58292e-10	1.87425e-08
ZNF875	199.714	23.62	3.70744	6.37097	1.8784e-10	2.14992e-08
TUB	198.803	23.6136	3.70891	6.36673	1.93102e-10	2.14992e-08
AMEX60DD041130	198.803	23.6136	3.70891	6.36673	1.93102e-10	2.14992e-08
ERVV-1	198.803	23.6136	3.70891	6.36673	1.93102e-10	2.14992e-08
BTN1A1	198.6	23.6121	3.71972	6.34781	2.18404e-10	2.36113e-08
PARM1	195.708	23.5917	3.714	6.3521	2.12395e-10	2.32994e-08
GLIPR1	194.628	23.584	3.72629	6.32909	2.46612e-10	2.55501e-08
DHRS4	192.067	23.5658	3.72004	6.33481	2.37638e-10	2.51441e-08
UMOD.4	191.339	23.5557	3.72131	6.32995	2.45242e-10	2.55501e-08
VPS54	191.097	23.5544	3.73236	6.31085	2.77503e-10	2.77857e-08
ENOX2	187.787	23.5342	3.73827	6.29547	3.06464e-10	2.92547e-08
UMOD.5	187.88	23.5288	3.72749	6.31223	2.75039e-10	2.7725e-08
NANS	186.97	23.5238	3.72915	6.30809	2.82492e-10	2.80966e-08
CDH1	182.418	23.4936	3.73772	6.28556	3.26681e-10	2.9718e-08
TMEM215	188.426	23.4681	3.7265	6.29763	3.02226e-10	2.92547e-08
BARX1	188.972	23.4673	3.72551	6.29908	2.99426e-10	2.9197e-08
AMEX60DD026561	176.957	23.4511	3.74858	6.256	3.94978e-10	3.53528e-08
DCX	174.768	23.4342	3.76352	6.22667	4.76455e-10	4.03877e-08
AMEX60DD041183	170.403	23.3984	3.76253	6.21878	5.01023e-10	4.13888e-08
AMEX60DD029387	212.723	23.3856	3.69837	6.32323	2.5616e-10	2.63562e-08
GDPD2	168.764	23.3854	3.76619	6.20929	5.32237e-10	4.31546e-08
FAM3D	295.11	23.384	3.60519	6.48621	8.80248e-11	1.17254e-08
HARS2.L	212.281	23.3826	3.699	6.32134	2.59312e-10	2.63948e-08
LOC108718065	297.295	23.3803	3.60365	6.48794	8.70201e-11	1.17199e-08
COQ6	168.148	23.3801	3.77797	6.18854	6.0724e-10	4.81884e-08
STAP2	211.365	23.3773	3.6898	6.33565	2.36338e-10	2.51441e-08
LOC114595149	166.398	23.3657	3.7716	6.19518	5.82199e-10	4.64483e-08
SLC25A35	165.123	23.3553	3.77457	6.18753	6.11125e-10	4.82401e-08
DNAAF2	174.547	23.344	3.76399	6.20192	5.57788e-10	4.474e-08
ZNF518A	165.059	23.3375	3.78511	6.16562	7.02086e-10	5.3715e-08
KMT2B	162.19	23.3301	3.79198	6.15247	7.62836e-10	5.69037e-08
IRX2	160.866	23.316	3.79523	6.14349	8.07281e-10	5.93292e-08
BNIP3	164.759	23.3106	3.77543	6.17429	6.64601e-10	5.16415e-08
GP2	158.569	23.2978	3.79062	6.14617	7.93752e-10	5.86237e-08
EMILIN1	156.894	23.284	3.80531	6.11883	9.42678e-10	6.60469e-08
RFX3	157.115	23.2829	3.80474	6.11944	9.39047e-10	6.60469e-08
LOC115094265	157.115	23.2829	3.80474	6.11944	9.39047e-10	6.60469e-08
AMEX60DDU001016610	157.295	23.2828	3.79389	6.13691	8.4142e-10	6.06432e-08
AMEX60DD009246	156.673	23.2819	3.80588	6.11735	9.51441e-10	6.63296e-08
AMEX60DD028186	153.363	23.2523	3.8147	6.09545	1.09133e-09	7.53776e-08
SP8	150.377	23.225	3.81262	6.09162	1.11772e-09	7.61428e-08
CUTC	150.741	23.223	3.81159	6.09272	1.1101e-09	7.59705e-08
ITGA10	150.053	23.2219	3.8239	6.07282	1.2568e-09	8.40818e-08
INO80	149.285	23.2148	3.81573	6.08397	1.17241e-09	7.95057e-08
MRM1	147.626	23.1992	3.8309	6.05582	1.39703e-09	8.90696e-08
NEK8	147.405	23.1971	3.83155	6.05425	1.41072e-09	8.95596e-08
MFSD6	146.964	23.1929	3.83285	6.0511	1.43858e-09	8.95611e-08
LOC115078123	146.743	23.1908	3.8335	6.04952	1.45276e-09	8.95611e-08
LOC108697982	146.743	23.1908	3.8335	6.04952	1.45276e-09	8.95611e-08
EXTL2	146.743	23.1908	3.8335	6.04952	1.45276e-09	8.95611e-08
FBXO8	145.64	23.1803	3.8368	6.04158	1.52612e-09	9.33123e-08
AMEX60DD014539	144.978	23.174	3.8388	6.03678	1.57216e-09	9.41971e-08
GOLM1	143.823	23.1631	3.83199	6.04466	1.49726e-09	9.19247e-08
KRT8	143.277	23.1557	3.83368	6.04007	1.5405e-09	9.33211e-08
AMEX60DD031009	143.095	23.1548	3.83425	6.03894	1.55129e-09	9.33211e-08
CHP2	141.668	23.1416	3.84908	6.01226	1.82954e-09	1.06206e-07
VAX2	141.447	23.1395	3.84978	6.0106	1.8484e-09	1.06885e-07
LOC115480960	141.274	23.1371	3.83999	6.0253	1.68798e-09	9.95372e-08
DACT2	139.272	23.1161	3.84648	6.00967	1.859e-09	1.07083e-07
CCND2	137.475	23.0997	3.86279	5.98006	2.23051e-09	1.25101e-07
CIAO2B	137.475	23.0997	3.86279	5.98006	2.23051e-09	1.25101e-07
AMEX60DD031459	176.229	23.0888	3.75008	6.15688	7.41908e-10	5.60491e-08
ZNF750	175.318	23.0627	3.75197	6.14681	7.90549e-10	5.86237e-08
MMACHC	133.283	23.0556	3.87733	5.94626	2.74332e-09	1.48828e-07
AMEX60DD018092	132.9	23.0526	3.8684	5.95922	2.53438e-09	1.385e-07
DKFZP761I241	131.738	23.0406	3.88292	5.93383	2.95956e-09	1.58826e-07
MAPRE3	131.297	23.036	3.88454	5.93019	3.02582e-09	1.60918e-07
TRIM27	131.079	23.0337	3.87504	5.94413	2.77932e-09	1.50234e-07
DLG2	130.635	23.0281	3.88699	5.92442	3.13396e-09	1.658e-07
GCH1	130.169	23.0229	3.87842	5.93614	2.91811e-09	1.57167e-07
AMEX60DD042751	129.09	23.0124	3.89279	5.91154	3.38932e-09	1.76186e-07
DYNC1I1	128.428	23.0013	3.89532	5.90486	3.52937e-09	1.82829e-07
PRMT2	125.559	22.9724	3.90658	5.88045	4.09163e-09	2.00799e-07
AMEX60DD006803	124.456	22.9601	3.91105	5.87058	4.34261e-09	2.09459e-07
RASGEF1B	123.794	22.9538	3.91376	5.8649	4.49393e-09	2.13691e-07
DTX3L	123.433	22.9504	3.90498	5.8772	4.17254e-09	2.02769e-07
CBX8	123.353	22.9489	3.91559	5.8609	4.60367e-09	2.16927e-07
TP63	122.705	22.9409	3.90802	5.87021	4.35233e-09	2.09459e-07
AMEX60DD010529	122.705	22.9409	3.90802	5.87021	4.35233e-09	2.09459e-07
CWH43	122.34	22.9372	3.90955	5.86696	4.43871e-09	2.12813e-07
CTBS	122.249	22.9371	3.9202	5.85099	4.8866e-09	2.28537e-07
DDX59	170.585	22.9246	3.76213	6.09352	1.10453e-09	7.59374e-08
C8ORF76	120.705	22.9189	3.92681	5.83653	5.33005e-09	2.45429e-07
FMN2	121.066	22.9183	3.91499	5.85399	4.79919e-09	2.25154e-07
APPBP2	120.156	22.9127	3.91894	5.84666	5.01541e-09	2.33259e-07
LOC115096443	119.16	22.8999	3.93357	5.82165	5.82681e-09	2.61626e-07
LGR6	118.277	22.8896	3.93751	5.8132	6.12888e-09	2.71319e-07
PBX1	117.971	22.8812	3.92865	5.82418	5.73928e-09	2.58767e-07
LOC115075287	123.797	22.881	3.90348	5.86171	4.58132e-09	2.16927e-07
CHGA	117.425	22.8803	3.93113	5.82029	5.8747e-09	2.61626e-07
AMEX60DDU001015412	117.425	22.8803	3.93113	5.82029	5.8747e-09	2.61626e-07
PATZ1	116.953	22.872	3.94353	5.79987	6.63669e-09	2.9036e-07
IGFALS	116.953	22.872	3.94353	5.79987	6.63669e-09	2.9036e-07
SNX25	119.61	22.8624	3.92133	5.83026	5.53409e-09	2.50951e-07
LOC102361187	115.409	22.8537	3.95072	5.7847	7.26425e-09	3.13224e-07
LCA5	127.545	22.8493	3.89873	5.8607	4.60928e-09	2.16927e-07
ACSBG2	115.24	22.8489	3.94129	5.79732	6.73818e-09	2.91382e-07
KIF18A	204.999	22.8355	3.70967	6.15567	7.47622e-10	5.60491e-08
BSPRY	113.056	22.8252	3.95182	5.77588	7.6552e-09	3.27243e-07
AMEX60DDU001037079	112.54	22.8183	3.96457	5.75555	8.6361e-09	3.59894e-07
LOC106705746	112.328	22.8173	3.95541	5.76862	7.99233e-09	3.37784e-07
HAUS8	112.328	22.8173	3.95541	5.76862	7.99233e-09	3.37784e-07
TEX55	111.235	22.8045	3.96089	5.75741	8.54139e-09	3.56944e-07
TRIM26	110.554	22.796	3.97456	5.73547	9.7242e-09	3.94226e-07
LOC108697669	110.143	22.7914	3.96647	5.74601	9.13738e-09	3.76576e-07
RBM5	112.761	22.7899	3.96348	5.74997	8.92612e-09	3.69913e-07
LOC108642978	109.779	22.7859	3.96836	5.7419	9.36176e-09	3.81607e-07
ABCD2	109.451	22.7822	3.98026	5.72379	1.04172e-08	4.16662e-07
IHH	200.807	22.7772	3.71618	6.12918	8.83325e-10	6.33573e-08
N/A	109.23	22.7754	3.98141	5.72045	1.06245e-08	4.22684e-07
LOC112547415	109.051	22.774	3.97216	5.73339	9.84406e-09	3.98004e-07
KIF14	107.685	22.759	3.9896	5.70459	1.16626e-08	4.54966e-07
REP15	107.594	22.7559	3.97991	5.71769	1.07985e-08	4.28465e-07
SYTL2	107.23	22.7529	3.98188	5.71411	1.10279e-08	4.3525e-07
AMEX60DD005883	193.706	22.7488	3.71722	6.11985	9.36646e-10	6.60469e-08
AMEX60DD039343	106.582	22.7429	3.99559	5.692	1.2556e-08	4.82209e-07
TPRG1L	105.956	22.7372	3.98888	5.70016	1.19694e-08	4.63822e-07
ZNF420	105.699	22.734	4.00047	5.68282	1.3249e-08	5.0168e-07
AMEX60DD014114	105.409	22.7281	3.99192	5.69351	1.24451e-08	4.79763e-07
NOVA1	105.479	22.7262	4.0017	5.67914	1.35376e-08	5.08734e-07
POLR1D	105.037	22.7227	4.00418	5.67475	1.38891e-08	5.18029e-07
KCNJ5	104.863	22.7227	3.995	5.68778	1.287e-08	4.89886e-07
SATB1	104.681	22.7209	3.99603	5.68587	1.30148e-08	4.94065e-07
TUBA3C	104.375	22.7148	4.00793	5.66746	1.44929e-08	5.3256e-07
CTU2	104.155	22.7137	4.00919	5.6654	1.46685e-08	5.36373e-07
AMEX60DD046622	103.953	22.7084	4.00019	5.67684	1.37209e-08	5.13039e-07
AMEX60DD026672	103.934	22.708	4.01046	5.66219	1.49454e-08	5.45162e-07
LOC115381268	103.051	22.6968	4.01557	5.65219	1.58418e-08	5.67356e-07
AMEX60DD027732	103.051	22.6968	4.01557	5.65219	1.58418e-08	5.67356e-07
HBS1L	101.948	22.6832	4.02209	5.63967	1.7038e-08	6.02345e-07
NXPE4	101.586	22.6791	4.01411	5.64986	1.60579e-08	5.7176e-07
AMEX60DDU001037591	101.586	22.6791	4.01411	5.64986	1.60579e-08	5.7176e-07
AMEX60DD007943	101.507	22.6779	4.02473	5.63464	1.75426e-08	6.14361e-07
SPEN	101.507	22.6779	4.02473	5.63464	1.75426e-08	6.14361e-07
SYT7	101.727	22.6773	4.0234	5.63636	1.73685e-08	6.11135e-07
TRAF7	101.222	22.6653	4.0163	5.64332	1.668e-08	5.91091e-07
WDR20	99.962	22.6559	4.03415	5.61603	1.9539e-08	6.68585e-07
KCNK3	99.5207	22.6497	4.03689	5.61069	2.01524e-08	6.85112e-07
PARPI_0022498	99.5207	22.6497	4.03689	5.61069	2.01524e-08	6.85112e-07
KANK4	99.7658	22.6491	4.02524	5.62679	1.83599e-08	6.38487e-07
CPT1A	99.0375	22.6434	4.02979	5.619	1.92065e-08	6.58718e-07
AMEX60DD003596	99.0794	22.6422	4.03965	5.60499	2.08267e-08	7.04566e-07
ZKSCAN8	98.638	22.6347	4.04244	5.59926	2.15265e-08	7.26591e-07
ATAD5	98.1967	22.6317	4.04525	5.59463	2.21092e-08	7.4123e-07
RAP2B	97.5347	22.6222	4.04951	5.58639	2.31835e-08	7.6521e-07
AMEX60DD003782	97.5347	22.6222	4.04951	5.58639	2.31835e-08	7.6521e-07
CYP2J2	97.5347	22.6222	4.04951	5.58639	2.31835e-08	7.6521e-07
AMEX60DD020568	96.6708	22.6097	4.04505	5.58947	2.27766e-08	7.58492e-07
FANCD2	96.8529	22.6092	4.04385	5.59101	2.25749e-08	7.53455e-07
LOC115094691	183.329	22.6046	3.73597	6.05054	1.4436e-09	8.95611e-08
AADAC	183.329	22.6046	3.73597	6.05054	1.4436e-09	8.95611e-08
DR999_PMT21178.1	95.9426	22.5993	4.04989	5.58023	2.40199e-08	7.87588e-07
EIF3E	95.7694	22.5962	4.06114	5.564	2.63661e-08	8.58856e-07
AMEX60DD041062	180.78	22.5919	3.74091	6.03916	1.54921e-09	9.33211e-08
CAPN7	95.328	22.5904	4.06411	5.55852	2.72078e-08	8.69193e-07
NTM	94.8503	22.5836	4.05728	5.5662	2.60357e-08	8.49949e-07
PIGG	94.8867	22.5821	4.06711	5.55236	2.81837e-08	8.88949e-07
GTF2IRD2	94.4454	22.577	4.07013	5.547	2.9062e-08	9.12792e-07
AGL	94.1221	22.5729	4.06229	5.5567	2.74916e-08	8.74515e-07
GLYATL1B	94.3041	22.5713	4.06103	5.55802	2.7285e-08	8.69796e-07
IGX	93.94	22.5687	4.06355	5.55393	2.79314e-08	8.82856e-07
FAM83A	179.688	22.5673	3.74307	6.02911	1.6487e-09	9.79957e-08
AMEX60DD052585	93.7834	22.5655	4.07472	5.53792	3.06088e-08	9.56212e-07
LOC115082035	92.9007	22.5546	4.08093	5.52684	3.26058e-08	1.00922e-06
USP36	93.342	22.5519	4.07781	5.53038	3.19529e-08	9.93137e-07
TMEM179	92.68	22.5513	4.0825	5.5239	3.31559e-08	1.02254e-06
AMEX60DDU001031561	92.6656	22.5512	4.07253	5.53739	3.07008e-08	9.56212e-07
PGAP4	113.643	22.5467	3.95917	5.69482	1.23503e-08	4.77342e-07
AMEX60DD022660	91.9374	22.5403	4.07777	5.5276	3.2465e-08	1.00696e-06
AP1M2	178.777	22.5334	3.74489	6.01711	1.77554e-09	1.0388e-07
TACC3	91.356	22.5312	4.09206	5.50608	3.66902e-08	1.11256e-06
LOC114632468	91.5733	22.5299	4.08042	5.52148	3.36162e-08	1.03193e-06
HES5	124.161	22.5261	3.90198	5.773	7.78716e-09	3.30988e-07
AMEX60DD007226	91.2092	22.5245	4.08308	5.51654	3.45741e-08	1.05916e-06
AMEX60DD004404	90.663	22.5208	4.08712	5.51017	3.58479e-08	1.09146e-06
HARBI1	90.8451	22.5197	4.08577	5.51173	3.55315e-08	1.08404e-06
AMEX60DDU001029620	90.481	22.5158	4.08848	5.50715	3.64694e-08	1.10812e-06
AMEX60DD019433	93.5627	22.515	4.07626	5.52345	3.32416e-08	1.02254e-06
ARV1	93.5627	22.515	4.07626	5.52345	3.32416e-08	1.02254e-06
AMEX60DDU001006229	90.4734	22.5149	4.09858	5.49333	3.94415e-08	1.19115e-06
AMEX60DD014765	89.9348	22.5096	4.09258	5.5001	3.79571e-08	1.14865e-06
RAB40B	89.2066	22.4983	4.09811	5.48992	4.02106e-08	1.20705e-06
AMEX60DD051540	89.2066	22.4983	4.09811	5.48992	4.02106e-08	1.20705e-06
MAL	89.3887	22.4976	4.09672	5.49161	3.98284e-08	1.2004e-06
MUC16	88.4784	22.4929	4.10373	5.48107	4.22756e-08	1.26142e-06
SMKR1	88.6604	22.4898	4.10232	5.48221	4.20042e-08	1.25583e-06
LENG1	88.6604	22.4898	4.10232	5.48221	4.20042e-08	1.25583e-06
AMEX60DD009791	88.046	22.4793	4.11713	5.45994	4.763e-08	1.40711e-06
C18ORF25	88.046	22.4793	4.11713	5.45994	4.763e-08	1.40711e-06
HMGXB3	88.046	22.4793	4.11713	5.45994	4.763e-08	1.40711e-06
AMEX60DD056733	87.8254	22.4759	4.11887	5.45681	4.84763e-08	1.42647e-06
AMEX60DD048611	87.384	22.4693	4.12236	5.45059	5.02042e-08	1.46288e-06
ZNF300	87.384	22.4693	4.12236	5.45059	5.02042e-08	1.46288e-06
AMEX60DD009843	87.204	22.4661	4.11378	5.46117	4.73009e-08	1.40574e-06
INTU	87.1634	22.4658	4.12412	5.44743	5.11028e-08	1.48327e-06
CAMK2B	86.8399	22.4604	4.1167	5.45591	4.87228e-08	1.4309e-06
AMEX60DD034985	86.6578	22.4576	4.11817	5.45329	4.94454e-08	1.44926e-06
AMEX60DD036509	86.4758	22.4549	4.11965	5.45068	5.01775e-08	1.46288e-06
BCL6	86.722	22.4534	4.12766	5.43975	5.3354e-08	1.54261e-06
UQCC1	86.722	22.4534	4.12766	5.43975	5.3354e-08	1.54261e-06
LOC114595149.1	86.2937	22.4519	4.12113	5.44801	5.09368e-08	1.48134e-06
PMS2	86.2807	22.4489	4.13123	5.43394	5.51239e-08	1.58763e-06
AMEX60DD053884	86.06	22.4475	4.13303	5.43124	5.59639e-08	1.59642e-06
PIEZO2	86.06	22.4475	4.13303	5.43124	5.59639e-08	1.59642e-06
DKFZP434E1822	85.6187	22.4403	4.13666	5.42475	5.80368e-08	1.64924e-06
AMEX60DD051967	85.8394	22.4381	4.13484	5.42659	5.74406e-08	1.63541e-06
PDZRN3	85.398	22.4374	4.13849	5.42165	5.90507e-08	1.67168e-06
PCGF5	85.398	22.4374	4.13849	5.42165	5.90507e-08	1.67168e-06
ZBTB8	85.1774	22.4337	4.14032	5.41834	6.01545e-08	1.69649e-06
AMEX60DD001290	85.2014	22.4319	4.13013	5.43127	5.59546e-08	1.59642e-06
GCKR	85.2014	22.4319	4.13013	5.43127	5.59546e-08	1.59642e-06
CER1	85.2014	22.4319	4.13013	5.43127	5.59546e-08	1.59642e-06
SLC44A4	84.4732	22.4195	4.13626	5.42024	5.95175e-08	1.68171e-06
TSEN2	84.2947	22.4183	4.14775	5.40494	6.48308e-08	1.81126e-06
GPATCH2L	84.1091	22.4162	4.13936	5.41539	6.11538e-08	1.71818e-06
LOC111191015	83.927	22.4131	4.14091	5.41261	6.21132e-08	1.74186e-06
LOC115472412	83.8534	22.4119	4.15152	5.39849	6.72054e-08	1.86364e-06
RTL1	83.8534	22.4119	4.15152	5.39849	6.72054e-08	1.86364e-06
CLDN4	83.5629	22.4072	4.14405	5.40708	6.4062e-08	1.79313e-06
MMP28	82.4706	22.3864	4.15361	5.38962	7.06063e-08	1.95431e-06
BCL2L15	82.2885	22.3842	4.15523	5.387	7.16415e-08	1.97929e-06
ZNF25	84.5154	22.3827	4.14588	5.39878	6.70959e-08	1.86364e-06
ZNF432	84.5154	22.3827	4.14588	5.39878	6.70959e-08	1.86364e-06
ZNF33B	82.088	22.3816	4.16696	5.37119	7.82181e-08	2.15302e-06
PPIA	129.973	22.3799	3.88946	5.75399	8.71639e-09	3.62228e-07
EPB41L4A	81.6467	22.374	4.17092	5.36427	8.12757e-08	2.22079e-06
AMEX60DDU001004882	81.6467	22.374	4.17092	5.36427	8.12757e-08	2.22079e-06
AMEX60DD024187	81.426	22.3711	4.17292	5.36102	8.27536e-08	2.24882e-06
SPTLC3	81.8674	22.3687	4.16894	5.36556	8.06974e-08	2.21502e-06
MOCS1	80.9847	22.3617	4.17693	5.35361	8.62177e-08	2.33445e-06
NEK1	81.0142	22.3562	4.16673	5.36541	8.07676e-08	2.21502e-06
BRS3	80.468	22.3549	4.17176	5.35862	8.38591e-08	2.27472e-06
IQCH	80.5434	22.3539	4.18099	5.34657	8.96386e-08	2.4183e-06
MCOLN2	80.5434	22.3539	4.18099	5.34657	8.96386e-08	2.4183e-06
CYB5R4	80.102	22.3475	4.18509	5.33978	9.30572e-08	2.48358e-06
ST8SIA6	80.102	22.3475	4.18509	5.33978	9.30572e-08	2.48358e-06
LOC112116049	95.3965	22.3439	4.05356	5.51217	3.54445e-08	1.0836e-06
ALOX5	79.3757	22.3359	4.18201	5.34095	9.24629e-08	2.48103e-06
DPX16_12822	79.3757	22.3359	4.18201	5.34095	9.24629e-08	2.48103e-06
XELAEV_18012922MG	79.2194	22.3324	4.19341	5.32559	1.00628e-07	2.65711e-06
RHOF	79.1936	22.3308	4.18375	5.33751	9.42331e-08	2.51047e-06
GTF2IRD1	79.0116	22.3295	4.18549	5.33498	9.55539e-08	2.5366e-06
LOC112546943	79.6607	22.3238	4.18923	5.32885	9.88379e-08	2.61447e-06
GSDME	79.6607	22.3238	4.18923	5.32885	9.88379e-08	2.61447e-06
LOC114449020	78.5574	22.3213	4.19977	5.31488	1.06725e-07	2.80818e-06
GPD1L	83.3809	22.3203	4.14563	5.38406	7.28259e-08	2.0083e-06
PIAS1	78.3367	22.3164	4.20191	5.31101	1.0902e-07	2.86145e-06
RLBP1	77.8954	22.3127	4.20622	5.3047	1.1286e-07	2.93338e-06
BRF1	77.8954	22.3127	4.20622	5.3047	1.1286e-07	2.93338e-06
CFAP299	77.5551	22.3036	4.19969	5.31076	1.09166e-07	2.86145e-06
PPP2R3B	77.454	22.298	4.21058	5.29569	1.18565e-07	3.06563e-06
AMEX60DD007447	77.2334	22.2976	4.21278	5.29286	1.2042e-07	3.10285e-06
ZNF268	77.009	22.2929	4.20514	5.30134	1.14953e-07	2.97741e-06
LOC111771931	76.6449	22.2863	4.20881	5.29515	1.18916e-07	3.06938e-06
ZNF250	123.573	22.2424	3.91467	5.68181	1.33279e-08	5.02248e-07
ATPSCKMT	80.8321	22.2386	4.1684	5.33504	9.55229e-08	2.5366e-06
AMEX60DDU001033890	76.8269	22.2206	4.20697	5.28184	1.27893e-07	3.28971e-06
PLPPR5	90.2527	22.211	4.10023	5.41701	6.06026e-08	1.7059e-06
SLC16A14	128.348	22.1961	3.88534	5.71279	1.11138e-08	4.36334e-07
FLRT1	82.8347	22.1653	4.1504	5.34054	9.26718e-08	2.48217e-06
AMEX60DD048523	128.649	22.1275	3.89448	5.68176	1.33313e-08	5.02248e-07
LOC112547415.1	84.6553	22.0999	4.13472	5.34497	9.0434e-08	2.43535e-06
AMEX60DDU001032167	114.33	22.0881	3.94563	5.59811	2.16706e-08	7.29805e-07
D9C73_028124	83.1988	22.0753	4.14721	5.32294	1.02106e-07	2.69138e-06
DR999_PMT21178	134.72	22.071	3.86193	5.71503	1.09687e-08	4.34065e-07
AMEX60DDU001001824	135.71	22.063	3.86881	5.70279	1.17859e-08	4.579e-07
AMEX60DD028079	78.116	22.0238	4.20406	5.23869	1.61718e-07	4.13836e-06
FHDC1	78.116	22.0238	4.20406	5.23869	1.61718e-07	4.13836e-06
ARAP3	135.048	21.9419	3.8711	5.66814	1.44359e-08	5.31775e-07
USF3	135.048	21.9419	3.8711	5.66814	1.44359e-08	5.31775e-07
CAVIN4	97.9452	21.9386	4.03675	5.43473	5.48803e-08	1.58367e-06
LOC105357518	131.989	21.7767	3.8717	5.62459	1.85949e-08	6.43661e-07
MCAT	153.584	21.7569	3.8141	5.70433	1.16799e-08	4.54966e-07
AMEX60DD005081	77.191	21.7533	4.20331	5.17527	2.27586e-07	5.68737e-06
TBP	121.808	21.7383	3.92207	5.54256	2.98087e-08	9.34278e-07
SLC35A3	78.2833	21.7347	4.19253	5.18416	2.16991e-07	5.44999e-06
CYP27A1	78.2833	21.7347	4.19253	5.18416	2.16991e-07	5.44999e-06
YARS2	79.44	21.7332	4.19132	5.18529	2.15675e-07	5.43523e-06
CNST	146.081	21.6463	3.83547	5.64371	1.66421e-08	5.91091e-07
ZNF84	94.004	21.6306	4.07318	5.3105	1.09326e-07	2.86145e-06
SLC25A26	114.305	21.595	3.95597	5.45883	4.79276e-08	1.41311e-06
AMEX60DD029552	93.5759	21.5807	4.06609	5.30747	1.1116e-07	2.89929e-06
LOC115481696	93.5759	21.5807	4.06609	5.30747	1.1116e-07	2.89929e-06
GMNC	89.1494	21.5081	4.10858	5.23492	1.65057e-07	4.21659e-06
LOC102454192	88.9287	21.4793	4.11028	5.22575	1.73448e-07	4.42337e-06
AMEX60DD007275	88.2667	21.4458	4.11541	5.21111	1.87713e-07	4.74659e-06
E1301_TTI003913	87.5681	21.4334	4.11088	5.21381	1.85004e-07	4.69401e-06
IKZF2	87.5681	21.4334	4.11088	5.21381	1.85004e-07	4.69401e-06
TOMM6	95.99	21.1576	4.05967	5.21165	1.87169e-07	4.74087e-06
MUC5AC	116.515	21.1058	3.93532	5.36316	8.17771e-08	2.22634e-06
AMEX60DD043655	116.515	21.1058	3.93532	5.36316	8.17771e-08	2.22634e-06
LOC112547415.2	85.0194	21.082	4.13166	5.10255	3.35098e-07	8.30454e-06
AMEX60DD029911	83.6327	21.0536	4.15342	5.06899	3.99927e-07	9.87833e-06
GGACT	83.6327	21.0536	4.15342	5.06899	3.99927e-07	9.87833e-06
CEEL	3521.09	15.0698	2.90883	5.18072	2.21033e-07	5.53288e-06
HNRNPC	1893.65	14.175	2.71417	5.2226	1.76429e-07	4.49173e-06
IGFBP2	1789.84	14.0937	2.70573	5.20882	1.90044e-07	4.79741e-06
AMEX60DD054004	1548.53	13.8847	2.7155	5.11314	3.16855e-07	7.86549e-06
HNRNPDL	1134.2	13.4355	2.74276	4.89853	9.6555e-07	2.381e-05
SAFB	1084	13.3702	2.74024	4.8792	1.06517e-06	2.62233e-05
HCG17664	1031.27	13.2983	2.73599	4.86049	1.17098e-06	2.87805e-05
XPO5	1025.86	13.2907	2.74005	4.85053	1.23135e-06	3.02146e-05
PLK2	990.806	13.2405	2.75329	4.80898	1.51702e-06	3.70416e-05
LOC115090786	980.505	13.2254	2.76771	4.77847	1.76634e-06	4.29186e-05
ARAP1	970.331	13.2104	2.74366	4.81488	1.47289e-06	3.60823e-05
AMEX60DD034440	962.119	13.1981	2.75791	4.78554	1.70525e-06	4.15019e-05
MRPS9	855.421	13.0285	2.75398	4.73081	2.23627e-06	5.42485e-05
FTH1	806.239	12.9431	3.21036	4.03166	5.53852e-05	0.00107171
EFTUD2	788.814	12.9116	2.77518	4.65253	3.27883e-06	7.91536e-05
SLC16A5	776.711	12.8893	2.82126	4.56862	4.90938e-06	0.000116075
COQ7	756.945	12.8521	2.76444	4.64908	3.33422e-06	8.03607e-05
MBLAC1	732.469	12.8047	2.76923	4.62391	3.76578e-06	9.03242e-05
EGFP	708.754	12.7572	2.77759	4.5929	4.3712e-06	0.00010451
LOC108928199	699.342	12.7379	2.77898	4.58367	4.56882e-06	0.000108712
MARCHF3	698.426	12.736	2.78638	4.57081	4.85834e-06	0.00011505
ZNF613	697.742	12.7346	2.77911	4.58226	4.5997e-06	0.000109272
FCGBP.1	1819.72	12.7104	3.30806	3.84227	0.000121903	0.00207374
HSP90B1	685.333	12.7087	2.81672	4.51188	6.4257e-06	0.000150731
SLC25A5	5486.8	12.6948	2.23909	5.66965	1.43093e-08	5.29726e-07
CDCA5	673.314	12.6832	2.78739	4.55021	5.35919e-06	0.00012611
MSMP	668.611	12.6731	2.8461	4.45277	8.47688e-06	0.000195466
AMEX60DD011424	638.708	12.6071	2.79233	4.51489	6.33482e-06	0.000148833
DPAGT1	624.847	12.5754	2.85876	4.3989	1.08802e-05	0.000247819
WDR62	614.119	12.5504	2.82331	4.44527	8.77795e-06	0.000201785
PROM1	608.277	12.5366	2.81758	4.44943	8.6099e-06	0.000198227
CRKL	603.233	12.5246	2.78974	4.48954	7.13779e-06	0.000166649
LOC111570077	601.865	12.5214	2.79031	4.48744	7.20844e-06	0.000168036
RPP21	601.05	12.5194	2.80229	4.46757	7.91144e-06	0.000183278
KNL1	599.613	12.5159	2.79242	4.48212	7.39056e-06	0.000172012
PFDN2	591.427	12.4961	2.89228	4.3205	1.55678e-05	0.000345106
PRDM9	583.234	12.476	2.79415	4.46504	8.00529e-06	0.000185164
OSBPL7	567.282	12.436	2.80751	4.42954	9.44344e-06	0.000216416
AMEX60DD043564	559.176	12.4152	2.90321	4.27639	1.89952e-05	0.000414311
DPX16_21124	558.373	12.4131	2.81981	4.40211	1.07204e-05	0.000244554
ENTPD4	549.834	12.3909	2.82353	4.38845	1.14161e-05	0.000259235
STXBP4	545.468	12.3794	2.80521	4.413	1.01947e-05	0.000232917
POP7	543.483	12.3741	2.8309	4.37109	1.23628e-05	0.00027988
H2AC20	540.04	12.365	2.85314	4.3338	1.46558e-05	0.000328304
POLD2	525.605	12.3259	2.8429	4.33567	1.45314e-05	0.000326006
MIF4GD	524.851	12.3238	2.80922	4.38692	1.14969e-05	0.000260672
LEF1	511.19	12.2858	2.81725	4.3609	1.29529e-05	0.000292351
AMEX60DD029057	509.501	12.281	2.83648	4.32965	1.49345e-05	0.000333545
ACTR6	509.259	12.2803	2.81741	4.35872	1.30824e-05	0.000294828
CLINT1	505.506	12.2696	2.83945	4.32112	1.55238e-05	0.000344642
DCLK1	504.801	12.2676	2.82724	4.33908	1.43078e-05	0.000321474
DYNLT1	500.753	12.256	2.81717	4.35046	1.3585e-05	0.000305694
LIFR	499.157	12.2514	2.83803	4.31686	1.58263e-05	0.000349899
VIRMA	498.357	12.2491	2.8435	4.30774	1.64929e-05	0.000363452
ARFGAP2	493.839	12.2359	2.82836	4.32616	1.51733e-05	0.000338148
NFE2L1	486.57	12.2146	2.82096	4.32992	1.4916e-05	0.000333545
MRPL55	480.542	12.1966	2.82538	4.3168	1.58309e-05	0.000349899
MCCC1	480.317	12.1959	2.8401	4.29418	1.75341e-05	0.000384129
FZD7	477.597	12.1877	2.83703	4.29594	1.73958e-05	0.000381659
CCDC51	476.662	12.1849	2.8236	4.31537	1.59334e-05	0.000351643
RESF1	474.592	12.1786	2.82943	4.30425	1.67549e-05	0.000368682
AMEX60DDU001025755	472.339	12.1717	2.87903	4.22771	2.36086e-05	0.000507517
GGA2	466.556	12.154	2.82766	4.29824	1.72156e-05	0.000378262
ENV	466.371	12.1534	2.86657	4.2397	2.23815e-05	0.000483927
APC	446.317	12.09	2.85447	4.23547	2.28078e-05	0.00049101
PACSIN2	436.885	12.0592	2.8465	4.23648	2.27047e-05	0.000489497
LOC101358963	435.501	12.0546	2.84182	4.24186	2.21679e-05	0.000480004
IKBKG	435.394	12.0542	2.88844	4.17325	3.00282e-05	0.000628318
ALAD	434.343	12.0507	2.83989	4.24339	2.20168e-05	0.000477425
SLC9A3R1	433.437	12.0478	2.90144	4.15233	3.29106e-05	0.000679106
ADAMTSL2	425.223	12.0201	2.85313	4.21296	2.52049e-05	0.000540276
SART3	424.128	12.0164	2.91342	4.12449	3.71554e-05	0.000756237
SSH2	417.717	11.9944	2.85075	4.20747	2.58244e-05	0.00055276
CAAP1	416.573	11.9905	2.85281	4.20304	2.63355e-05	0.000560484
XPNPEP3	414.957	11.9849	2.84892	4.2068	2.59008e-05	0.000553602
DOCK6	413.033	11.9782	2.84912	4.20417	2.62043e-05	0.000559019
ARHGEF39	411.604	11.9732	2.84921	4.20227	2.64248e-05	0.000561583
MTMR6	411.098	11.9714	2.87802	4.15959	3.18813e-05	0.000660263
PRDM9.1	410.859	11.9706	2.85062	4.19928	2.67769e-05	0.000568258
CELSR2	408.907	11.9637	2.85823	4.1857	2.84285e-05	0.000599045
GRB10	406.358	11.9547	2.85316	4.18997	2.7899e-05	0.00059039
COQ10B	405.473	11.9515	2.85697	4.18328	2.87331e-05	0.000604612
C1QTNF12	404.933	11.9496	2.85245	4.18924	2.79888e-05	0.000590614
TMEM126A	402.331	11.9403	2.85761	4.17842	2.93536e-05	0.000615931
DPH3	401.099	11.9359	2.8536	4.18274	2.88016e-05	0.000605199
EHBP1L1	399.098	11.9287	2.86121	4.1691	3.058e-05	0.000638968
ZNF180	398.081	11.925	2.8567	4.17438	2.98793e-05	0.00062608
CSNK1G1	397.653	11.9234	2.86571	4.16072	3.1724e-05	0.000659178
EDC3	396.539	11.9194	2.86687	4.15764	3.21558e-05	0.000664449
LRRC8C	394.572	11.9122	2.85954	4.16577	3.1031e-05	0.000647484
SLC7A3	393.982	11.91	2.86039	4.16378	3.13023e-05	0.000652234
VPS52	393.574	11.9085	2.86276	4.1598	3.18523e-05	0.000660263
CCDC18	393.23	11.9073	2.885	4.1273	3.67048e-05	0.000748085
UPF1	393.199	11.9072	2.86119	4.16161	3.16012e-05	0.000657543
ASTE1	391.864	11.9023	2.86153	4.1594	3.19089e-05	0.000660263
TRIM39	387.938	11.8877	2.86517	4.14905	3.33861e-05	0.000687966
IDH1	387.383	11.8856	2.8893	4.11368	3.89407e-05	0.000789343
WRAP53	384.061	11.8732	2.93233	4.04906	5.14229e-05	0.00100416
SETD4	383.831	11.8724	2.86472	4.14434	3.40787e-05	0.000699341
GGA1	383.758	11.8721	2.88704	4.1122	3.91914e-05	0.000793346
YPEL1	379.652	11.8566	2.87202	4.12832	3.65421e-05	0.000746367
CHAF1A	379.615	11.8564	2.8893	4.10356	4.06835e-05	0.000820213
CENPP	378.553	11.8524	2.86475	4.13732	3.51381e-05	0.000720089
TM2D3	377.223	11.8473	2.86612	4.13357	3.57172e-05	0.000730953
EEF2K	374.362	11.8363	2.92726	4.04348	5.26644e-05	0.00102572
GIMAP4	374.206	11.8357	2.86709	4.12814	3.65704e-05	0.000746367
NOL7	372.789	11.8303	2.88373	4.10243	4.08834e-05	0.00082313
FDPS	371.564	11.8255	3.31362	3.56874	0.000358707	0.005126
LOC101944505	370.909	11.8229	2.91259	4.05925	4.92307e-05	0.000968962
UGDH	369.07	11.8158	2.87049	4.1163	3.85002e-05	0.000782541
NAA25	369.069	11.8158	2.87097	4.11562	3.86147e-05	0.0007838
PTTG1	368.221	11.8125	2.87505	4.10862	3.98027e-05	0.00080354
LOC106492954	368.041	11.8117	2.90157	4.07081	4.68505e-05	0.000927006
SLC6A8	365.824	11.803	2.89252	4.08054	4.49314e-05	0.000898567
E1301_TTI013651	361.976	11.7878	2.88665	4.08356	4.43504e-05	0.000889333
FAM207A	361.704	11.7867	2.87504	4.09967	4.13735e-05	0.000831874
ELMO1	361.482	11.7858	2.8923	4.0749	4.60347e-05	0.000916945
ZNF79	360.896	11.7835	2.91332	4.0447	5.23893e-05	0.00102169
P4HA3	360.827	11.7832	2.87709	4.09553	4.2121e-05	0.000845764
TOR4A	353.468	11.7535	2.87961	4.08162	4.47224e-05	0.000895588
AMEX60DD011022	353.268	11.7527	2.8844	4.07456	4.6101e-05	0.000917041
VSTM2A	352.522	11.7496	2.91066	4.03675	5.41967e-05	0.00105419
FGF2	352.415	11.7492	2.88018	4.07933	4.51664e-05	0.000901784
TFAP2A	351.841	11.7468	2.87977	4.07909	4.52131e-05	0.000901784
OSGIN1	351.269	11.7445	2.90031	4.0494	5.13483e-05	0.00100402
CDC6	350.341	11.7407	2.88393	4.07107	4.67973e-05	0.000927006
ERCC2	350.111	11.7397	2.9763	3.94438	8.00058e-05	0.00146635
TLE1	348.834	11.7345	2.88162	4.07217	4.65762e-05	0.00092403
FRAT2	346.472	11.7246	2.8857	4.06301	4.84438e-05	0.000955996
C16ORF87	346.424	11.7245	2.89127	4.05512	5.0108e-05	0.000984816
ASL	346.39	11.7243	2.88315	4.06649	4.77268e-05	0.000943095
ANKRD54	345.156	11.7192	2.89297	4.05092	5.10165e-05	0.00100015
FSD1L	344.757	11.7175	2.88433	4.06246	4.85585e-05	0.000956994
MRPL11	342.075	11.7062	2.89081	4.04946	5.13361e-05	0.00100402
PRDM9.5	341.101	11.702	3.19811	3.65905	0.000253148	0.00383423
CCDC85C	335.94	11.6801	2.89531	4.03414	5.48023e-05	0.00106319
AFAP1L1	334.911	11.6757	2.89647	4.03101	5.55377e-05	0.00107315
PLK3	334.068	11.672	2.96685	3.93414	8.34955e-05	0.00152096
LOC112547415.3	333.859	11.6711	2.9235	3.99217	6.54713e-05	0.00123955
LOC107983669	332.471	11.6651	2.89211	4.03343	5.49677e-05	0.00106502
SALL3	332.236	11.6641	2.90709	4.01231	6.01269e-05	0.001153
WDR45B	331.186	11.6595	2.89306	4.03018	5.57335e-05	0.00107427
LOC112544609	329.092	11.6504	2.92288	3.98595	6.72116e-05	0.00126448
TXNDC17	328.823	11.6492	2.90794	4.006	6.17551e-05	0.00117666
SPATA5L1	328.048	11.6458	2.90317	4.01142	6.03553e-05	0.00115589
DDX20	327.318	11.6426	2.89661	4.01939	5.83479e-05	0.00112177
PSRC1	327.286	11.6425	2.8964	4.01964	5.82881e-05	0.00112177
LOC114789635	325.95	11.6365	2.90241	4.00928	6.0905e-05	0.00116343
RHEBL1	325.817	11.6359	2.91567	3.99083	6.58438e-05	0.00124345
RIOK2	325.547	11.6348	2.90078	4.01091	6.04853e-05	0.0011569
AMEX60DD051160	325.292	11.6336	2.91758	3.98743	6.6794e-05	0.00125821
USF1	323.812	11.6271	2.92048	3.98123	6.85595e-05	0.00128497
LYRM2	321.89	11.6185	2.89955	4.00699	6.14977e-05	0.00117325
TP53RK	317.62	11.5992	2.90317	3.99536	6.45962e-05	0.00122922
LARS2	316.706	11.5951	2.92244	3.9676	7.25997e-05	0.00134722
ZC3H10	316.247	11.593	2.90361	3.99261	6.53513e-05	0.00123955
ANKRD39	315.827	11.591	2.90539	3.98949	6.62147e-05	0.00124887
BOD1	314.985	11.5871	3.07912	3.76313	0.0001678	0.00268031
AMEX60DD043267	314.411	11.5846	2.91463	3.97463	7.04895e-05	0.00131949
SHISA2	313.52	11.5804	2.92851	3.95439	7.67317e-05	0.00141328
TARS3	313.492	11.5803	2.92041	3.96531	7.33013e-05	0.0013568
EIF2AK3	313.312	11.5795	2.90578	3.98499	6.74835e-05	0.00126799
ADH1A	312.755	11.577	2.90747	3.98179	6.83984e-05	0.00128357
ARF1	312.566	11.5761	2.91555	3.97046	7.17345e-05	0.00133609
DEPP1	312.152	11.5741	2.92645	3.95501	7.65316e-05	0.00141134
AASDHPPT	312.116	11.574	2.9176	3.96697	7.27933e-05	0.00134907
ZNF180.1	310.047	11.5644	2.91346	3.96931	7.20815e-05	0.00134088
PLXNB3	309.641	11.5625	2.93479	3.9398	8.15494e-05	0.00148915
LOC115472519	309.064	11.5598	2.91014	3.97225	7.11976e-05	0.00133107
MRPS6	308.859	11.5588	2.91965	3.95899	7.5269e-05	0.0013915
ELOB	308.522	11.5573	2.93165	3.94223	8.07266e-05	0.00147593
TTC37	308.281	11.5562	2.90989	3.97134	7.147e-05	0.00133449
KIAA1586	307.856	11.5542	2.90997	3.97054	7.17094e-05	0.00133609
MR1	307.064	11.5504	2.98514	3.8693	0.000109147	0.00189049
AIFM2	306.78	11.5491	2.91087	3.96759	7.26033e-05	0.00134722
WDCP	306.37	11.5472	2.9236	3.94964	7.82686e-05	0.00143804
LOC115482310	303.472	11.5335	2.96438	3.89069	9.99579e-05	0.00176273
TRMT2A	303.132	11.5318	2.92735	3.93934	8.17066e-05	0.0014902
PTHLH	302.239	11.5276	2.91585	3.95342	7.70413e-05	0.00141724
RBM34	300.892	11.5211	2.94029	3.91836	8.91525e-05	0.00160442
LOC113837993	300.792	11.5207	3.33379	3.45573	0.000548801	0.00715696
HOOK2	300.17	11.5177	2.93011	3.9308	8.46649e-05	0.00153851
AMEX60DD025046	299.752	11.5157	2.91639	3.94861	7.86075e-05	0.00144249
EXOC1	298.686	11.5105	2.91935	3.94284	8.05212e-05	0.00147398
RPA3	297.886	11.5066	2.92785	3.93007	8.49216e-05	0.0015413
KYAT1	297.255	11.5037	3.00492	3.82827	0.000129046	0.00217296
SRCAP	297.113	11.5029	2.93387	3.92072	8.82851e-05	0.00159265
PRC1	295.996	11.4975	2.92413	3.93194	8.42623e-05	0.00153306
ZNF501	294.013	11.4878	2.94453	3.90139	9.56423e-05	0.0017007
MFHAS1	293.569	11.4856	2.9507	3.89251	9.92111e-05	0.00175163
LOC115465779	293.498	11.4853	2.95391	3.88816	0.000101006	0.00177701
TCTEX1D2	293.482	11.4851	2.98445	3.84832	0.000118929	0.00203009
ACTB	293.448	11.4849	3.34888	3.42948	0.000604734	0.00777091
LRRC59	292.836	11.482	2.97128	3.86435	0.000111388	0.00192114
PRPH	292.559	11.4807	2.93077	3.91729	8.95506e-05	0.00160964
ZNF850	291.288	11.4743	2.92633	3.92107	8.81549e-05	0.00159223
TATDN1	290.847	11.4722	2.92441	3.9229	8.7489e-05	0.00158212
AMEX60DD028487	290.471	11.4703	2.95831	3.87731	0.000105619	0.00185163
PITRM1	289.452	11.4652	2.92597	3.91844	8.9123e-05	0.00160442
ERMN	289.276	11.4644	2.9279	3.91556	9.01964e-05	0.00161736
ZBTB12	288.945	11.4627	2.9264	3.917	8.96592e-05	0.00160966
ROPN1L	288.898	11.4624	2.96816	3.8618	0.000112556	0.00193014
CDC20	288.689	11.4614	2.96148	3.87016	0.000108765	0.00188902
PORCN	288.414	11.46	2.93379	3.90623	9.37491e-05	0.00167102
CCDC167	286.755	11.4517	2.92877	3.91008	9.22659e-05	0.00164852
INCENP	285.838	11.4471	2.93436	3.90105	9.57761e-05	0.00170105
KTI12	285.187	11.4438	2.92922	3.90678	9.35342e-05	0.00166918
TRPM4	284.345	11.4396	2.96121	3.86315	0.000111934	0.00192612
GRB7	283.842	11.437	2.93121	3.90181	9.54776e-05	0.0016998
LOC114595149.2	283.674	11.4361	2.98609	3.82979	0.000128252	0.00216202
AMEX60DD012953	283.443	11.4349	2.95335	3.87185	0.000108014	0.00187815
N/A.1	283.244	11.4339	2.95518	3.86912	0.00010923	0.00189049
SPATA7	282.721	11.4313	2.93136	3.89965	9.63328e-05	0.0017089
TM7SF2	282.23	11.4288	2.93233	3.8975	9.71895e-05	0.00172001
CEBPG	282.08	11.428	2.95419	3.8684	0.000109553	0.00189388
ANLN	281.761	11.4264	2.94043	3.88595	0.000101929	0.00178904
AMMECR1	281.232	11.4237	2.93416	3.89333	9.88759e-05	0.00174778
CDT1	280.246	11.4186	2.94711	3.87452	0.000106837	0.00186278
ERCC3	280.245	11.4186	2.93606	3.8891	0.000100618	0.00177227
LOC115094226	279.718	11.4158	2.99795	3.80788	0.000140163	0.00231829
AMEX60DD044170	279.333	11.4139	2.94558	3.87492	0.000106661	0.00186278
UBXN10	279.023	11.4123	2.98163	3.82752	0.000129438	0.00217386
AMEX60DD030829	278.468	11.4094	2.93569	3.88645	0.00010172	0.00178747
SAC3D1	277.378	11.4038	3.02581	3.76884	0.000164008	0.00263588
RAD54B	277.016	11.4019	2.94281	3.87448	0.000106854	0.00186278
TMEM216	276.486	11.3991	2.97876	3.82678	0.000129828	0.0021763
HDAC11	275.836	11.3957	2.9465	3.86754	0.000109939	0.00189835
ZBTB22	274.761	11.3901	2.93987	3.87436	0.000106907	0.00186278
IGF2BP3	274.325	11.3878	2.93944	3.87413	0.000107004	0.00186278
SCRN3	272.975	11.3807	2.96702	3.83574	0.000125185	0.00211751
ECT2	272.319	11.3772	3.01222	3.77703	0.000158709	0.00257088
LOC101601417	271.742	11.3741	2.9548	3.84937	0.000118421	0.00202374
AMEX60DDU001002433	271.636	11.3735	2.98763	3.80688	0.00014073	0.00232508
CDC42SE2	271.063	11.3705	2.96107	3.84	0.000123035	0.00208586
SAMD8	270.711	11.3687	2.94308	3.86284	0.000112077	0.00192636
SP7	269.348	11.3614	2.9513	3.84961	0.000118304	0.00202374
BAG4	268.66	11.3577	2.9565	3.8416	0.000122233	0.00207699
PALMD	268.045	11.3543	3.01021	3.77194	0.000161983	0.00260975
DENND11	267.629	11.3522	2.95294	3.84436	0.000120865	0.00205844
CRYM	267.615	11.352	2.97316	3.81817	0.000134444	0.00223805
ZXDC	267.37	11.3508	2.9655	3.8276	0.000129397	0.00217386
TMEM35B	266.666	11.3469	2.97458	3.81463	0.000136386	0.00226334
GABPA	266.034	11.3435	2.95055	3.84454	0.000120777	0.00205844
ATR	265.303	11.3395	2.98275	3.80169	0.000143711	0.00235608
LOC115381268.1	264.433	11.3348	2.95079	3.84127	0.000122398	0.00207743
POLR1E	263.297	11.3286	2.95047	3.83959	0.000123241	0.00208699
LOC114595149.3	262.814	11.3259	3.07602	3.682	0.000231415	0.00356293
FTO	262.371	11.3235	2.95456	3.83257	0.000126814	0.00214262
RBM28	261.448	11.3184	2.96008	3.82369	0.000131471	0.00219644
PDE7A	260.875	11.3153	2.95442	3.82994	0.000128173	0.00216202
MACIR	260.269	11.3119	2.96283	3.81796	0.000134562	0.00223805
AMEX60DD033987	259.91	11.3099	2.95504	3.82734	0.000129537	0.00217386
MAP1B	259.608	11.3083	2.97251	3.80428	0.000142217	0.00234446
TBL1XR1	259.44	11.3073	2.95658	3.82446	0.000131062	0.00219205
ROHU_000406	258.967	11.3047	2.9583	3.82135	0.000132722	0.00221485
PRDM9.4	258.852	11.3041	2.97807	3.79577	0.000147186	0.00240775
LOC113094960	258.042	11.2996	3.06478	3.6869	0.000227001	0.00350945
UMOD.6	256.998	11.2937	2.97657	3.7942	0.000148119	0.00241771
N/A.2	256.859	11.2929	2.95757	3.8183	0.000134376	0.00223805
DPH5	256.738	11.2922	2.95975	3.81526	0.000136042	0.00226014
PRDM9.3	256.325	11.2899	2.96887	3.80276	0.000143093	0.00235146
UBIAD1	256.053	11.2883	2.95989	3.81377	0.00013686	0.00226869
ZFC3H1	255.707	11.2864	2.96205	3.81034	0.000138779	0.00229793
AMEX60DD012338	255.668	11.2862	2.96771	3.803	0.000142952	0.00235146
SENP5	255.225	11.2837	2.96424	3.8066	0.000140893	0.0023252
TRMT44	255.163	11.2833	3.04262	3.70841	0.000208563	0.00325818
SLC35E4	255.043	11.2826	2.98107	3.78475	0.000153864	0.00250327
PXYLP1	253.569	11.2742	3.01116	3.74415	0.000181002	0.0028636
AMEX60DD050910	252.324	11.2672	2.96292	3.80272	0.000143115	0.00235146
ZFPL1	252.075	11.2657	2.96659	3.79754	0.000146139	0.00239325
AMEX60DD035024	251.413	11.2619	2.9884	3.76855	0.000164196	0.00263588
EGFLAM	250.472	11.2566	2.98317	3.77336	0.000161061	0.00260051
LOC108788189	250.162	11.2548	2.96703	3.79328	0.000148668	0.00242402
KIF27	249.842	11.2529	2.96498	3.79527	0.00014748	0.00240992
TELO2	246.951	11.2361	2.96987	3.78337	0.000154721	0.00251174
LOC100357965	246.554	11.2338	2.96902	3.78367	0.000154531	0.00251138
POLR1G	246.232	11.2319	2.99372	3.75182	0.000175553	0.00278625
WDR3	245.725	11.2289	2.97944	3.7688	0.000164032	0.00263588
PSMB6	245.572	11.2281	2.97009	3.78037	0.000156593	0.00253935
MTF2	245.071	11.2251	2.98664	3.75844	0.000170974	0.00272491
ATAD3A	244.208	11.22	2.98958	3.75303	0.000174707	0.00277578
GET4	244.127	11.2196	2.98083	3.76391	0.000167277	0.00267768
TMEM250	243.085	11.2134	3.00275	3.73438	0.000188179	0.00296457
AMEX60DD003016	243.05	11.2131	2.97935	3.76362	0.00016747	0.00267791
EIF2AK1	242.664	11.2109	2.97498	3.76838	0.000164312	0.00263588
PUS3	651.77	11.2043	2.65314	4.22304	2.41027e-05	0.000517394
CCP110	241.329	11.2029	2.97542	3.76515	0.000166447	0.00266726
ZNF598	239.299	11.1907	2.97768	3.7582	0.00017114	0.00272491
SUGP2	239.029	11.1891	2.97801	3.75724	0.000171797	0.00273245
RTL1.1	238.506	11.186	2.98581	3.74637	0.000179413	0.00284147
AMEX60DD024935	238.466	11.1857	2.9823	3.75069	0.000176349	0.0027959
AMEX60DD010952	237.189	11.178	3.28689	3.40078	0.000671941	0.00839588
GOLGA5	236.01	11.1707	2.9958	3.72879	0.0001924	0.00302786
POLRMT	235.215	11.1658	3.02786	3.68771	0.000226285	0.00350202
LOC106562237	234.923	11.164	3.04894	3.66162	0.00025063	0.00380381
ANGEL2	234.583	11.162	2.98842	3.73509	0.000187646	0.00296242
WDR76	234.428	11.161	2.98433	3.73988	0.000184109	0.00290966
OGFOD3	233.673	11.1564	2.9873	3.73461	0.000188004	0.00296457
SLF2	231.779	11.1446	3.01179	3.70033	0.000215318	0.00335316
VARS2	231.183	11.1409	3.00039	3.71316	0.000204689	0.00320772
C15ORF41	230.524	11.1369	3.04677	3.6553	0.000256881	0.00387297
CENPF	229.8	11.1323	2.99018	3.72295	0.000196905	0.00309224
FILIP1L	229.573	11.1309	2.99059	3.72197	0.000197678	0.00310111
ITPR2	227.79	11.1196	3.00624	3.69884	0.000216589	0.00336944
ZFYVE27	227.168	11.1157	2.99499	3.71142	0.0002061	0.00322307
B3GNT2	227.078	11.115	3.0628	3.62905	0.000284468	0.00422925
LOC103306284	226.874	11.1137	3.04364	3.65147	0.000260748	0.00391752
ACTL6A	226.819	11.1134	3.01781	3.68261	0.000230862	0.00356177
MLYCD	225.28	11.1036	3.01676	3.68063	0.000232655	0.00357811
PM20D1	224.874	11.101	3.0079	3.69063	0.000223698	0.00346918
AMEX60DDU001020278	224.866	11.1009	3.0554	3.63321	0.000279918	0.00417193
AMEX60DDU001007965	224.846	11.1008	2.99693	3.70407	0.000212168	0.00331102
CYYR1	224.516	11.0988	3.05317	3.63516	0.00027781	0.00414728
AMEX60DD054854	223.398	11.0915	3.04443	3.64321	0.000269262	0.00403325
COA7	223.23	11.0905	3.025	3.66628	0.000246109	0.00374281
POLR3F	222.886	11.0882	3.02254	3.6685	0.000243982	0.00372185
RPH3A	222.851	11.088	3.12159	3.55205	0.000382247	0.00536763
LOC102361187.1	222.696	11.087	3.05519	3.62892	0.000284615	0.00422925
GTF2A2	222.153	11.0835	3.00106	3.69318	0.000221464	0.00343811
SLC36A1	221.564	11.0796	3.00657	3.68515	0.000228571	0.00353008
TMEM150A	221.199	11.0773	3.00309	3.68862	0.000225469	0.00349302
AMEX60DD054655	221.049	11.0763	3.00796	3.68232	0.000231123	0.00356211
KDM4B	220.645	11.0736	3.24348	3.41409	0.000639946	0.00810471
AMEX60DD003965	220.541	11.0729	3.02991	3.65453	0.000257651	0.0038788
AMEX60DDU001039966	219.935	11.069	3.00898	3.67864	0.000234477	0.00359893
SPTSSB	219.871	11.0686	3.09176	3.58004	0.000343538	0.00496152
GLRX	219.185	11.064	3.01251	3.6727	0.000240004	0.0036689
RBM26	218.931	11.0624	3.00577	3.68039	0.000232881	0.00357811
VWA8	218.806	11.0616	3.0461	3.6314	0.000281887	0.00419708
FBXL17	218.591	11.0602	3.05156	3.62444	0.00028959	0.00429036
SIPA1L3	218.164	11.0573	3.00989	3.67366	0.000239098	0.00366232
VWA5B1	217.802	11.055	3.0223	3.65779	0.000254398	0.00384925
FAM98A	217.667	11.054	3.02305	3.65657	0.000255614	0.00386374
GRINA	217.459	11.0527	3.00785	3.6746	0.000238225	0.0036527
TRAPPC4	216.545	11.0466	3.10008	3.56334	0.000366172	0.0051988
CHST10	216.293	11.0448	3.05759	3.61227	0.000303528	0.00444901
TTC12	216.244	11.0445	3.01834	3.65914	0.00025306	0.00383423
WWC1	216.224	11.0445	3.05438	3.61595	0.000299244	0.00439844
COX7A1	215.732	11.0411	3.01081	3.66716	0.000245259	0.0037375
CNDP2	215.096	11.0369	3.02663	3.64658	0.000265754	0.0039847
MLH1	214.389	11.0321	3.14858	3.50382	0.000458629	0.00618092
CCNJ	214.141	11.0304	3.26961	3.3736	0.000741912	0.00905036
FBXO11	213.443	11.0258	3.01648	3.65518	0.000257004	0.00387297
NOP2	213.394	11.0254	3.02328	3.64685	0.000265475	0.00398453
LOC107984126	212.746	11.021	3.04384	3.62075	0.000293752	0.00433909
ACOT6	212.604	11.0201	3.01662	3.65312	0.000259074	0.00389629
RBM41	212.302	11.0181	3.05214	3.60995	0.00030626	0.00448389
UGGT1	210.062	11.0028	3.037	3.6229	0.000291319	0.00430742
HERPUD2	209.751	11.0006	3.02052	3.64195	0.000270584	0.00404898
ZNF574	209.697	11.0002	3.02419	3.63742	0.000275385	0.0041167
APBA1	209.416	10.9983	3.02567	3.63499	0.000277987	0.00414728
NEDD9	208.906	10.9947	3.10284	3.54343	0.000394952	0.00549055
RAD52	208.605	10.9927	3.03899	3.61723	0.000297776	0.00438517
NHSL1	208.558	10.9923	3.31442	3.3165	0.000911517	0.0107465
PARS2	208.009	10.9886	3.04095	3.61354	0.000302046	0.00443526
AMEX60DD007695	207.638	10.9859	3.03451	3.62033	0.000294224	0.00434176
ZMAT3	207.61	10.9858	3.03081	3.6247	0.000289302	0.00429036
KBTBD8	206.918	10.981	3.1045	3.53713	0.000404496	0.00559803
GPR107	206.75	10.9798	3.02968	3.62407	0.000290001	0.00429219
LOC115097463	206.637	10.9791	3.09125	3.55166	0.000382811	0.00536763
DNAH5	206.22	10.9761	3.03322	3.61862	0.000296182	0.00436634
WDR53	205.679	10.9723	3.04215	3.60675	0.000310054	0.00453499
PPP1R12B	553.67	10.969	2.69282	4.07342	4.63268e-05	0.000920306
TMEM150A.1	205.16	10.9686	3.08065	3.56048	0.000370173	0.00524132
CENPH	204.73	10.9656	3.05922	3.58444	0.0003378	0.00489761
ZNF84.1	204.697	10.9654	3.05523	3.58904	0.000331898	0.00482611
KRTCAP3	204.615	10.9648	3.03147	3.61699	0.000298047	0.00438517
MMP13	203.778	10.9589	3.03929	3.60575	0.000311254	0.00454809
PIP5K3	203.372	10.9559	3.21476	3.40801	0.000654379	0.00822677
DHCR24	203.263	10.9552	3.04651	3.59599	0.000323165	0.00471752
HSD17B6	202.854	10.9523	3.06681	3.57124	0.0003553	0.00508707
RNF19A	202.512	10.9499	3.08422	3.55028	0.000384824	0.00539078
IQCE	202.427	10.9493	3.06155	3.5764	0.000348353	0.005002
DKFZP434K171	201.8	10.9448	3.12209	3.50559	0.000455599	0.00616236
TFAP2B	201.768	10.9446	3.04406	3.59538	0.000323916	0.00472386
DPPA2.L	201.418	10.9422	3.11247	3.51558	0.000438786	0.00597286
MFSD6L	200.424	10.935	3.0563	3.57786	0.000346424	0.00498389
PTGES	200.209	10.9334	3.05293	3.5813	0.000341891	0.00495211
TRIM44	200.074	10.9324	3.08543	3.54323	0.000395258	0.00549055
TBC1D32	199.243	10.9265	3.05289	3.57905	0.000344843	0.00497554
LAMB4	198.891	10.9239	3.06721	3.56151	0.000368725	0.0052291
AMEX60DD051975	198.752	10.9229	3.05512	3.57528	0.000349859	0.0050188
RAB18	197.797	10.9159	3.04114	3.58941	0.000331427	0.00482396
ZMYM3	197.157	10.9113	3.04314	3.58552	0.000336401	0.00488625
AMEX60DD030320	196.837	10.9089	3.04268	3.5853	0.000336689	0.00488625
TK1	196.818	10.9087	3.15421	3.45846	0.000543273	0.00711597
PRDM9.6	196.28	10.9048	3.04583	3.58025	0.000343265	0.00496152
DKK3	196.186	10.9041	3.04549	3.58043	0.000343034	0.00496152
CUTA	196.104	10.9035	3.04727	3.57814	0.000346048	0.00498329
E2F7	195.732	10.9007	3.08477	3.53372	0.000409747	0.0056602
ENV.1	195.506	10.8991	3.09063	3.52648	0.000421122	0.00577987
TSNARE1	195.292	10.8975	3.0454	3.57835	0.000345766	0.00498329
NR4A3	194.729	10.8933	3.06242	3.5571	0.000374975	0.00529874
RIT1	194.306	10.8903	3.0695	3.5479	0.000388312	0.00541929
AMEX60DD056126	193.892	10.8872	3.05388	3.56503	0.000363818	0.0051792
TTC39A	193.455	10.8839	3.04944	3.56915	0.000358146	0.0051229
CDC14A	193.284	10.8826	3.05247	3.56518	0.000363608	0.0051792
TMEM165	193.241	10.8823	3.05163	3.56607	0.00036237	0.0051725
AMEX60DD021903	193.147	10.8816	3.06373	3.55176	0.000382667	0.00536763
LOC102940281	192.988	10.8805	3.14469	3.45995	0.000540276	0.00708293
METTL2A	520.592	10.8802	2.70965	4.01533	5.93616e-05	0.00113979
LRRC23	192.709	10.8783	3.1018	3.50709	0.000453041	0.00613332
PUM1	192.677	10.8781	3.05282	3.56329	0.000366241	0.0051988
C9ORF102	192.667	10.878	3.05528	3.5604	0.00037029	0.00524132
CHD1	192.652	10.878	3.14854	3.45492	0.000550457	0.00717229
PPP1R8	192.628	10.8777	3.05051	3.56587	0.000362654	0.0051725
LOC115476148	192.026	10.8732	3.05087	3.56397	0.000365288	0.00519517
PDE4DIP	191.413	10.8685	3.10186	3.50387	0.000458547	0.00618092
CCDC130	191.209	10.867	3.05871	3.55282	0.000381122	0.00536411
LOC100130764	190.916	10.8648	3.09245	3.51333	0.000442534	0.00601838
CCDC62	190.896	10.8647	3.06155	3.54877	0.00038704	0.0054066
SLC46A1	190.498	10.8617	3.05357	3.55704	0.000375056	0.00529874
USP42	190.465	10.8614	3.05409	3.55636	0.000376034	0.00530752
TTLL1	190.361	10.8607	3.06181	3.54714	0.000389433	0.00542633
DAPP1	190.301	10.8602	3.0759	3.53074	0.000414393	0.00570852
UMOD.7	190.234	10.8597	3.05642	3.55307	0.000380758	0.00536411
BMS1	189.858	10.8568	3.06601	3.54102	0.000398584	0.00552646
SCFD2	189.749	10.856	3.08164	3.52281	0.000426993	0.00584066
MYBL2	189.742	10.8559	3.05618	3.55213	0.000382128	0.00536763
CIDEA	189.665	10.8554	3.05524	3.55303	0.000380815	0.00536411
NR1H2	189.118	10.8511	3.08053	3.52249	0.000427508	0.00584066
GATAD1	188.892	10.8494	3.0699	3.53413	0.00040912	0.00565678
L3MBTL2	188.722	10.8482	3.05922	3.54606	0.000391042	0.00544212
LOC115088205	188.524	10.8467	3.07447	3.52799	0.000418728	0.00575761
KIF1A	188.429	10.8459	3.05772	3.54707	0.000389544	0.00542633
LRP4	187.712	10.8404	3.06063	3.54189	0.000397269	0.00551336
ROBO2	186.823	10.8336	3.07005	3.52879	0.00041746	0.00574547
AMEX60DD046870	185.726	10.8251	3.06438	3.53255	0.000411575	0.00568019
LARP6	185.129	10.8204	3.11305	3.47581	0.000509305	0.00674208
THADA	184.733	10.8173	3.06728	3.52669	0.000420792	0.00577987
STK4	184.716	10.8172	3.06797	3.52585	0.000422127	0.00578834
CLEC16A	184.204	10.8132	3.07514	3.51634	0.000437538	0.00596131
NCK2	184.177	10.813	3.07463	3.51685	0.000436697	0.00595529
NDUFB5	2423.85	10.8111	2.35576	4.58922	4.44913e-06	0.000106033
RPAIN	183.79	10.81	3.06766	3.52385	0.000425329	0.00582689
UBAP1L	183.563	10.8081	3.09914	3.48746	0.000487631	0.00650713
SHPK	183.557	10.8081	3.08539	3.50299	0.000460065	0.00619469
ZC3H12C	182.958	10.8035	3.11273	3.47074	0.000519019	0.00684033
YBX1	182.88	10.8028	3.06947	3.51944	0.000432461	0.00590291
RTL1.2	182.763	10.8018	3.09674	3.48813	0.000486414	0.0064967
WDR37	182.49	10.7998	3.12869	3.45185	0.00055676	0.00724808
HROB	182.318	10.7984	3.09051	3.49405	0.000475754	0.00638289
DPF3	181.666	10.7932	3.07544	3.50948	0.000448977	0.00609364
AMEX60DD015338	181.207	10.7895	3.09809	3.48263	0.000496509	0.00660637
FZD8	181.143	10.7891	3.08994	3.49168	0.000479999	0.00642505
MRPS24	180.982	10.7878	3.07807	3.50472	0.000457085	0.00617127
ZNF354A	180.86	10.7868	3.07375	3.50932	0.000449253	0.00609364
FRRS1L	180.756	10.786	3.07721	3.50511	0.000456419	0.00616785
AMEX60DD039119	180.701	10.7855	3.07341	3.5093	0.000449293	0.00609364
ANAPC11	180.415	10.7833	3.09128	3.48829	0.000486128	0.0064967
PIK3AP1	179.935	10.7794	3.11167	3.46419	0.000531823	0.00699055
FRA10AC1	179.928	10.7793	3.07986	3.49993	0.000465378	0.00626058
SLC19A2	179.593	10.7767	3.16421	3.40581	0.000659689	0.0082705
KIAA0825	179.298	10.7742	3.09386	3.48245	0.000496839	0.00660637
SFR1	179.051	10.7723	3.08028	3.49717	0.00047022	0.00632001
LPCAT4	178.637	10.7689	3.08077	3.49553	0.000473117	0.00635323
LOC100130764.1	178.576	10.7684	3.09301	3.48153	0.000498554	0.00661737
SLC2A9	178.267	10.7659	3.09938	3.47356	0.000513597	0.00678084
AMEX60DD006775	178.144	10.7649	3.37247	3.19199	0.00141299	0.0150681
PTPMT1	177.486	10.7597	3.11192	3.45756	0.000545096	0.00712376
ZSWIM3	177.341	10.7584	3.08125	3.49157	0.000480189	0.00642505
CCDC107	177.258	10.7578	3.08087	3.49179	0.000479789	0.00642505
ACOT2	176.984	10.7556	3.11739	3.45018	0.00056021	0.00728663
ZNF658	176.7	10.7532	3.08859	3.48159	0.00049845	0.00661737
UPF2	176.684	10.753	3.09523	3.47406	0.000512641	0.00677422
CDC42BPA	176.656	10.7528	3.08648	3.48385	0.000494258	0.00658967
UMOD.8	175.886	10.7466	3.14375	3.4184	0.000629908	0.00799795
GLOD5	175.395	10.7425	3.10812	3.45628	0.000547683	0.00714862
CABP2	175.085	10.74	3.1027	3.4615	0.000537166	0.00704836
ABCC1	175.074	10.7399	3.09223	3.47319	0.000514315	0.00678433
CNNM3	175.017	10.7393	3.11816	3.44413	0.000572901	0.00744522
VTI1B	174.962	10.7389	3.09615	3.46848	0.000523419	0.00688614
SLC66A1	174.814	10.7377	3.08627	3.4792	0.000502919	0.00666345
COPS3	174.175	10.7325	3.1234	3.43616	0.000590028	0.00762132
HTRA3	173.723	10.7288	3.16383	3.39107	0.000696207	0.00863401
LOC114668437	173.519	10.727	3.10258	3.45746	0.0005453	0.00712376
PAK1	173.181	10.7242	3.09086	3.46964	0.000521164	0.00686252
AMEX60DD009443	172.686	10.7201	3.17221	3.37938	0.000726488	0.00890589
C5AR1	172.37	10.7174	3.09617	3.4615	0.000537165	0.00704836
SRD5A1	172.225	10.7161	3.22512	3.32271	0.000891486	0.010575
SDR39U1	171.912	10.7136	3.09811	3.4581	0.000544008	0.00711934
DXO	171.036	10.7062	3.11545	3.4365	0.000589281	0.00761827
ZBED6	170.846	10.7045	3.16334	3.38393	0.000714553	0.00879572
YRDC	170.523	10.7019	3.12135	3.42861	0.000606672	0.0077891
FBXO36	169.916	10.6968	3.10959	3.43992	0.000581885	0.00754226
VWCE	169.249	10.6911	3.13496	3.41029	0.000648948	0.00819091
ACSBG2.1	169.078	10.6896	3.12289	3.42299	0.000619364	0.00791551
LOC105357518.1	168.951	10.6885	3.11026	3.43654	0.000589201	0.00761827
HSPBAP1	168.653	10.686	3.11822	3.42695	0.000610401	0.00781885
ENKD1	168.554	10.6852	3.14383	3.39877	0.000676896	0.00844365
XRCC2	168.508	10.6847	3.11094	3.43456	0.000593522	0.0076532
LOC103280146	168.443	10.6842	3.11777	3.42688	0.000610561	0.00781885
DV515_00007573	168.403	10.6838	3.12681	3.41683	0.000633553	0.00803739
RTTN	168.19	10.682	3.1221	3.42143	0.000622928	0.00794313
DLX3	167.865	10.6793	3.22907	3.30723	0.000942237	0.0109994
FBXW7	167.869	10.6793	3.10447	3.43996	0.00058179	0.00754226
DIO3	167.655	10.6775	3.14347	3.39671	0.000682008	0.00848088
KDM1A	167.389	10.6751	3.10364	3.43955	0.000582685	0.00754607
CEP57L1	167.28	10.6742	3.23196	3.30271	0.000957546	0.0111259
AMEX60DD052209	167.117	10.6727	3.28378	3.25011	0.00115359	0.012834
HDHD2	166.208	10.6649	3.10653	3.43306	0.000596815	0.00768902
CNTN1	166.168	10.6645	3.1602	3.37463	0.000739159	0.00902415
CYLD	165.945	10.6627	3.20383	3.3281	0.000874409	0.0103947
LOC115658405	165.837	10.6616	3.13886	3.39665	0.000682154	0.00848088
MTFR2	165.502	10.6587	3.10947	3.42784	0.000608412	0.00780473
MTIF3	165.32	10.6572	3.11043	3.42628	0.000611919	0.00782952
AMEX60DDU001036387	165.089	10.6552	3.12546	3.40916	0.00065164	0.008211
LOC114595149.4	164.968	10.6541	3.15495	3.37697	0.000732899	0.00896974
ZNF84.2	164.961	10.654	3.11545	3.41974	0.00062682	0.00797912
LOC108802115	164.872	10.6532	3.11938	3.41517	0.000637421	0.0080796
FZD10	164.728	10.6519	3.14646	3.38538	0.000710811	0.00877815
MAP9	164.69	10.6516	3.13494	3.39771	0.000679533	0.00846947
MTMR10	164.548	10.6504	3.11157	3.42284	0.000619701	0.00791551
AMEX60DD005324	164.439	10.6495	3.27963	3.24717	0.00116557	0.0129111
PYGB	164.358	10.6486	3.49104	3.05028	0.0022863	0.0221921
DNAJC2	164.343	10.6486	3.11138	3.42247	0.000620544	0.0079195
DEPDC1B	163.968	10.6453	3.11226	3.42045	0.000625176	0.00796499
TICRR	163.847	10.6443	3.11347	3.41878	0.00062903	0.00799361
KRT18	457.063	10.6441	3.34845	3.17881	0.0014788	0.0156027
LOC106702273	163.791	10.6437	3.11857	3.41302	0.000642463	0.0081228
AMEX60DD008341	163.516	10.6414	3.11841	3.41243	0.000643863	0.00813361
DPH6	163.406	10.6404	3.11701	3.41365	0.000640993	0.00811109
LOC115594719	162.876	10.6357	3.11904	3.40991	0.000649839	0.00819522
SPC25	162.656	10.6337	3.11979	3.40848	0.000653263	0.0082245
HDX	162.033	10.6282	3.12581	3.40015	0.000673493	0.00840823
AMEX60DD046465	161.871	10.6267	3.15466	3.36857	0.000755586	0.00918086
URB2	161.866	10.6267	3.1245	3.40108	0.000671206	0.00839373
CGRRF1	161.767	10.6258	3.11872	3.40712	0.00065653	0.00824172
AMEX60DDU001012135	161.74	10.6256	3.11789	3.40794	0.000654546	0.00822677
HSPA8	2725.85	10.6252	2.36217	4.49805	6.85788e-06	0.000160616
ANAPC4	161.391	10.6224	3.15538	3.36644	0.000761447	0.00924331
CPLANE1	161.154	10.6203	3.15977	3.36109	0.000776354	0.0093937
LOC112107653	161.118	10.6201	3.25208	3.26563	0.0010922	0.0122423
SIX1	160.907	10.6181	3.12007	3.40317	0.000666088	0.00834372
TBC1D20	160.438	10.614	3.13172	3.38917	0.000701037	0.0086651
AFG1L	160.256	10.6123	3.12404	3.39698	0.000681341	0.00848088
ZNF268.1	159.747	10.6077	3.13618	3.38235	0.000718677	0.00883919
PHETA1	159.68	10.607	3.28724	3.22672	0.00125219	0.0136262
WDR93	159.56	10.606	3.13328	3.38494	0.000711948	0.00877815
DNAH7	159.539	10.6059	3.14842	3.36863	0.000755422	0.00918086
MDM1	159.384	10.6044	3.12616	3.39216	0.000693451	0.00860698
PEX11G	159.186	10.6026	3.13308	3.38409	0.00071414	0.00879572
NRDE2	159.145	10.6022	3.17576	3.33847	0.000842403	0.0100704
CACNA1H	159.097	10.6018	3.12517	3.3924	0.000692827	0.00860641
EDEM3	158.969	10.6006	3.15551	3.35939	0.000781154	0.00942884
ZRANB3	158.622	10.5975	3.12667	3.38939	0.000700483	0.0086651
DPX16_23792	158.501	10.5964	3.12651	3.38921	0.00070095	0.0086651
TMTC1	158.473	10.5961	3.14878	3.36514	0.000765044	0.00927943
ZNF79.1	157.839	10.5903	3.1411	3.37153	0.00074751	0.00911119
AMEX60DD015742	157.595	10.588	3.215	3.29333	0.000990089	0.0113624
E1301_TTI023775	157.536	10.5876	3.13071	3.38184	0.000720018	0.00883927
FER	157.474	10.587	3.15046	3.36046	0.00077814	0.00940744
ZNF300.1	157.43	10.5866	3.16645	3.34335	0.000827738	0.00991751
ATXN7	157.321	10.5856	3.13029	3.38167	0.00072046	0.00883927
ICMT	157.277	10.5852	3.13001	3.38184	0.000720009	0.00883927
TMEM143	156.95	10.5822	3.15533	3.35374	0.000797273	0.00959235
ACOT1	156.715	10.5801	3.16391	3.34399	0.000825822	0.00990555
AMEX60DD049930	156.41	10.5772	3.13312	3.37594	0.000735637	0.00898851
ZNF248	156.366	10.5768	3.13248	3.3765	0.000734131	0.00897746
ATXN2L	156.062	10.574	3.1756	3.32975	0.000869248	0.0103498
ZSCAN2	155.969	10.5731	3.13662	3.37087	0.000749313	0.00912571
TTC14	155.954	10.5731	3.18911	3.31537	0.000915224	0.0107683
CENPM	155.951	10.5729	3.18448	3.32014	0.000899724	0.0106447
PGAP2	155.667	10.5704	3.25531	3.24714	0.00116571	0.0129111
MEST	419.977	10.5701	2.70289	3.91068	9.20351e-05	0.00164637
MPHOSPH9	155.355	10.5674	3.20609	3.29604	0.000980577	0.0113142
AMEX60DD034560	155.336	10.5674	3.23383	3.26775	0.00108405	0.0121784
LOC115466359	155.159	10.5657	3.16039	3.34316	0.000828287	0.00991751
AMEX60DD056425	155.137	10.5655	3.14142	3.36328	0.000770226	0.00933469
RFK	155.042	10.5646	3.13625	3.36854	0.000755687	0.00918086
CEP128	155	10.5642	3.20538	3.29578	0.00098148	0.0113158
ITGA6	154.942	10.5636	3.18281	3.31894	0.000903588	0.0106735
AMEX60DD046025	153.999	10.5548	3.14109	3.36024	0.000778752	0.00940744
FIGN	815.888	10.5538	2.459	4.2919	1.77149e-05	0.000387521
SRRD	153.868	10.5536	3.15251	3.3477	0.000814865	0.00979611
AMEX60DD023019	153.791	10.5529	3.15338	3.34654	0.000818275	0.00982918
SMG9	153.631	10.5514	3.20331	3.29392	0.000988009	0.0113624
ADAMTS6	153.273	10.5481	3.1919	3.30464	0.000950988	0.0110669
MIER1	153.19	10.5473	3.30063	3.19554	0.0013957	0.0149265
WNT10B	153.188	10.5472	3.14464	3.35402	0.000796452	0.00959021
GFER	153.106	10.5464	3.14317	3.35534	0.000792677	0.00956018
AMEX60DD017421	152.891	10.5444	3.14297	3.35491	0.000793911	0.00956733
FBXO28	152.29	10.5388	3.17181	3.32264	0.000891705	0.010575
DARS2	152.257	10.5384	3.1515	3.34395	0.00082596	0.00990555
ZSWIM9	152.195	10.5378	3.16121	3.33347	0.000857713	0.0102288
ZNF418	151.849	10.5346	3.18741	3.30506	0.000949551	0.0110669
SLC23A2	151.838	10.5345	3.18996	3.3024	0.000958628	0.0111298
ZNF10	151.411	10.5303	3.16624	3.32581	0.000881608	0.0104719
DGKI	151.066	10.5271	3.20341	3.28623	0.0010154	0.0115904
ZSCAN2.1	150.492	10.5216	3.17311	3.31588	0.000913554	0.0107572
ZNF570	150.432	10.5211	3.2097	3.2779	0.00104584	0.0118383
ZBTB26	150.297	10.5197	3.15511	3.33417	0.000855533	0.010211
RSPH4A	150.189	10.5187	3.18159	3.30613	0.00094595	0.0110341
N/A.4	150.161	10.5185	3.24872	3.23773	0.00120485	0.013227
N/A.3	150.153	10.5183	3.17886	3.30882	0.000936899	0.0109456
PRDM9.8	149.814	10.5151	3.20048	3.28548	0.00101808	0.0116122
HEBP1	149.758	10.5146	3.18156	3.30486	0.000950245	0.0110669
APLP1	149.581	10.5128	3.15196	3.33533	0.000851968	0.0101766
AMEX60DD018584	149.011	10.5073	3.19543	3.28821	0.00100826	0.0115355
MAPK15	148.698	10.5043	3.15465	3.32978	0.000869135	0.0103498
ZMYND19	148.691	10.5041	3.52554	2.97944	0.0028878	0.0270493
ZNF7	148.67	10.504	3.15529	3.32902	0.000871523	0.0103686
FES	148.616	10.5035	3.16145	3.32238	0.000892546	0.0105766
PANK4	148.241	10.4999	3.16324	3.31934	0.000902313	0.0106669
GRK5	148.249	10.4998	3.52661	2.97731	0.0029079	0.0271944
FAM117B	148.118	10.4986	3.18221	3.29916	0.000969762	0.0112241
AMEX60DD014815	148.004	10.4976	3.18731	3.29356	0.000989278	0.0113624
RUFY1	147.942	10.4969	3.16983	3.3115	0.000927965	0.0108583
AMEX60DD031545	147.882	10.4964	3.16656	3.31476	0.000917231	0.0107834
LOC115097266	147.534	10.4929	3.1626	3.31781	0.000907259	0.0107084
MAMDC2	147.375	10.4915	3.19795	3.28068	0.00103557	0.0117439
AMEX60DD035912	147.265	10.4904	3.371	3.11195	0.00185854	0.018888
PRDM9.7	146.977	10.4875	3.16609	3.31245	0.000924833	0.0108301
HEATR6	146.639	10.4841	3.18511	3.2916	0.000996186	0.0114236
AMEX60DD002520	146.58	10.4836	3.16116	3.31638	0.000911933	0.0107465
MAP3K11	146.337	10.4812	3.16368	3.31297	0.000923121	0.0108271
AMEX60DD038843	146.227	10.4801	3.16224	3.31414	0.00091924	0.0107985
LCTL	146.216	10.48	3.1775	3.29821	0.000973042	0.0112533
HSD17B8	146.138	10.4792	3.163	3.31306	0.000922799	0.0108271
RILP	146.051	10.4784	3.17265	3.30273	0.000957472	0.0111259
RAB35	146.021	10.478	3.23194	3.24201	0.00118688	0.0130776
HARBI1.1	145.924	10.4772	3.19369	3.28058	0.00103593	0.0117439
KLHL25	145.922	10.477	3.22321	3.25049	0.00115205	0.0128265
AMEX60DD017098	145.648	10.4744	3.17398	3.30009	0.000966554	0.0112131
PMEL	145.497	10.4728	3.188	3.28509	0.00101951	0.0116197
SAR1B	145.349	10.4714	3.17546	3.2976	0.00097515	0.011269
SUPV3L1	145.047	10.4685	3.18128	3.29064	0.0009996	0.0114497
CEP95	144.88	10.4667	3.17211	3.29961	0.0009682	0.0112234
LOC114481864	144.34	10.4614	3.17087	3.29922	0.000969548	0.0112241
RBM33	144.014	10.4581	3.18581	3.28271	0.00102816	0.0116914
KDM3B	143.789	10.4559	3.21162	3.25565	0.00113133	0.012624
KAT2B	143.484	10.4527	3.18571	3.28113	0.00103391	0.0117389
RBL1	143.475	10.4527	3.19615	3.27041	0.00107391	0.0121009
STAG2	143.324	10.4512	3.17614	3.29053	0.001	0.0114497
STARD3	143.253	10.4504	3.17876	3.28758	0.00101051	0.0115523
ZNF544	143.131	10.4492	3.18104	3.28484	0.0010204	0.0116209
LOC100130764.2	142.943	10.4473	3.19297	3.27197	0.00106801	0.0120436
PYROXD1	142.64	10.4443	3.17711	3.28735	0.00101135	0.0115531
LBR	142.171	10.4395	3.179	3.2839	0.00102382	0.011651
LIX1L	142.011	10.4379	3.18078	3.28155	0.00103238	0.0117305
CAPN5	141.958	10.4374	3.21939	3.24205	0.00118672	0.0130776
AMEX60DD044804	141.868	10.4364	3.19493	3.26655	0.00108867	0.0122211
AMEX60DD031486	141.691	10.4346	3.19199	3.26899	0.00107931	0.0121526
UBQLN1	141.205	10.4296	3.28348	3.17639	0.0014912	0.0156891
METTL6	140.897	10.4265	3.18364	3.27503	0.0010565	0.0119228
ORAI1	140.837	10.426	3.19611	3.26208	0.00110597	0.012378
EPHA2	140.782	10.4254	3.18308	3.27525	0.00105569	0.0119227
POLR3GL	140.76	10.4252	3.22176	3.23587	0.00121273	0.0132856
ZNF777	140.44	10.4219	3.18136	3.27591	0.00105323	0.011905
AMEX60DD000726	140.395	10.4214	3.18125	3.27588	0.00105333	0.011905
LOC109975224	140.206	10.4194	3.36832	3.09334	0.00197918	0.0198939
TMEM60	140.181	10.4192	3.18808	3.26818	0.00108241	0.0121697
AMEX60DD035751	139.534	10.4125	3.18788	3.26628	0.00108971	0.0122236
OGG1	139.445	10.4115	3.27004	3.18391	0.00145299	0.0153848
ZNF248.1	139.365	10.4108	3.20757	3.24571	0.0011716	0.0129667
TMEM169	139.18	10.4088	3.28797	3.16572	0.00154702	0.0161965
COG3	138.758	10.4045	3.21322	3.23804	0.00120354	0.013227
MAP3K2	138.718	10.4041	3.18696	3.26457	0.0010963	0.0122791
C1ORF116	138.27	10.3993	3.23365	3.21597	0.00130003	0.0140764
NDUFAF3	138.245	10.3992	3.22201	3.22755	0.00124856	0.0136064
PLCD3	138.177	10.3984	3.19086	3.25881	0.00111882	0.0125125
ZNF286A	137.962	10.3961	3.21628	3.23234	0.00122782	0.0134196
SLAIN1	137.786	10.3944	3.20068	3.24755	0.00116405	0.0129111
AMEX60DD033926	137.665	10.3931	3.19151	3.25648	0.00112804	0.0125967
CRY1	137.665	10.3931	3.19151	3.25648	0.00112804	0.0125967
AMEX60DD002515	137.539	10.3918	3.21999	3.22728	0.00124974	0.0136094
CTBS.1	137.417	10.3905	3.21626	3.23062	0.0012352	0.0134707
LOC103282690	137.08	10.3869	3.19355	3.25247	0.00114407	0.0127567
ZNF131	136.897	10.385	3.20192	3.24335	0.00118133	0.0130453
GLYATL2	136.793	10.3839	3.1977	3.24729	0.00116511	0.0129111
ZNF268.2	136.722	10.3832	3.24228	3.20244	0.00136269	0.0146575
TNFAIP3	136.595	10.3819	3.22931	3.21488	0.00130498	0.0141079
CDH20	136.583	10.3817	3.19448	3.24988	0.00115453	0.0128349
NOL10	136.495	10.3807	3.19569	3.24835	0.00116075	0.0128944
CTXN3	136.488	10.3806	3.2445	3.19944	0.00137693	0.0147787
AMEX60DD026099	136.468	10.3805	3.20253	3.24134	0.00118967	0.0130987
LOC107109176	136.176	10.3774	3.22708	3.21573	0.00130111	0.0140764
LOC102367500	135.894	10.3744	3.19698	3.24506	0.00117428	0.0129867
AMEX60DD037549	135.712	10.3725	3.19797	3.24345	0.00118093	0.0130453
MEPCE	135.282	10.3679	3.20136	3.23858	0.00120125	0.0132165
D9C73_028081	135.049	10.3654	3.20144	3.23772	0.00120487	0.013227
TBC1D31	135.039	10.3653	3.20329	3.23583	0.00121289	0.0132856
KAT6B	135.011	10.365	3.20736	3.23163	0.00123084	0.0134423
LOC106527161	134.691	10.3615	3.20195	3.23601	0.00121212	0.0132856
PARPI_0028713	134.674	10.3614	3.20252	3.23537	0.00121484	0.0132973
AMEX60DDU001030063	134.58	10.3603	3.2128	3.2247	0.00126105	0.0137026
NR1D2	134.455	10.3591	3.26411	3.17363	0.00150545	0.0158057
N/A.5	134.459	10.3591	3.20217	3.23502	0.00121635	0.0133041
MEIS1	133.957	10.3537	3.20404	3.23144	0.00123169	0.0134423
ZNF347	133.841	10.3524	3.22358	3.21145	0.00132066	0.0142465
UROS	133.835	10.3523	3.21841	3.21659	0.00129722	0.0140648
SAMD13	133.782	10.3518	3.24906	3.18611	0.00144201	0.0152903
AHCYL2	133.715	10.3511	3.22129	3.21334	0.00131202	0.0141738
AMEX60DD029040	133.538	10.3492	3.21097	3.22307	0.00126826	0.0137708
MXRA8	133.296	10.3466	3.21352	3.2197	0.00128327	0.0139237
LOC115097705	133.244	10.3459	3.56745	2.90007	0.0037308	0.0332797
HAGH	132.974	10.343	3.25012	3.18233	0.00146093	0.015436
TMEM198	357.493	10.3377	2.72859	3.78865	0.000151466	0.00246694
GFM2	132.274	10.3354	3.25194	3.17821	0.00148187	0.015624
GTF3C2	132.142	10.3339	3.22007	3.20923	0.00133089	0.0143362
C2ORF49	132.021	10.3326	3.21302	3.21586	0.00130052	0.0140764
TBKBP1	131.933	10.3318	3.22703	3.20163	0.00136654	0.0146884
SETX	131.419	10.326	3.23798	3.18903	0.00142752	0.0151906
USP25	131.128	10.3229	3.22265	3.20323	0.00135894	0.0146278
PNRC1	131.094	10.3225	3.21519	3.21053	0.00132488	0.0142817
AMEX60DD002858	131.037	10.3218	3.57424	2.88782	0.00387916	0.034327
ZNF276	129.864	10.3089	3.22629	3.19529	0.00139692	0.0149289
AMEX60DD017763	129.808	10.3082	3.22695	3.19442	0.00140111	0.0149628
AK8	129.808	10.3082	3.25971	3.16231	0.00156525	0.0163415
MLL-MAML2	129.77	10.3078	3.2202	3.201	0.00136953	0.0147098
NAP1L1.S	129.594	10.306	3.24712	3.17387	0.0015042	0.0158036
LOC115096830	129.241	10.302	3.22224	3.19715	0.00138794	0.0148648
SOGA3	129.026	10.2996	3.25325	3.16595	0.00154578	0.0161949
AMEX60DD012393	128.65	10.2954	3.22423	3.19312	0.00140745	0.0150199
CDT1.1	128.633	10.2951	3.22884	3.18849	0.00143018	0.0152081
PCP4L1	128.573	10.2945	3.22963	3.18752	0.00143496	0.0152372
TJP2	128.524	10.294	3.23071	3.18628	0.00144115	0.0152903
BORCS5	128.402	10.2926	3.22608	3.19042	0.00142068	0.0151394
ILDR1	127.927	10.2872	3.2273	3.18757	0.00143475	0.0152372
CNTF	127.833	10.2861	3.23506	3.17958	0.00147491	0.0155727
FAM184A	127.696	10.2846	3.22852	3.18555	0.0014448	0.0153089
ZNF300.2	127.663	10.2843	3.23898	3.17516	0.00149753	0.0157447
RNF213	127.526	10.2828	3.4442	2.98553	0.00283089	0.026579
UPK3A	127.52	10.2827	3.31034	3.10624	0.00189485	0.0192178
CCNB2	127.442	10.2818	3.23046	3.18276	0.0014588	0.0154244
GDAP1	127.254	10.2796	3.24145	3.17129	0.00151766	0.0159226
IDH2	127.011	10.2768	3.23475	3.17701	0.00148803	0.0156779
ST6GALNAC2	126.88	10.2754	3.26041	3.15158	0.00162392	0.0168596
HS3ST6	126.532	10.2714	3.23354	3.17651	0.00149059	0.0156891
INSIG1	126.294	10.2686	3.26735	3.14279	0.00167345	0.0173016
NPM1.L	125.838	10.2635	3.27777	3.13126	0.0017406	0.0178955
LOC100130764.3	125.5	10.2595	3.24919	3.15757	0.00159092	0.0165516
SORBS2	125.429	10.2588	3.24246	3.16389	0.00155677	0.0162757
AMEX60DD043129	125.151	10.2555	3.38983	3.02536	0.00248335	0.0237229
FD754_003049	125.036	10.2542	3.28923	3.1175	0.00182392	0.0186122
AMEX60DD001108	125.03	10.2541	3.45598	2.96705	0.0030067	0.0278788
ZNF879	124.894	10.2526	3.24385	3.16063	0.00157427	0.0164241
AMEX60DD027013	124.799	10.2515	3.24148	3.1626	0.00156369	0.0163366
FAIM	124.656	10.2499	3.24378	3.15985	0.00157849	0.0164567
LOC113837993.1	124.379	10.2465	3.5482	2.88781	0.00387931	0.034327
MED9	124.045	10.2428	3.28673	3.11642	0.00183063	0.0186419
IQGAP3	124.039	10.2427	3.25475	3.14701	0.00164949	0.0170776
AMEX60DD006079	123.983	10.242	3.25405	3.14746	0.00164698	0.0170634
ZBTB10	123.806	10.2399	3.26011	3.14098	0.00168384	0.017385
ABI2	123.575	10.2373	3.24535	3.15444	0.00160804	0.016718
AMEX60DD030191	123.431	10.2356	3.26063	3.13913	0.00169448	0.0174706
AMEX60DD019982	123.372	10.235	3.27602	3.12421	0.00178283	0.0182428
ACSL4	123.349	10.2346	3.24604	3.15296	0.00161625	0.0167917
ZNF676	123.265	10.2336	3.25882	3.14029	0.00168782	0.0174139
AMEX60DD047990	123.233	10.2333	3.24724	3.15137	0.00162506	0.0168597
AMEX60DD015961	123.206	10.233	3.30163	3.09939	0.00193918	0.0195477
LOC115076353	123.133	10.2321	3.27223	3.12694	0.00176638	0.0181117
DOP1A	123.04	10.231	3.24747	3.15046	0.00163015	0.0169008
LOC113138288	122.881	10.2292	3.28168	3.11707	0.00182658	0.0186266
POF1B	122.737	10.2275	3.28173	3.11651	0.00183008	0.0186419
SCML4	122.539	10.2252	3.29621	3.10211	0.00192147	0.0194349
GPATCH1	122.267	10.2219	3.25209	3.14319	0.00167118	0.0172901
LOC114022023	121.997	10.2187	3.25608	3.13835	0.00169901	0.0175052
ZNF268.3	121.921	10.2179	3.31049	3.08653	0.0020251	0.0201933
ITM2C	121.925	10.2179	3.25253	3.14153	0.00168069	0.0173644
MAP3K12	121.776	10.2161	3.26281	3.13107	0.00174169	0.0178955
ANKLE1	121.749	10.2159	3.27287	3.12138	0.00180005	0.0184064
MBIP	121.648	10.2145	3.38945	3.01362	0.00258151	0.02457
PNPLA2	121.549	10.2133	3.60615	2.8322	0.00462293	0.0395241
MTCL1	121.286	10.2104	3.27905	3.11381	0.00184686	0.018782
LOC115476378	121.231	10.2097	3.27631	3.11622	0.00183183	0.0186419
CUL5	121.004	10.2069	3.25833	3.13256	0.00173287	0.0178418
FLJ31409	120.993	10.2069	3.26554	3.12563	0.00177427	0.0181677
SGTA	120.889	10.2057	3.30596	3.08705	0.00202155	0.0201871
ZBTB34	120.64	10.2026	3.26086	3.12881	0.00175514	0.0180089
APLN	120.596	10.2021	3.25874	3.13068	0.00174404	0.0179073
PLPP6	120.579	10.2019	3.25813	3.13121	0.00174089	0.0178955
LOC102361187.2	120.088	10.196	3.26186	3.12583	0.00177304	0.0181676
NDUFA7	331.384	10.1949	2.77806	3.66978	0.000242759	0.00370699
BOD1L1	119.951	10.1944	3.27693	3.11096	0.00186482	0.018926
CHAC2	119.885	10.1936	3.27633	3.11129	0.00186275	0.0189179
KLHL7	119.734	10.1917	3.28315	3.10424	0.00190771	0.0193088
TRIM37	119.67	10.191	3.31673	3.07262	0.00212192	0.0209371
RFX5	119.532	10.1893	3.28726	3.09964	0.00193754	0.0195444
SLC28A3	119.444	10.1883	3.30821	3.0797	0.00207209	0.0205816
AMEX60DDU001042037	119.382	10.1875	3.26426	3.12092	0.00180285	0.0184224
C1ORF52	118.653	10.1786	3.33345	3.05346	0.00226216	0.0220008
ELP3	319.924	10.1774	2.74893	3.70233	0.000213626	0.00333029
TMEM238	118.335	10.1748	3.3071	3.07667	0.0020933	0.0207508
AMEX60DD024448	118.323	10.1747	3.28197	3.10018	0.00193406	0.0195444
FKBP15	118.175	10.1729	3.45452	2.94481	0.00323148	0.0296315
MAZ	642.02	10.1703	2.32903	4.36675	1.26107e-05	0.00028506
SCLT1	117.893	10.1694	3.31008	3.07227	0.0021244	0.0209376
ZNF567	117.892	10.1693	3.27445	3.10566	0.00189852	0.0192396
USP31	117.744	10.1676	3.28006	3.09982	0.0019364	0.0195444
AMEX60DD046081	117.065	10.1592	3.28227	3.09517	0.00196701	0.0197882
INPP5F	116.96	10.1579	3.27707	3.0997	0.00193714	0.0195444
AMEX60DDU001025690	315.518	10.1575	2.77043	3.66641	0.000245984	0.00374281
MPPED2	116.921	10.1574	3.29211	3.08537	0.00203297	0.020247
UCKL1	116.91	10.1572	3.29062	3.08672	0.00202376	0.0201933
ZNF184.1	116.838	10.1563	3.54929	2.8615	0.00421646	0.0365942
AMEX60DD049999	116.739	10.1551	3.2842	3.09212	0.00198732	0.0199387
WASF1	116.541	10.1528	3.2823	3.09319	0.00198018	0.0198939
MBD5	116.443	10.1516	3.426	2.96311	0.00304552	0.0281513
FARS2	116.42	10.1513	3.28716	3.08816	0.00201398	0.020125
INSIG2	116.403	10.151	3.27763	3.09706	0.00195453	0.0196891
INTS9	116.337	10.1502	3.27807	3.09639	0.00195893	0.0197201
AMEX60DD013912	116.167	10.1482	3.34958	3.02969	0.00244808	0.0234819
CCDC13	116.166	10.1481	3.29234	3.08235	0.00205377	0.0204323
AMEX60DD023244	116.006	10.1461	3.28457	3.08901	0.00200826	0.0200819
ZNF184	115.906	10.1448	3.28032	3.09264	0.00198385	0.0199173
AMEX60DD020870	115.867	10.1443	3.29856	3.07538	0.00210236	0.0207842
ATXN2	115.758	10.143	3.29078	3.08226	0.00205432	0.0204323
LIPG	115.67	10.1419	3.28605	3.08636	0.00202624	0.0201933
NUDT12	115.664	10.1418	3.28106	3.09102	0.0019947	0.0199858
ZNF638	115.587	10.1409	3.28138	3.09042	0.00199871	0.0200126
GIT2	115.349	10.1378	3.30027	3.07182	0.00212758	0.0209514
ARHGEF28	115.155	10.1354	3.36482	3.01216	0.00259392	0.0246489
AMEX60DD037470	114.919	10.1326	3.29118	3.0787	0.00207908	0.0206373
NR6A1	114.335	10.1252	3.29404	3.07379	0.00211359	0.0208688
AMEX60DD000449	114.291	10.1247	3.30914	3.0596	0.00221631	0.0217105
CR2	114.086	10.122	3.29027	3.07635	0.00209551	0.0207589
BBS9	113.871	10.1193	3.29008	3.0757	0.00210006	0.0207842
P2RX4	113.667	10.1168	3.30192	3.0639	0.0021847	0.0214572
PFKM	113.662	10.1167	3.34148	3.02762	0.00246488	0.023603
CTU1	113.556	10.1152	3.32373	3.04334	0.00233968	0.0226366
TNFRSF4	113.529	10.115	3.30645	3.05917	0.0022195	0.0217276
AMEX60DD047772	113.412	10.1134	3.32523	3.04141	0.00235472	0.0227085
LRRTM3	113.237	10.1112	3.29353	3.07003	0.00214036	0.0210634
ICAM5	113.181	10.1105	3.29583	3.06767	0.00215737	0.0212167
ZC3H3	112.945	10.1076	3.32188	3.04273	0.00234442	0.0226528
DENND2B	112.774	10.1054	3.3674	3.00096	0.00269132	0.0254932
AMEX60DDU001002389	112.722	10.1046	3.39797	2.97371	0.00294225	0.0274175
LOC115076736	112.641	10.1037	3.30059	3.06116	0.00220479	0.0216404
MIS12	112.629	10.1035	3.29693	3.06451	0.00218029	0.021428
ZNF160	112.447	10.1011	3.31995	3.04254	0.00234591	0.0226528
CCNY	112.188	10.0978	3.2991	3.06078	0.00220764	0.021654
AMEX60DD021619	112.034	10.0959	3.31365	3.04676	0.00231325	0.0223955
DYNC2H1	309.265	10.0954	2.7615	3.65576	0.000256418	0.00387196
PPP1R26	111.896	10.0941	3.30873	3.05075	0.00228274	0.022172
PUS10	111.857	10.0935	3.30223	3.05658	0.00223878	0.0218639
AMEX60DD008750	111.769	10.0924	3.30022	3.0581	0.00222742	0.0217907
LOC115821825	111.637	10.0907	3.30138	3.05651	0.0022393	0.0218639
LOC115090335	111.593	10.0902	3.3031	3.05475	0.00225249	0.0219353
ZBTB38	111.597	10.0901	3.31731	3.04167	0.00235272	0.0227039
CHD9	111.488	10.0888	3.30801	3.04982	0.0022898	0.0222116
TMEM245	110.656	10.0781	3.44707	2.92366	0.00345939	0.0314125
LOC115397334	110.446	10.0753	3.33076	3.02492	0.00248699	0.0237386
DUOXA1	110.363	10.0742	3.3107	3.04291	0.002343	0.0226528
AMEX60DD053563	110.362	10.0741	3.31585	3.03817	0.00238021	0.0229099
ITSN2	109.839	10.0673	3.32563	3.02719	0.00246835	0.0236211
TRIM8	109.815	10.0669	3.34336	3.01102	0.00260375	0.0247107
NCOA6	109.723	10.0658	3.31309	3.03818	0.00238009	0.0229099
HNRNPL	109.502	10.0629	3.31432	3.03618	0.00239597	0.0230467
LOC105357952	109.458	10.0624	3.38348	2.97397	0.00293974	0.0274126
DDX11	109.447	10.0622	3.32599	3.02531	0.00248375	0.0237229
LOC114793592	109.391	10.0614	3.31928	3.03119	0.00243594	0.023401
SOCS5	301.926	10.0605	2.77375	3.62704	0.000286689	0.00425583
KDF1	108.934	10.0554	3.31546	3.03287	0.00242241	0.023286
LOC112544205	108.707	10.0524	3.31809	3.02956	0.00244908	0.0234819
AMEX60DD018343	108.537	10.0501	3.3228	3.02459	0.00248974	0.0237496
CDK5	108.299	10.0469	3.3227	3.02373	0.00249677	0.0238015
TMPO	107.891	10.0415	3.32844	3.01688	0.00255387	0.0243303
LOC107716806	107.758	10.0396	3.33369	3.01157	0.00259902	0.0246815
AKAP9	107.239	10.0326	3.39498	2.95513	0.00312536	0.0287467
RNF152	106.986	10.0293	3.32809	3.01352	0.00258232	0.02457
FAM126B	106.881	10.0279	3.32895	3.01233	0.00259252	0.0246489
PLEK2	106.809	10.0269	3.33188	3.00938	0.00261782	0.0248285
TREX2	106.722	10.0258	3.34442	2.99777	0.00271964	0.0257125
PBX1.1	106.231	10.0192	3.44455	2.90871	0.00362922	0.0326276
KRT80	106.082	10.0172	3.37915	2.9644	0.00303269	0.0280675
E1301_TTI023775.1	106.086	10.0171	3.34033	2.99884	0.00271013	0.0256431
AMEX60DD020194	106.049	10.0167	3.34024	2.99878	0.00271059	0.0256431
DENND5A	105.717	10.0121	3.3342	3.00285	0.0026746	0.0253509
LOC114595149.5	105.619	10.0108	3.36714	2.97309	0.00294816	0.0274554
ZFP1	105.447	10.0085	3.35099	2.98672	0.00281986	0.0264921
AMEX60DD032750	105.386	10.0075	3.34382	2.99285	0.00276388	0.0260647
VPS13D	105.176	10.0047	3.34617	2.98989	0.00279081	0.0262671
ATXN1L	105.143	10.0042	3.33788	2.99718	0.00272486	0.0257455
ACAA1	105.072	10.0033	3.3447	2.99079	0.00278256	0.0262141
CHD9.1	104.845	10.0001	3.36662	2.97036	0.00297449	0.0276317
SPIDR	104.724	9.99848	3.33861	2.9948	0.00274623	0.025931
PLRG1	104.635	9.99717	3.39396	2.94558	0.00322351	0.0295766
AMEX60DD014001	104.548	9.99605	3.33938	2.99339	0.00275897	0.0260349
ZFP2	104.46	9.99494	3.44017	2.90536	0.00366829	0.0328692
AMEX60DD028070	104.178	9.99093	3.34181	2.98967	0.00279276	0.0262671
LOC107033584	103.742	9.98493	3.35024	2.98037	0.00287904	0.0269971
COPB1	103.643	9.98356	3.35337	2.97717	0.00290919	0.0271944
PRDM9.9	103.578	9.98269	3.40346	2.9331	0.00335592	0.030622
AMEX60DD033495	103.561	9.98244	3.37345	2.95912	0.00308524	0.0284655
DHX36	103.515	9.98168	3.3652	2.96615	0.00301553	0.0279433
ARL2BP	279.259	9.98133	2.81224	3.54925	0.000386335	0.00540181
CHAF1B	279.244	9.98117	2.77815	3.59274	0.000327224	0.00476743
CHIC2	103.123	9.97615	3.48504	2.86257	0.00420226	0.0365134
ZNF8	102.997	9.97443	3.36736	2.9621	0.00305552	0.0282262
CALHM2	102.865	9.97263	3.34961	2.97725	0.00290846	0.0271944
LRRC71	102.86	9.97263	3.36515	2.9635	0.0030416	0.0281325
LOC340211	102.6	9.96891	3.35201	2.97401	0.00293936	0.0274126
ZNF41	102.529	9.96793	3.35174	2.97395	0.00293988	0.0274126
GDI2	102.401	9.96611	3.35412	2.9713	0.00296541	0.0275816
SLC39A9	102.265	9.96428	3.41134	2.92093	0.00348987	0.0316507
E1301_TTI005140	102.231	9.96371	3.35318	2.97142	0.00296425	0.0275816
LOC106585992	102.148	9.96256	3.35362	2.97068	0.00297138	0.0276199
RICTOR	102.087	9.96167	3.35684	2.96757	0.00300164	0.0278492
AMEX60DD034413	101.651	9.95544	3.38494	2.9411	0.0032705	0.0299341
UNC45B	101.353	9.95125	3.36384	2.9583	0.00309338	0.0285229
AMEX60DD046600	101.254	9.94986	3.3593	2.96188	0.00305762	0.0282281
VPS13C	101.237	9.9496	3.36406	2.95762	0.00310024	0.0285509
HYAL2	101.138	9.94817	3.36926	2.95262	0.00315085	0.0289634
TESK1	272.617	9.94654	2.80226	3.54947	0.000386011	0.00540181
AMEX60DD011490	101.027	9.94653	3.45364	2.88001	0.00397662	0.0350366
AMEX60DD044254	100.989	9.94612	3.3625	2.95795	0.00309689	0.0285376
ZFX	100.89	9.94464	3.36486	2.95544	0.00312225	0.0287358
RMI1	100.836	9.944	3.47975	2.85767	0.00426761	0.0369307
NUDT2	100.818	9.94359	3.37793	2.94369	0.00324323	0.029721
ORMDL2	100.79	9.94319	3.37959	2.94213	0.00325964	0.029853
COX19	100.72	9.94229	3.38186	2.93989	0.00328334	0.0300148
LOC114595149.6	100.365	9.93708	3.39252	2.92912	0.00339926	0.0309796
CIART	100.36	9.93706	3.36708	2.95124	0.00316498	0.0290754
POLE2	100.311	9.93643	3.37944	2.94026	0.00327937	0.0299969
AMEX60DD020864	99.9248	9.93083	3.36931	2.94744	0.00320419	0.0294174
AMEX60DD024602	99.898	9.93051	3.47476	2.8579	0.00426457	0.0369258
XRCC3	99.7873	9.92888	3.39132	2.92773	0.00341445	0.03108
CCDC88C	99.4729	9.92434	3.40831	2.91181	0.00359345	0.0323995
PFDN1	99.3942	9.92304	3.415	2.90572	0.00366409	0.0328513
PRDM1	99.3339	9.92221	3.37956	2.93595	0.00332531	0.0303612
SCARB1	99.2745	9.92147	3.4297	2.89281	0.00381809	0.033906
METTL5	99.0042	9.91754	3.43905	2.8838	0.00392902	0.0347052
LOC106702273.1	98.9762	9.9171	3.39111	2.92444	0.00345075	0.0313531
FYN	98.9547	9.91683	3.53032	2.80904	0.00496889	0.0418819
SETD9	98.9256	9.91626	3.38609	2.92853	0.0034057	0.0310193
RAB36	98.9041	9.91601	3.37416	2.9388	0.00329482	0.0301013
LOC116223618	98.4526	9.90949	3.47137	2.85464	0.00430863	0.0372209
AMEX60DD007212	98.2365	9.90623	3.37792	2.93264	0.00336093	0.030649
LOC107585294	98.1926	9.90561	3.38383	2.92734	0.0034188	0.0311007
SLC25A12	98.1489	9.90501	3.4202	2.89603	0.00377913	0.03362
MSH6	98.0202	9.90292	3.52944	2.80581	0.00501904	0.0422568
SWT1	97.9708	9.90222	3.44367	2.87548	0.00403413	0.0354031
DMAC2L	97.6361	9.89747	3.4922	2.83416	0.0045946	0.0393044
AMEX60DD001614	97.3432	9.89309	3.39425	2.91466	0.00356073	0.0321759
ZNF420.1	97.2431	9.89152	3.39281	2.91543	0.00355194	0.032116
GOOSECOID	97.2329	9.89146	3.40075	2.90861	0.00363039	0.0326276
N4BP2	97.2099	9.89101	3.39824	2.91063	0.00360699	0.0324956
TMEM87A	97.0495	9.88859	3.44805	2.86788	0.00413233	0.0360528
NTAN1	97.0288	9.88844	3.40579	2.90342	0.00369113	0.0330342
SLC35F5	97.0183	9.88832	3.56029	2.77739	0.00547977	0.0453929
ALDH1A1	96.9841	9.88771	3.38604	2.92014	0.00349871	0.0317116
LOC340211.1	96.9677	9.88748	3.38665	2.91955	0.00350539	0.0317529
FBXL8	96.8898	9.88624	3.40876	2.90025	0.0037287	0.0332797
RGL2	96.8741	9.8861	3.38984	2.91639	0.00354109	0.0320373
RTP3	96.8463	9.88566	3.38699	2.91872	0.00351477	0.0318185
WDR59	261.316	9.88547	2.80624	3.52268	0.000427215	0.00584066
FQN60_006510	96.6583	9.88281	3.39685	2.90941	0.00362115	0.0325838
CMTR2	96.5533	9.88122	3.4097	2.89797	0.00375583	0.0334327
ZBTB3	96.4937	9.88045	3.40716	2.89991	0.00373269	0.0332797
THAP12	96.4922	9.88026	3.50584	2.81823	0.00482898	0.0408179
PPP4R1L	96.3885	9.87884	3.3916	2.91274	0.00358273	0.0323552
ZBTB18	96.3496	9.87822	3.39188	2.91231	0.00358761	0.0323796
COG6	96.2398	9.87664	3.40252	2.90274	0.00369909	0.0330855
ZNF25.1	96.1467	9.8753	3.55855	2.77509	0.00551862	0.0456432
CLIC6	96.0573	9.87385	3.39257	2.91043	0.00360933	0.032497
IL11	95.9296	9.87184	3.46619	2.84803	0.00439902	0.0378047
LOC115470957	95.831	9.87044	3.39509	2.90727	0.00364599	0.0327283
DNAH2	95.7866	9.86974	3.40361	2.89979	0.00373418	0.0332797
RCCD1	95.7108	9.86874	3.49858	2.82078	0.00479067	0.04054
AMEX60DD005005	95.7152	9.86869	3.39562	2.9063	0.00365732	0.0328103
TTC4	95.4783	9.86515	3.39754	2.90362	0.00368876	0.0330328
LOC108801961	95.4344	9.86452	3.40819	2.89436	0.00379934	0.0337797
WEE2-AS1	95.4388	9.86446	3.43171	2.8745	0.0040467	0.0354925
TERF1	95.3624	9.8634	3.39861	2.90219	0.00370564	0.0331243
ARL11	95.3517	9.86328	3.41654	2.88692	0.0038903	0.0344039
ADAMTSL1	95.3507	9.86315	3.41269	2.89014	0.00385068	0.0341345
AMEX60DD048349	95.1917	9.86085	3.41376	2.88856	0.00387007	0.0342859
AMEX60DD039032	95.1792	9.86049	3.52862	2.79443	0.00519914	0.0434787
LOC115374818	95.1089	9.85959	3.40995	2.89141	0.00383512	0.0340369
D4764_14G0004430	95.0809	9.85913	3.39897	2.90062	0.00372428	0.033271
CLUH	94.9651	9.85737	3.39988	2.89933	0.00373963	0.0333084
PFKP	262.275	9.85655	2.82946	3.48355	0.000494813	0.00659117
LOC105578999	94.6122	9.85201	3.40479	2.89357	0.00380884	0.033844
MAP2K6	94.3302	9.84763	3.41479	2.88381	0.0039289	0.0347052
ZNF436	94.1155	9.84439	3.40542	2.8908	0.0038426	0.0340831
AMEX60DD056514	94.0884	9.84403	3.42268	2.87612	0.00402594	0.035352
GTF2I	94.0592	9.84341	3.58265	2.74752	0.00600481	0.0488738
AADACL4	93.9725	9.84226	3.42447	2.8741	0.00405183	0.0355166
ZNF268.5	93.894	9.84089	3.47097	2.8352	0.00457972	0.039222
DHODH	253.211	9.83996	2.8057	3.50713	0.000452972	0.00613332
GABRR1	93.7959	9.83953	3.41874	2.87812	0.00400055	0.0351912
GDPGP1	93.7178	9.83823	3.42056	2.87621	0.00402482	0.035352
ZNF268.4	93.592	9.83642	3.43866	2.86054	0.00422918	0.0366619
AHCTF1	93.3815	9.83307	3.41434	2.87993	0.00397764	0.0350366
MED13L	93.3429	9.83247	3.41447	2.87965	0.0039812	0.0350416
TRMT112	93.3319	9.83231	3.4138	2.88017	0.00397464	0.0350366
MAD2L1	494.237	9.83083	2.54058	3.86952	0.00010905	0.00189049
DHRS4L2	93.2106	9.83044	3.41241	2.88079	0.00396679	0.035018
TLR1	92.9905	9.82709	3.42466	2.86951	0.00411108	0.0359304
TXNRD2	92.9629	9.82666	3.42366	2.87022	0.00410184	0.0358706
TRIM39.2	92.8807	9.82544	3.55238	2.76587	0.00567705	0.0466644
AMEX60DD013480	92.8135	9.82429	3.41464	2.87711	0.00401333	0.0352828
CDK17	92.565	9.8204	3.4194	2.87197	0.00407927	0.0356942
AMEX60DD050081	92.4111	9.81806	3.42385	2.86755	0.00413658	0.0360628
AMEX60DD020418	92.3896	9.81779	3.49356	2.81026	0.00495021	0.041748
AMEX60DDU001001845	92.3782	9.81758	3.44066	2.8534	0.00432545	0.037323
ICAM5.1	92.3556	9.81715	3.41818	2.87204	0.00407828	0.0356942
DDI2	92.3335	9.81681	3.41804	2.87206	0.00407811	0.0356942
CENPI	92.3278	9.81669	3.42252	2.86827	0.00412728	0.0360298
TEPSIN	92.2567	9.81565	3.42581	2.8652	0.0041674	0.0362739
AMEX60DD036490	92.1962	9.81473	3.44187	2.85157	0.00435037	0.0375163
AMEX60DD016848	91.9427	9.81079	3.48046	2.81882	0.00482007	0.0407657
PRDM9.10	91.9472	9.81075	3.42211	2.86687	0.00414554	0.0361047
AMEX60DD042712	91.8917	9.80983	3.44133	2.85059	0.00436376	0.0375883
SHLD2	91.7327	9.80745	3.43604	2.85429	0.00431337	0.0372403
AMEX60DDU001020936	91.7044	9.80692	3.42698	2.86168	0.00421402	0.0365942
REST	91.6336	9.80592	3.45981	2.83424	0.00459352	0.0393044
ERG	91.5889	9.80515	3.42401	2.86365	0.00418795	0.0364103
STARD10	91.2854	9.80035	3.42572	2.86082	0.00422553	0.0366516
ETFRF1	91.2629	9.79994	3.43835	2.85019	0.00436934	0.0375929
C16ORF46	91.2141	9.79927	3.44123	2.8476	0.00440497	0.0378341
INPP1	91.1313	9.79796	3.43756	2.85026	0.00436832	0.0375929
ANKRD28	91.0812	9.7971	3.42762	2.85829	0.00425937	0.0369022
LOC112545658	91.0204	9.79613	3.43022	2.85583	0.00429243	0.0371028
VMD2	90.9702	9.79527	3.46618	2.82596	0.00471394	0.0401183
SHH	90.954	9.79505	3.43841	2.84871	0.00438967	0.0377461
AMEX60DD022841	90.8437	9.79331	3.43497	2.85106	0.00435737	0.037555
RIPK4	90.3812	9.78606	3.46167	2.82698	0.00469896	0.0400365
DDX6	90.2695	9.78409	3.50417	2.79213	0.00523631	0.043716
LOC115466189	90.1548	9.78241	3.44351	2.84083	0.00449968	0.0386253
CHADL	477.21	9.78004	2.523	3.87636	0.000106032	0.00185668
PTCH2	89.9733	9.77955	3.51936	2.77879	0.00545619	0.0452228
LECT2	248.513	9.77888	2.8103	3.47966	0.000502059	0.00665797
ACTG2	89.8739	9.77795	3.49083	2.80104	0.00509386	0.0428143
CORO1C	89.7135	9.77533	3.44721	2.83572	0.00457225	0.0391806
SMYD3	89.619	9.77372	3.44644	2.83589	0.00456988	0.0391806
GLIS3	89.2833	9.76842	3.46179	2.82178	0.00477578	0.0404599
AMEX60DD019950	89.2058	9.76712	3.44373	2.8362	0.00456535	0.0391665
TRIM39.1	472.343	9.76527	2.52748	3.86364	0.000111709	0.00192447
N4BP2.1	89.0847	9.7652	3.45922	2.82295	0.00475842	0.0403455
AMEX60DD051561	88.9356	9.76277	3.45462	2.82601	0.00471321	0.0401183
RENBP	88.8584	9.76152	3.45582	2.82466	0.00473307	0.0402188
ZNF420.2	88.6648	9.75831	3.44585	2.8319	0.00462717	0.0395376
ANKMY2	88.6642	9.75821	3.50146	2.7869	0.00532155	0.044279
AMEX60DD044689	88.6266	9.75773	3.4505	2.82792	0.00468521	0.0399649
RCBTB2	88.61	9.75746	3.44904	2.82904	0.00466882	0.0398707
LOC115090887	88.4496	9.75479	3.44925	2.82809	0.0046826	0.0399649
LOC115075107	88.3834	9.75371	3.45019	2.82701	0.00469854	0.0400365
AKTIP	88.2452	9.75142	3.46567	2.81372	0.00489722	0.0413245
LOC110495005	88.1847	9.75046	3.45328	2.82354	0.00474969	0.0403076
AMEX60DD040110	88.1295	9.74955	3.45533	2.82159	0.00477858	0.0404606
TRIM11	88.1187	9.7494	3.45017	2.82577	0.00471672	0.040119
RPAP1	88.0914	9.74899	3.45357	2.82287	0.00475958	0.0403455
PARPI_0006348	88.0028	9.7475	3.45092	2.82461	0.00473385	0.0402188
LOC108803380	87.9863	9.74722	3.45169	2.8239	0.00474433	0.040285
CHEK2	87.8267	9.74466	3.46011	2.81628	0.00485826	0.0410421
H920_14123	87.678	9.74225	3.48312	2.79699	0.00515809	0.0432323
AMEX60DD041576	87.1866	9.73408	3.45802	2.81493	0.00487885	0.0411928
IRF6	87.1759	9.73395	3.47608	2.80027	0.00510604	0.0428924
DUT	86.9928	9.73078	3.48217	2.79446	0.00519861	0.0434787
AMEX60DD007949	86.717	9.7262	3.48887	2.78778	0.00530706	0.0442077
LOC106706246	86.5747	9.72398	3.49445	2.78269	0.00539096	0.0448065
CPN1	86.5684	9.72378	3.46341	2.80758	0.00499158	0.0420493
LOC115531649	86.4973	9.72267	3.47858	2.79502	0.00518973	0.0434487
BLCAP	239.004	9.72238	2.82632	3.43994	0.000581842	0.00754226
WIF1	86.3705	9.72056	3.483	2.79086	0.00525678	0.0438624
DUSP15	86.1269	9.71638	3.47264	2.79798	0.00514233	0.0431245
ZNF544.1	86.0783	9.7157	3.52204	2.75854	0.00580598	0.0475931
AMEX60DD001055	86.0504	9.71519	3.47736	2.79384	0.00520863	0.0435093
AMEX60DD028138	85.9891	9.71408	3.471	2.79864	0.00513178	0.0430602
EEF1E1	85.5757	9.70718	3.47114	2.79654	0.00516527	0.0432682
IFT172	85.5586	9.70681	3.4854	2.78499	0.00535287	0.0445147
ANAPC16	238.609	9.70456	3.46066	2.80425	0.00504343	0.0424143
SNAPC1	85.2891	9.70238	3.48903	2.78083	0.00542204	0.0449897
SYNCRIP	85.2561	9.70183	3.49645	2.77477	0.00552411	0.0456432
AMEX60DD004553	85.1946	9.70068	3.47859	2.78868	0.00529231	0.0441095
ZNF397	85.0128	9.69762	3.47542	2.79035	0.00526511	0.0439073
KIF13B	84.715	9.69259	3.47767	2.78709	0.00531838	0.0442773
PLCH2	84.6934	9.69227	3.49629	2.77216	0.0055686	0.0458995
FAT2	84.6549	9.69164	3.51794	2.75492	0.0058707	0.048018
BICD2	234.637	9.68027	3.46449	2.79414	0.00520383	0.0434936
ZNF300.4	83.8982	9.67857	3.4882	2.77466	0.00552593	0.0456432
SGSH	83.6341	9.6741	3.49838	2.76531	0.00568691	0.0467198
LOC115075866	83.5785	9.67309	3.48681	2.7742	0.00553383	0.0456633
ATPAF2	83.4574	9.67104	3.49423	2.76771	0.0056451	0.0464355
CDCA8	83.2146	9.66682	3.49213	2.76818	0.00563711	0.0464128
DDIT3	83.0655	9.66422	3.49184	2.76766	0.00564608	0.0464355
RNF170	83.0486	9.66387	3.49849	2.7623	0.00573955	0.0470744
LOC114789635.1	82.9553	9.66232	3.49458	2.76494	0.00569332	0.0467467
AMEX60DD045376	82.7729	9.65909	3.49596	2.76293	0.00572849	0.0470095
CDH18	82.5527	9.65532	3.50556	2.75429	0.00588202	0.0480843
AMEX60DD009637	82.2379	9.64976	3.49854	2.75822	0.00581168	0.0476136
ALOX5.1	82.1383	9.64797	3.50717	2.75093	0.00594264	0.0483942
AMEX60DD023657	82.1001	9.64735	3.4998	2.75654	0.00584162	0.0478327
XIAP	81.9951	9.64547	3.5023	2.75404	0.0058864	0.0480938
AMEX60DD039683	81.9785	9.64517	3.50371	2.75285	0.00590797	0.048214
LOC115472519.1	81.9016	9.64387	3.50344	2.75269	0.00591081	0.048214
NCAPD3	81.9012	9.64382	3.50411	2.75214	0.00592072	0.0482684
AMEX60DD036670	81.7581	9.64134	3.50455	2.75109	0.0059397	0.0483942
A4GNT	81.7473	9.64118	3.51293	2.74448	0.00606063	0.0492744
SNAPC3	81.6535	9.63952	3.51163	2.74503	0.00605055	0.0492193
PRDM15	81.6094	9.63875	3.5188	2.73921	0.00615865	0.0499896
GPR137B	81.1845	9.6312	3.51509	2.73996	0.00614466	0.0499032
RNF216	218.797	9.62908	2.84047	3.38996	0.000699041	0.00866195
AREG	225.854	9.62532	3.46308	2.77941	0.00544573	0.0451611
SPAG9	222.743	9.61955	2.90382	3.31272	0.000923941	0.0108282
PPM1K	214.203	9.59864	2.88964	3.32175	0.00089456	0.010592
RTN2	599.753	9.52854	2.46715	3.86216	0.000112388	0.00192948
GCC1	396.803	9.5138	2.55317	3.72627	0.000194332	0.00305504
RNF145	198.257	9.48677	2.87998	3.29404	0.000987575	0.0113624
WDR3.1	196.913	9.47697	2.8744	3.29703	0.000977123	0.011283
AMEX60DD036820	196.785	9.476	2.87603	3.29482	0.000984838	0.0113458
SPR	192.089	9.40602	2.87807	3.26817	0.00108246	0.0121697
PRDM9.2	378.194	9.40589	2.39679	3.92437	8.69567e-05	0.0015744
TMEFF2	169.653	9.26182	2.93311	3.15768	0.00159031	0.0165516
RAN	314.841	9.17994	2.59899	3.53212	0.000412244	0.00568416
NCOR2	156.701	9.14722	2.95863	3.09171	0.00199008	0.019953
AMEX60DD019053	155.48	9.13608	3.06139	2.9843	0.00284233	0.0266696
GNPNAT1	475.036	9.13579	2.28832	3.99235	6.54216e-05	0.00123955
OFD1	154.934	9.13082	2.98872	3.05509	0.00224993	0.0219334
ZNF84.3	153.816	9.12038	2.96558	3.07541	0.00210212	0.0207842
KYAT3	153.104	9.11366	2.9636	3.0752	0.00210363	0.0207842
AMEX60DD019968	152.788	9.11065	2.98448	3.05268	0.00226808	0.0220439
ZNF300.3	155.713	9.10148	2.97924	3.05497	0.00225083	0.0219334
PANX1	149.49	9.07911	2.97191	3.05497	0.0022508	0.0219334
NRARP	730.041	9.07827	2.40564	3.77375	0.000160813	0.00259931
AMEX60DD037565	1008.83	9.06131	2.38314	3.80226	0.000143384	0.0023533
LOC115480442	145.397	9.03908	2.98353	3.02966	0.0024483	0.0234819
THUMPD1	281.15	9.01662	2.62781	3.43123	0.000600853	0.0077277
CCDC84	140.531	8.98986	3.00712	2.98952	0.00279414	0.0262671
WNT8B	137.072	8.95391	3.00528	2.97939	0.00288823	0.0270493
LRRN1	136.041	8.94297	3.00574	2.97529	0.00292709	0.0273446
SENP3	264.456	8.92827	2.64329	3.37771	0.000730924	0.00895292
ZNF850.1	133.171	8.9122	3.04956	2.92245	0.00347285	0.0315155
HEATR5B	256.583	8.84516	2.47292	3.57681	0.000347808	0.00499899
SLC9A1	119.314	8.75348	3.06513	2.85583	0.00429247	0.0371028
TAF15	233.401	8.74841	2.73477	3.19895	0.00137928	0.0147933
AMEX60DDU001029310	112.678	8.67083	3.09755	2.79926	0.00512202	0.0430025
GAS2	215.207	8.63369	3.11294	2.77348	0.00554599	0.0457383
YBEY	219.861	8.58215	2.69612	3.18315	0.00145683	0.0154145
RGS10	105.362	8.57379	3.12569	2.74301	0.00608797	0.0494697
GM2A	317.123	8.55105	2.41559	3.53995	0.000400206	0.0055438
AMEX60DD035283	1777.34	8.51156	2.1661	3.92944	8.51439e-05	0.00154345
MIPEP	286.744	8.46293	2.61037	3.24204	0.00118677	0.0130776
TMX4	190.874	8.45779	2.7745	3.0484	0.00230061	0.0222876
SLC38A7	365.53	8.39964	2.51404	3.3411	0.000834479	0.00998363
LOC105357518.2	970.408	8.35354	2.43347	3.43277	0.00059744	0.00769043
AMEX60DD021840	182.047	8.34874	2.56755	3.25164	0.00114742	0.0127845
POLR3A	263.157	8.33885	2.64038	3.1582	0.00158744	0.0165384
EIF4A1	855.296	8.29781	2.25933	3.67268	0.000240019	0.0036689
TMEM179B	757.969	8.28561	2.41201	3.43514	0.00059224	0.00764327
GPSM2	177.87	8.27451	2.82782	2.9261	0.00343237	0.0312051
VCPKMT	347.116	8.2577	2.31163	3.57224	0.000353935	0.00507239
PIM3	574.884	8.24817	2.4367	3.38497	0.00071185	0.00877815
BIRC5	319.497	8.20507	2.55361	3.21312	0.00131299	0.0141741
POLK	152.677	8.13512	2.82481	2.87988	0.00397828	0.0350366
LRRC28	455.14	8.13254	2.46927	3.2935	0.000989484	0.0113624
SLC35F2	269.12	7.95679	2.5823	3.08127	0.00206117	0.0204867
SPSB1	266.333	7.9418	2.6043	3.04949	0.00229229	0.0222214
MYO6	201.988	7.92626	2.4854	3.18913	0.00142704	0.0151906
JADE3	326.237	7.91359	2.53695	3.11934	0.00181259	0.0185093
NDUFS1	933.7	7.89097	2.06269	3.82558	0.000130463	0.00218449
PLSCR3	256.983	7.89	2.59471	3.04081	0.00235944	0.0227394
ANAPC10	184.695	7.82686	2.73237	2.8645	0.00417669	0.0363336
MEA1	346.856	7.73921	2.52898	3.06021	0.00221181	0.0216806
COX7B	1566.5	7.72346	2.04703	3.77301	0.000161292	0.00260143
AMEX60DD021446	496.712	7.67379	2.51038	3.05682	0.00223701	0.0218639
KMT5B	164.326	7.65759	2.75997	2.77452	0.00552834	0.0456432
WWTR1	475.019	7.60894	2.49148	3.05399	0.00225822	0.0219768
MOSPD1	578.221	7.60369	2.46154	3.089	0.00200833	0.0200819
WDR24	242.417	7.48344	2.60886	2.86847	0.00412464	0.0360278
TAOK3	191.207	7.46186	2.68928	2.77467	0.00552581	0.0456432
AMEX60DD027592	380.708	7.45838	2.51574	2.96469	0.0030299	0.028059
UCMA	454.655	7.44666	2.48992	2.99072	0.00278324	0.0262141
MIER3	296.811	7.09708	2.5625	2.76959	0.00561261	0.0462366
RPL32	1936.58	7.02043	2.19521	3.19807	0.00138352	0.0148281
AMEX60DD038611	395.006	6.95015	2.52245	2.75531	0.00586358	0.0479862
PARVB	468.153	6.94763	2.4983	2.78094	0.0054202	0.0449897
RPS14	3434.99	6.21778	1.96435	3.16531	0.0015492	0.0162079
