# Supplementary material for: Molecular basis of positional memory in limb regeneration
Source: Nature. 2025 May 21;642(8068):730–8. doi: 10.1038/s41586-025-09036-5 (PMC12176643; doi:10.1038/s41586-025-09036-5)
Supplement: Supplementary file 4 — Supplementary Tables 1–18 [file 41586_2025_9036_MOESM4_ESM.zip › 2023-09-17078B-s4/SupplementaryTable_16.xlsx]

## Sheet: SupplementaryTable16
Supplementary Table 16 | All differentially expressed genes downregulated in A->P transplanted cells compared to A->A controls.
A list of all genes downregulated in A->P transplanted cells compared to A->A control cells. A negative log2FoldChange indicates higher expression in A->A cells. Differential expression was determined statistically using DESeq2 (two-tailed Wald test with Benjamini-Hochberg adjustment for multiple testing), with a padj < 0.05.
Gene	baseMean	log2FoldChange	lfcSE	stat	pvalue	padj
LOC115460157	2092.34	-6.47384	2.00658	-3.2263	0.00125402	0.0136361
C1S	3514.88	-6.996	2.5405	-2.75379	0.00589104	0.0481054
AB205_0030460	1691.41	-7.01162	2.49998	-2.80467	0.00503688	0.0423831
UNC13D	996.848	-7.32782	2.51664	-2.91175	0.00359415	0.0323995
AMEX60DDU001015071	212.115	-7.49147	2.69894	-2.77571	0.00550807	0.0456021
ADAMTSL2	1164.41	-7.58797	2.50595	-3.02799	0.0024619	0.0235896
AMEX60DD044342	1068.28	-9.07427	3.12055	-2.90791	0.00363855	0.0326812
GDA	242.697	-9.13367	2.68086	-3.40699	0.000656841	0.00824172
SLC16A6	329.016	-9.57494	2.61349	-3.66366	0.000248636	0.0037774
UNG	555.113	-9.73436	2.58849	-3.76064	0.000169481	0.00270427
FCN1	508.867	-9.8428	3.16948	-3.1055	0.00189959	0.0192396
PEG10	80.3459	-10.0895	3.51867	-2.86742	0.00413831	0.0360628
LGMN	236.818	-10.2385	3.1219	-3.27957	0.00103965	0.0117772
TRIM35	93.7699	-10.3124	3.40845	-3.02554	0.00248191	0.0237229
CALHM6	93.9076	-10.3145	3.70877	-2.78112	0.0054171	0.0449897
C1QTNF2	268.625	-10.3292	2.78294	-3.71163	0.00020593	0.00322307
ALS2	292.628	-10.4124	3.38921	-3.07221	0.00212477	0.0209376
SARM1	272.672	-10.5042	3.41345	-3.07729	0.00208893	0.0207213
LOC115076503	110.043	-10.5433	3.55024	-2.96974	0.0029805	0.0276702
AMEX60DD015427	148.518	-10.9758	3.15894	-3.47454	0.000511737	0.00676827
LOC108799935	151.601	-11.0055	3.4436	-3.19593	0.00139381	0.0149169
ADRA2A	155.605	-11.0431	3.48319	-3.1704	0.00152229	0.01596
RASL11A	410.649	-11.0939	3.35115	-3.31048	0.000931345	0.0108893
CD40	181.459	-11.2649	3.31187	-3.40136	0.000670509	0.00839205
HARBI1	549.242	-11.323	3.31197	-3.4188	0.000628982	0.00799361
MYH3	205.502	-11.4443	3.40362	-3.3624	0.000772695	0.00935701
LOC100130764	219.302	-11.5381	3.05618	-3.77534	0.00015979	0.00258558
PLA2R1	219.809	-11.5415	3.123	-3.69565	0.000219327	0.00340848
LOC115088121	623.024	-11.6309	2.64847	-4.39156	1.12542e-05	0.000255947
AMEX60DD034076	679.235	-11.6737	2.62945	-4.43961	9.01231e-06	0.000206853
RGS18	243.294	-11.6879	2.98568	-3.91465	9.0534e-05	0.00162146
MARCO	244.433	-11.6946	2.99925	-3.89919	9.6515e-05	0.0017101
DMBT1.1	261.832	-11.7939	2.95501	-3.99114	6.57576e-05	0.00124339
ALX4	264.595	-11.809	2.98505	-3.95604	7.62011e-05	0.00140698
OVOL2	276.489	-11.8724	2.94289	-4.03429	5.47684e-05	0.00106319
AMEX60DD028105	811.052	-11.886	3.29049	-3.61223	0.000303579	0.00444901
GDNF	279.769	-11.8894	2.9763	-3.9947	6.47752e-05	0.00123106
ZNF84	316.356	-12.0668	2.90948	-4.1474	3.36276e-05	0.000691986
ADAMTS16	320.043	-12.0835	2.98001	-4.05484	5.01682e-05	0.000984816
LOC115471162	332.883	-12.1402	3.14697	-3.85774	0.00011444	0.0019602
UGT2A2	334.257	-12.1462	2.95542	-4.10979	3.9602e-05	0.000800573
STYX	336.566	-12.1561	3.01585	-4.03073	5.56033e-05	0.00107315
AMEX60DD047883	345.408	-12.1935	2.90518	-4.19716	2.70279e-05	0.000572769
MB21D2	352.041	-12.221	2.90701	-4.20395	2.62292e-05	0.000559019
TRIM65	353.802	-12.2281	2.91866	-4.18964	2.79399e-05	0.000590418
LOC115078731	361.076	-12.2575	2.95651	-4.14593	3.38434e-05	0.000695469
GRIA2	364.651	-12.2717	2.89183	-4.24358	2.19979e-05	0.000477425
SPATA2L	389.903	-12.3683	2.85909	-4.32597	1.51859e-05	0.000338148
ICAM5	395.03	-12.3872	2.89083	-4.285	1.82743e-05	0.000399172
AMEX60DD054393	397.068	-12.3946	2.92001	-4.24471	2.18878e-05	0.000476012
D4764_20G0003880	408.862	-12.4368	2.91599	-4.26505	1.99859e-05	0.000435285
EMX2	412.994	-12.4513	2.88068	-4.32236	1.5437e-05	0.000343226
RCSD1	445.52	-12.5607	2.83755	-4.4266	9.57307e-06	0.00021905
MAS1	490.678	-12.7	2.83862	-4.474	7.67685e-06	0.000178397
PEAK3	512.244	-12.762	2.86501	-4.45445	8.41092e-06	0.000194245
TREM2	530.266	-12.8119	2.80863	-4.56164	5.07567e-06	0.000119816
BCAS4	540.039	-12.8383	3.02974	-4.23742	2.26107e-05	0.000488175
HNMT	551.779	-12.8693	2.82303	-4.55869	5.14745e-06	0.000121319
TNFSF9	570.619	-12.9177	2.87551	-4.49233	7.04489e-06	0.000164738
RGS1	573.22	-12.9243	2.79792	-4.61926	3.85119e-06	9.22246e-05
CD53	600.309	-12.9909	2.79694	-4.64469	3.40593e-06	8.19565e-05
TPBGL	637.803	-13.0783	2.85769	-4.57654	4.72722e-06	0.000112123
AMEX60DD023608	689.716	-13.1912	2.9492	-4.4728	7.72014e-06	0.000179124
SHISA4	695.079	-13.2024	2.85524	-4.62391	3.76577e-06	9.03242e-05
OSMR	771.706	-13.3533	2.78832	-4.78901	1.67609e-06	4.08588e-05
AMEX60DD021787	838.727	-13.4734	2.9348	-4.59091	4.41311e-06	0.000105343
LOC220021	859.274	-13.5083	2.86135	-4.72095	2.34741e-06	5.68522e-05
C1QB	2436.11	-13.5976	2.56355	-5.30421	1.13163e-07	2.93615e-06
KHDRBS3	1037.97	-13.7809	2.865	-4.81009	1.50862e-06	3.68968e-05
AMEX60DD036960	1091.81	-13.8538	2.94241	-4.70833	2.49752e-06	6.03898e-05
PTPRC	1215.35	-14.0085	2.73251	-5.12662	2.94997e-07	7.3351e-06
RSPO1	1237.3	-14.0344	2.72418	-5.15177	2.58045e-07	6.43776e-06
LOC114592859	1335.22	-14.1442	2.72937	-5.18223	2.19249e-07	5.49744e-06
CD5L	1552.37	-14.3616	2.72854	-5.26348	1.41352e-07	3.62967e-06
PLBD1	2071.65	-14.7779	2.87104	-5.14723	2.64367e-07	6.58445e-06
LOC102696460	2819.28	-15.2225	2.74899	-5.53747	3.06867e-08	9.56212e-07
ZNF568	90.6682	-22.2477	4.07314	-5.46204	4.70685e-08	1.40163e-06
TRAF1	98.1791	-22.3253	4.0212	-5.5519	2.82581e-08	8.89414e-07
SENP6	98.4474	-22.3292	4.01948	-5.55524	2.77225e-08	8.78114e-07
TAL2	98.4474	-22.3292	4.01948	-5.55524	2.77225e-08	8.78114e-07
SPNS3	98.7156	-22.3341	4.01777	-5.55882	2.71603e-08	8.69193e-07
LOC115092267	99.2973	-22.3429	4.018	-5.5607	2.68691e-08	8.65789e-07
AMEX60DD036567	114.006	-22.8084	3.93296	-5.79929	6.65952e-09	2.90507e-07
DLG4	80.2064	-23.138	4.16045	-5.56142	2.67589e-08	8.64105e-07
AMEX60DD032518	80.2064	-23.138	4.16045	-5.56142	2.67589e-08	8.64105e-07
MARCHF6	80.2064	-23.138	4.16045	-5.56142	2.67589e-08	8.64105e-07
AMEX60DDU001025734	80.2064	-23.138	4.16045	-5.56142	2.67589e-08	8.64105e-07
TTC7A	108.641	-23.2322	3.96014	-5.86651	4.45053e-09	2.12813e-07
ZNF91	82.3524	-23.2801	4.14087	-5.62203	1.88728e-08	6.49235e-07
ATRIP	108.373	-23.3222	3.96157	-5.88713	3.92966e-09	1.9653e-07
UTS2R	79.9382	-23.4038	4.16296	-5.6219	1.88865e-08	6.49235e-07
KIAA1958	79.9382	-23.4038	4.16296	-5.6219	1.88865e-08	6.49235e-07
DEGS2	75.1097	-23.4095	4.21103	-5.55907	2.71209e-08	8.69193e-07
RAPGEF5	75.1097	-23.4095	4.21103	-5.55907	2.71209e-08	8.69193e-07
AMEX60DD003047	76.451	-23.4267	4.19712	-5.5816	2.38314e-08	7.83128e-07
AMEX60DD020514	76.451	-23.4267	4.19712	-5.5816	2.38314e-08	7.83128e-07
XELAEV_18000201MG	76.1827	-23.4287	4.19987	-5.57843	2.42695e-08	7.94029e-07
D9C73_028119	76.7192	-23.4383	4.19439	-5.58801	2.29689e-08	7.63193e-07
TICAM2	77.2557	-23.4408	4.18899	-5.59581	2.19588e-08	7.37846e-07
AMEX60DDU001011677	76.9875	-23.4425	4.19168	-5.59262	2.23666e-08	7.48176e-07
CYP2A13	78.0605	-23.4564	4.18101	-5.61023	2.02057e-08	6.85112e-07
KCND1	78.0605	-23.4564	4.18101	-5.61023	2.02057e-08	6.85112e-07
KCNG2	78.8652	-23.4756	4.17318	-5.62535	1.85131e-08	6.42319e-07
CRABP1	79.1335	-23.4774	4.1706	-5.62926	1.8098e-08	6.30851e-07
LOC115081290	79.1335	-23.4774	4.1706	-5.62926	1.8098e-08	6.30851e-07
FOXG1	79.6699	-23.4826	4.16549	-5.63741	1.72622e-08	6.08831e-07
FGL2	80.4747	-23.5008	4.15795	-5.65201	1.58581e-08	5.67356e-07
AMEX60DD010396	80.4747	-23.5008	4.15795	-5.65201	1.58581e-08	5.67356e-07
SYT17	80.4747	-23.5008	4.15795	-5.65201	1.58581e-08	5.67356e-07
VSX2	80.7429	-23.5026	4.15546	-5.65584	1.5509e-08	5.616e-07
WASF3	80.7429	-23.5026	4.15546	-5.65584	1.5509e-08	5.616e-07
UGT1A1	81.0112	-23.5129	4.15299	-5.66169	1.49894e-08	5.4543e-07
CYP46A1	83.4254	-23.5151	4.13143	-5.69177	1.25732e-08	4.82209e-07
GIPR	81.2794	-23.5173	4.15054	-5.66609	1.46093e-08	5.35519e-07
AMEX60DD020664	81.8159	-23.5202	4.14567	-5.67344	1.39956e-08	5.19406e-07
MYH2	81.8159	-23.5202	4.14567	-5.67344	1.39956e-08	5.19406e-07
AMEX60DD049945	82.0842	-23.5272	4.14326	-5.67842	1.35944e-08	5.09586e-07
CASS4	82.6207	-23.5387	4.13849	-5.68776	1.28719e-08	4.89886e-07
SAMSN1	82.8889	-23.5398	4.13612	-5.69128	1.26087e-08	4.82332e-07
TCAF2	106.763	-23.5434	3.97027	-5.92992	3.0309e-09	1.60918e-07
LOC111946802	106.763	-23.5434	3.97027	-5.92992	3.0309e-09	1.60918e-07
RORB	83.6937	-23.555	4.12911	-5.70461	1.16607e-08	4.54966e-07
NXPE1	84.2302	-23.5648	4.1245	-5.71338	1.10757e-08	4.35985e-07
INSC	100.593	-23.5658	4.00605	-5.88255	4.03991e-09	1.98915e-07
CREB3L4	84.7667	-23.5731	4.11994	-5.72172	1.05453e-08	4.20657e-07
KCNK13	85.3032	-23.5737	4.11544	-5.72812	1.01551e-08	4.07268e-07
NDP	85.3032	-23.5737	4.11544	-5.72812	1.01551e-08	4.07268e-07
ABCG4	85.3032	-23.5737	4.11544	-5.72812	1.01551e-08	4.07268e-07
GCNT4	101.935	-23.5833	3.99792	-5.89888	3.65974e-09	1.86347e-07
ZNF570.1	101.935	-23.5833	3.99792	-5.89888	3.65974e-09	1.86347e-07
TAF4	104.081	-23.5866	3.98533	-5.91835	3.25197e-09	1.69637e-07
CCDC68	104.081	-23.5866	3.98533	-5.91835	3.25197e-09	1.69637e-07
AMEX60DD010250	85.8397	-23.5912	4.11099	-5.73856	9.54823e-09	3.88147e-07
SELP	86.1079	-23.5946	4.10878	-5.74247	9.33054e-09	3.81376e-07
RIN2	86.1079	-23.5946	4.10878	-5.74247	9.33054e-09	3.81376e-07
AMEX60DD042648	86.1079	-23.5946	4.10878	-5.74247	9.33054e-09	3.81376e-07
CERS1	101.398	-23.5955	4.00115	-5.89719	3.69746e-09	1.8749e-07
HCG_1782854	86.3762	-23.598	4.10659	-5.74636	9.11841e-09	3.76576e-07
CCL3L1.1	101.666	-23.6003	3.99953	-5.90078	3.61796e-09	1.86079e-07
TTBK1	87.1809	-23.6118	4.10009	-5.75884	8.4693e-09	3.54925e-07
SLC25A21	87.4492	-23.6156	4.09794	-5.7628	8.27306e-09	3.47678e-07
AMEX60DD020697	87.4492	-23.6156	4.09794	-5.7628	8.27306e-09	3.47678e-07
E1301_TTI023775	88.2539	-23.6267	4.09159	-5.77446	7.72002e-09	3.29071e-07
KCNK16	88.7904	-23.6339	4.08741	-5.78211	7.37679e-09	3.16248e-07
PRKG1	88.7904	-23.6339	4.08741	-5.78211	7.37679e-09	3.16248e-07
CCDC175	89.8634	-23.6486	4.07919	-5.79738	6.73572e-09	2.91382e-07
AMEX60DD016562	89.8634	-23.6486	4.07919	-5.79738	6.73572e-09	2.91382e-07
AMEX60DD000454	90.1317	-23.6525	4.07716	-5.80121	6.58365e-09	2.89739e-07
PIK3CB	120.176	-23.6613	3.90456	-6.05991	1.36198e-09	8.81422e-08
ADRB2	120.176	-23.6613	3.90456	-6.05991	1.36198e-09	8.81422e-08
HOXC10	90.9364	-23.6644	4.07115	-5.81271	6.14691e-09	2.71319e-07
LOC115080461	90.9364	-23.6644	4.07115	-5.81271	6.14691e-09	2.71319e-07
CIAO2A	91.4729	-23.6725	4.0672	-5.82033	5.873e-09	2.61626e-07
ACTC1	91.7412	-23.6765	4.06524	-5.82413	5.74112e-09	2.58767e-07
LOC108700980	92.2777	-23.6844	4.06135	-5.83167	5.4875e-09	2.49598e-07
LOC114789697.1	92.2777	-23.6844	4.06135	-5.83167	5.4875e-09	2.49598e-07
LAPTM5	92.5459	-23.6884	4.05942	-5.83542	5.36565e-09	2.45552e-07
PRR5-ARHGAP8	92.5459	-23.6884	4.05942	-5.83542	5.36565e-09	2.45552e-07
RIPOR3	92.8141	-23.6923	4.0575	-5.83914	5.24698e-09	2.42352e-07
AMEX60DDU001040498	92.8141	-23.6923	4.0575	-5.83914	5.24698e-09	2.42352e-07
SH3GL3	93.3506	-23.7001	4.0537	-5.84655	5.01884e-09	2.33259e-07
AMEX60DDU001036527	94.6919	-23.7192	4.04436	-5.86477	4.49756e-09	2.13691e-07
C3AR1	204.674	-23.7232	3.68487	-6.43799	1.21068e-10	1.53069e-08
EOD39_5762	107.3	-23.7274	3.96734	-5.98069	2.222e-09	1.25101e-07
ASIC2	95.7649	-23.7343	4.03706	-5.8791	4.12503e-09	2.01116e-07
EFHB	95.7649	-23.7343	4.03706	-5.8791	4.12503e-09	2.01116e-07
AMEX60DD018097	96.0331	-23.7381	4.03526	-5.88265	4.03744e-09	1.98915e-07
HBS1L	96.0331	-23.7381	4.03526	-5.88265	4.03744e-09	1.98915e-07
AMEX60DD002661	96.3014	-23.7418	4.03347	-5.88619	3.95194e-09	1.9653e-07
OTOF	96.3014	-23.7418	4.03347	-5.88619	3.95194e-09	1.9653e-07
LRRC3	96.3014	-23.7418	4.03347	-5.88619	3.95194e-09	1.9653e-07
TREML1	96.8379	-23.7493	4.02992	-5.89324	3.78694e-09	1.90869e-07
FLJ45337	97.1061	-23.753	4.02816	-5.89675	3.70733e-09	1.8749e-07
AMEX60DD036090	97.3744	-23.7568	4.0264	-5.90025	3.62952e-09	1.86079e-07
P2RX7	99.5204	-23.757	4.01269	-5.92047	3.21026e-09	1.68641e-07
NTS	99.5204	-23.757	4.01269	-5.92047	3.21026e-09	1.68641e-07
NHLRC3	97.6426	-23.7606	4.02466	-5.90376	3.55312e-09	1.83422e-07
ITGAM	101.13	-23.8084	4.00277	-5.94798	2.71471e-09	1.47813e-07
SH3GL2	190.224	-23.8088	3.71272	-6.41276	1.42913e-10	1.71945e-08
LOC108698306	102.203	-23.8262	3.99632	-5.96203	2.49123e-09	1.36642e-07
AMEX60DD024526	102.471	-23.8267	3.99473	-5.96455	2.45314e-09	1.3505e-07
PCSK2	102.471	-23.8267	3.99473	-5.96455	2.45314e-09	1.3505e-07
TNNT1	103.338	-23.8357	3.99355	-5.96854	2.39389e-09	1.32767e-07
GPC6	103.544	-23.8398	3.98843	-5.97724	2.26952e-09	1.2634e-07
ALOX5AP	103.544	-23.8398	3.98843	-5.97724	2.26952e-09	1.2634e-07
D4764_14G0004430	103.812	-23.8456	3.98688	-5.98103	2.21728e-09	1.25101e-07
FIBCD1	104.349	-23.854	3.98379	-5.98777	2.12736e-09	1.21138e-07
ANO6	248.667	-23.8665	3.62999	-6.57481	4.8717e-11	7.9057e-09
AMEX60DD008975	105.422	-23.8688	3.97771	-6.00064	1.96544e-09	1.12346e-07
FYB1	105.958	-23.8764	3.97471	-6.00707	1.88907e-09	1.08396e-07
DOCK2	106.495	-23.8795	3.97174	-6.01235	1.82849e-09	1.06206e-07
COL28A1	107.031	-23.8911	3.9688	-6.01974	1.74699e-09	1.02611e-07
CCDC17	107.836	-23.8976	3.96444	-6.02798	1.66025e-09	9.82908e-08
TSHB	108.909	-23.9085	3.95872	-6.03945	1.54642e-09	9.33211e-08
FABP1	109.112	-23.9111	3.96159	-6.03574	1.58236e-09	9.4429e-08
LOC109109234	110.25	-23.9315	3.95172	-6.05597	1.39575e-09	8.90696e-08
CYBB	110.555	-23.9316	3.9541	-6.05234	1.42753e-09	8.95611e-08
IL17RB	110.519	-23.9347	3.95034	-6.05889	1.37067e-09	8.81422e-08
AMEX60DD026030	110.519	-23.9347	3.95034	-6.05889	1.37067e-09	8.81422e-08
LOC115395558	110.519	-23.9347	3.95034	-6.05889	1.37067e-09	8.81422e-08
MTX1	110.787	-23.9362	3.94897	-6.06138	1.34957e-09	8.81422e-08
FABP2	111.592	-23.9366	3.94488	-6.06776	1.29706e-09	8.60036e-08
ACY3	111.592	-23.9366	3.94488	-6.06776	1.29706e-09	8.60036e-08
KIF17	111.998	-23.9449	3.94678	-6.06694	1.30367e-09	8.60592e-08
FGF9	112.128	-23.9542	3.94219	-6.07636	1.22943e-09	8.2621e-08
STAMBP	112.396	-23.9572	3.94085	-6.07919	1.20791e-09	8.15423e-08
LRP8	114.542	-23.9819	3.93037	-6.10168	1.04958e-09	7.28313e-08
AMEX60DD017594	116.152	-24.0025	3.92275	-6.11878	9.42957e-10	6.60469e-08
LOC114789697	143.513	-24.0078	3.8185	-6.28722	3.23201e-10	2.95818e-08
PLAUR	118.298	-24.0259	3.9129	-6.14017	8.24322e-10	5.96993e-08
SLC30A9	118.298	-24.0259	3.9129	-6.14017	8.24322e-10	5.96993e-08
AMEX60DD050673	118.298	-24.0259	3.9129	-6.14017	8.24322e-10	5.96993e-08
AMEX60DD023372	135.734	-24.0408	3.844	-6.2541	3.99808e-10	3.55044e-08
BMP1	119.907	-24.0444	3.90574	-6.15618	7.45219e-10	5.60491e-08
LOC101113241	120.712	-24.0489	3.90222	-6.16286	7.14432e-10	5.43806e-08
AMEX60DD044552	120.98	-24.0539	3.90106	-6.16599	7.00422e-10	5.3715e-08
AMEX60DDU001020020	121.517	-24.0618	3.89875	-6.17166	6.7578e-10	5.22381e-08
RNGTT	121.785	-24.065	3.89761	-6.17429	6.64598e-10	5.16415e-08
AMEX60DDU001002267	122.322	-24.0719	3.89533	-6.17968	6.42305e-10	5.04344e-08
STOML1	129.833	-24.0954	3.86533	-6.23374	4.55421e-10	3.94465e-08
PARPI_0013120	129.833	-24.0954	3.86533	-6.23374	4.55421e-10	3.94465e-08
LOC112547415	129.833	-24.0954	3.86533	-6.23374	4.55421e-10	3.94465e-08
CHCHD6	125.854	-24.1065	3.88476	-6.20541	5.4555e-10	4.39949e-08
FBXO3	126.345	-24.1112	3.87883	-6.21611	5.09622e-10	4.1775e-08
ENPP4	126.077	-24.1128	3.8799	-6.21481	5.13856e-10	4.18919e-08
SLC13A4	126.882	-24.1182	3.8767	-6.2213	4.93043e-10	4.10933e-08
ZNF19	127.15	-24.1212	3.87565	-6.22378	4.85324e-10	4.06773e-08
SP5	127.15	-24.1212	3.87565	-6.22378	4.85324e-10	4.06773e-08
ADAM22	127.297	-24.1216	3.87905	-6.21844	5.02136e-10	4.13888e-08
PNCK	127.955	-24.1341	3.87251	-6.23215	4.60063e-10	3.94465e-08
SFRP5	127.955	-24.1341	3.87251	-6.23215	4.60063e-10	3.94465e-08
PARP12	128.451	-24.1354	3.87457	-6.2292	4.68838e-10	3.99691e-08
DTNA	129.296	-24.1473	3.86736	-6.24387	4.26885e-10	3.76846e-08
FLI1	130.637	-24.1614	3.86231	-6.2557	3.95731e-10	3.53528e-08
CCL3L1	133.32	-24.19	3.85251	-6.27903	3.40696e-10	3.08051e-08
TLR5	134.393	-24.1981	3.84869	-6.28735	3.22934e-10	2.95818e-08
LCN15	136.807	-24.1984	3.84032	-6.30115	2.95448e-10	2.89986e-08
WIPF3	134.661	-24.2032	3.84775	-6.29022	3.17017e-10	2.93762e-08
AMEX60DD004524	134.929	-24.2034	3.84681	-6.29183	3.13744e-10	2.92547e-08
LOC115468575	134.929	-24.2034	3.84681	-6.29183	3.13744e-10	2.92547e-08
DUSP8	135.466	-24.2072	3.84493	-6.29587	3.05682e-10	2.92547e-08
SNX29	137.075	-24.2105	3.83941	-6.30579	2.86733e-10	2.83296e-08
AMEX60DD032611	135.956	-24.2112	3.84722	-6.29315	3.11089e-10	2.92547e-08
LOC108176166	135.956	-24.2112	3.84722	-6.29315	3.11089e-10	2.92547e-08
FOXD1	138.416	-24.2399	3.8349	-6.32088	2.60073e-10	2.63948e-08
CEP135	139.489	-24.2509	3.83135	-6.32961	2.45785e-10	2.55501e-08
DPP10	140.831	-24.2551	3.82699	-6.3379	2.32913e-10	2.49988e-08
PATJ	141.904	-24.274	3.82356	-6.34853	2.17384e-10	2.36113e-08
ZNF570	144.327	-24.2942	3.81999	-6.35976	2.02069e-10	2.23309e-08
OCLN	144.586	-24.2944	3.8152	-6.36779	1.91777e-10	2.14992e-08
TRIM62	144.854	-24.2962	3.81438	-6.36964	1.89475e-10	2.14992e-08
LPXN	145.391	-24.307	3.81275	-6.3752	1.82723e-10	2.12973e-08
CCDC74A	148.946	-24.3386	3.80624	-6.39439	1.61186e-10	1.8935e-08
SERTM1	149.415	-24.3422	3.80089	-6.40435	1.51012e-10	1.80235e-08
PARPI_0014716	151.024	-24.3599	3.79632	-6.4167	1.39258e-10	1.69059e-08
AMEX60DD004993	152.365	-24.3602	3.79258	-6.42311	1.33522e-10	1.64629e-08
AMEX60DD013233	160.203	-24.3608	3.776	-6.4515	1.10752e-10	1.4244e-08
ARAP2	154.142	-24.3857	3.79174	-6.43127	1.26539e-10	1.58642e-08
MADCAM1	155.585	-24.3966	3.78789	-6.4407	1.18921e-10	1.51639e-08
SGK3	313.191	-24.4039	3.58246	-6.81206	9.62115e-12	1.99358e-09
CYP26C1	157.462	-24.4041	3.77896	-6.4579	1.06165e-10	1.37728e-08
OAS3	158.267	-24.42	3.77689	-6.46566	1.0086e-10	1.31994e-08
NEURL3	314.057	-24.4322	3.58192	-6.82099	9.04146e-12	1.91784e-09
AMEX60DD051469	161.069	-24.444	3.77385	-6.4772	9.34395e-11	1.23365e-08
AMEX60DD020420	161.486	-24.4506	3.7688	-6.48763	8.71981e-11	1.17199e-08
LOC100567753	162.291	-24.4554	3.76683	-6.4923	8.45358e-11	1.17199e-08
CLBA1	163.095	-24.4561	3.76488	-6.49587	8.25573e-11	1.17199e-08
LOC115371064	162.559	-24.4584	3.76618	-6.49423	8.34596e-11	1.17199e-08
ITGB7	163.09	-24.4601	3.76891	-6.48997	8.58509e-11	1.17199e-08
AMEX60DDU001020068	163.09	-24.4601	3.76891	-6.48997	8.58509e-11	1.17199e-08
ZNF585A	163.9	-24.4691	3.76294	-6.50265	7.89186e-11	1.14309e-08
FAAP24	166.265	-24.4898	3.76139	-6.51083	7.47385e-11	1.09316e-08
AMEX60DD041152	167.42	-24.4961	3.75873	-6.51714	7.16614e-11	1.05853e-08
AMEX60DD001639	167.656	-24.4992	3.75416	-6.52589	6.76012e-11	1.00854e-08
PSTPIP1	170.338	-24.5233	3.74813	-6.54281	6.03744e-11	9.19108e-09
PARPI_0006348	170.875	-24.5281	3.74695	-6.54615	5.90375e-11	9.08021e-09
KRT13	171.679	-24.5344	3.74518	-6.55091	5.71858e-11	8.97852e-09
COL21A1	171.679	-24.5344	3.74518	-6.55091	5.71858e-11	8.97852e-09
PRRG3	172.616	-24.5417	3.74718	-6.54939	5.77745e-11	8.97852e-09
SMAP1	173.557	-24.5492	3.74113	-6.56197	5.31026e-11	8.51868e-09
AMEX60DD005315	177.044	-24.5755	3.73384	-6.58182	4.64715e-11	7.70342e-09
NR1D1	179.832	-24.5964	3.73224	-6.59026	4.39047e-11	7.35971e-09
AMEX60DD028970	184.019	-24.6261	3.72008	-6.61976	3.59773e-11	6.09939e-09
AMEX60DDU001025015	185.605	-24.6389	3.72113	-6.62136	3.5592e-11	6.09939e-09
DNASE2B	186.165	-24.6448	3.71606	-6.63198	3.31203e-11	5.7456e-09
ASPHD2	191.667	-24.6768	3.71018	-6.6511	2.90909e-11	5.23583e-09
AMEX60DD009758	192.871	-24.6924	3.70406	-6.66632	2.62296e-11	4.83581e-09
POU4F2	276.028	-24.6979	3.60496	-6.85109	7.32897e-12	1.63195e-09
LOC108351962	194.265	-24.7029	3.7057	-6.66618	2.62552e-11	4.83581e-09
AMEX60DD043265	213.258	-24.8286	3.67227	-6.76111	1.3694e-11	2.65325e-09
UNC5D	224.862	-24.9023	3.66105	-6.80194	1.03219e-11	2.08097e-09
GRIN2D	227.475	-24.9172	3.65374	-6.81964	9.12705e-12	1.91784e-09
PCDH8	229.621	-24.9293	3.65113	-6.82783	8.62112e-12	1.89145e-09
AMEX60DD054760	230.058	-24.9335	3.65467	-6.82238	8.9547e-12	1.91784e-09
AMEX60DD037622	405.272	-24.9862	3.53923	-7.05978	1.66768e-12	4.87846e-10
RASSF4	243.57	-25.0083	3.63531	-6.87929	6.01525e-12	1.35972e-09
CSKMT	256.903	-25.0572	3.62593	-6.91056	4.82743e-12	1.10801e-09
RBP7	264.697	-25.0704	3.61873	-6.92795	4.26975e-12	1.01112e-09
AMEX60DD034806	258.324	-25.0932	3.62052	-6.93084	4.18336e-12	1.00664e-09
NEMP1	262.884	-25.1119	3.6163	-6.94409	3.80913e-12	9.31613e-10
ZNF268	271.913	-25.1606	3.61245	-6.96497	3.28467e-12	8.16734e-10
HAUS7	274.222	-25.1727	3.61052	-6.97205	3.1235e-12	7.89821e-10
LOC115091573	285.48	-25.2277	3.60157	-7.00465	2.47599e-12	6.68764e-10
RAC2	289.172	-25.2454	3.59472	-7.02292	2.17273e-12	6.00277e-10
ZBTB47	296.449	-25.2776	3.59354	-7.03419	2.00421e-12	5.75014e-10
LOC100618798	311.705	-25.3429	3.57932	-7.08039	1.43753e-12	4.2893e-10
AMEX60DD024307	317.809	-25.3742	3.57962	-7.08851	1.35562e-12	4.12746e-10
CPEB2	318.386	-25.3765	3.57927	-7.08986	1.34249e-12	4.12746e-10
SULT1A2	320.826	-25.3843	3.57375	-7.103	1.22079e-12	3.87511e-10
ANKRD22	321.631	-25.3876	3.57327	-7.10485	1.20451e-12	3.87511e-10
DMBT1	325.025	-25.3982	3.57537	-7.10367	1.21486e-12	3.87511e-10
BTN1A1	334.262	-25.4432	3.57022	-7.1265	1.02951e-12	3.49075e-10
AMEX60DD055631	401.808	-25.4665	3.54046	-7.19301	6.3379e-13	2.33254e-10
AMEX60DD054811	347.252	-25.4967	3.56348	-7.15499	8.36773e-13	2.90321e-10
DMRT2	368.574	-25.5144	3.5495	-7.18817	6.56657e-13	2.33254e-10
LOC112977635	365.148	-25.5637	3.55507	-7.19075	6.44361e-13	2.33254e-10
TG	365.437	-25.5647	3.55495	-7.1913	6.41771e-13	2.33254e-10
AMEX60DD006873	369.478	-25.5796	3.55318	-7.19909	6.06157e-13	2.33254e-10
ZNF420	370.633	-25.5842	3.55268	-7.20138	5.96063e-13	2.33254e-10
KLRF1	376.695	-25.6058	3.55012	-7.21265	5.48749e-13	2.27411e-10
IL13RA2	399.787	-25.6568	3.54118	-7.24526	4.31595e-13	1.91405e-10
LY86	391.705	-25.6595	3.54418	-7.23989	4.49037e-13	1.91405e-10
CERS2	395.169	-25.669	3.54288	-7.24525	4.31648e-13	1.91405e-10
LOC115088184	405.849	-25.7029	3.53903	-7.26269	3.79473e-13	1.82625e-10
RAB19	414.797	-25.7058	3.53598	-7.26979	3.60054e-13	1.82625e-10
CCL19	406.715	-25.7099	3.53873	-7.26529	3.72235e-13	1.82625e-10
WDR3	408.158	-25.7158	3.53823	-7.268	3.64851e-13	1.82625e-10
KRT5	417.684	-25.7406	3.53503	-7.28158	3.29923e-13	1.82301e-10
PBX3	423.168	-25.7586	3.53326	-7.29032	3.09213e-13	1.77429e-10
ZNF615	428.653	-25.7635	3.53155	-7.29524	2.98123e-13	1.77429e-10
AMEX60DD048246	438.467	-25.8109	3.52861	-7.31474	2.57872e-13	1.603e-10
SNTB1	451.745	-25.8484	3.52443	-7.33408	2.23256e-13	1.44816e-10
LOC106738017	456.652	-25.8631	3.5231	-7.34101	2.11989e-13	1.43757e-10
ARHGAP18	479.744	-25.9336	3.51728	-7.3732	1.66584e-13	1.18346e-10
GLIPR1	481.188	-25.9378	3.51693	-7.37511	1.64204e-13	1.18346e-10
RNF14	503.772	-26.0036	3.50786	-7.41294	1.2353e-13	9.6997e-11
GSONMT00055939001	517.27	-26.0397	3.50912	-7.42059	1.16601e-13	9.66429e-11
KLHL3	547.29	-26.0511	3.50356	-7.43562	1.0408e-13	9.13396e-11
AMEX60DD048133	674.875	-26.0543	3.48661	-7.47266	7.8589e-14	7.81646e-11
AMEX60DD046383	549.022	-26.1194	3.50326	-7.45576	8.93534e-14	8.33165e-11
PDE4D	570.671	-26.1573	3.49972	-7.47413	7.77191e-14	7.81646e-11
LOC109396274	581.64	-26.1991	3.49805	-7.48964	6.90653e-14	7.81646e-11
AMEX60DD030431	587.99	-26.2142	3.49712	-7.49595	6.58221e-14	7.81646e-11
PPP2R2C	612.237	-26.2633	3.4938	-7.51713	5.59909e-14	7.81646e-11
SULT6B1	643.412	-26.3377	3.48999	-7.54665	4.46593e-14	7.40302e-11
EDIL3	749.926	-26.5079	3.48043	-7.61628	2.6109e-14	5.14745e-11
LOC115080730	734.338	-26.5188	3.48166	-7.6167	2.60242e-14	5.14745e-11
CTPS2	787.739	-26.6076	3.47773	-7.65086	1.99634e-14	5.14745e-11
LOC116219103	807.945	-26.6436	3.47643	-7.66409	1.80107e-14	5.14745e-11
