# Supplementary material for: Molecular basis of positional memory in limb regeneration
Source: Nature. 2025 May 21;642(8068):730–8. doi: 10.1038/s41586-025-09036-5 (PMC12176643; doi:10.1038/s41586-025-09036-5)
Supplement: Supplementary file 4 — Supplementary Tables 1–18 [file 41586_2025_9036_MOESM4_ESM.zip › 2023-09-17078B-s4/SupplementaryTable_17.xlsx]

## Sheet: SupplementaryTable17
Supplementary Table 17 | All differentially expressed genes upregulated in A->P transplanted cells compared to anterior blastema cells.
A list of all genes upregulated in A->P transplanted cells compared to anterior ‘A’ blastema cells isolated from double transgenic axolotls. A positive log2FoldChange indicates higher expression in A->P cells. Differential expression was determined statistically using DESeq2 (two-tailed Wald test with Benjamini-Hochberg adjustment for multiple testing), with a padj < 0.05.
Gene	baseMean	log2FoldChange	lfcSE	stat	pvalue	padj
AMEX60DDU001032167	76.5516	23.8277	3.40959	6.98843	2.77985e-12	1.49949e-10
AMEX60DD010830	73.748	23.7758	3.43959	6.91239	4.76569e-12	2.40779e-10
N/A	71.6351	23.7374	3.4805	6.82011	9.09696e-12	4.37896e-10
KCNK3	65.2675	23.6084	3.55904	6.63334	3.28165e-11	1.45727e-09
CHGA	78.6239	23.5664	3.38967	6.95242	3.59067e-12	1.87082e-10
AMEX60DDU001031561	62.0458	23.5377	3.58707	6.5618	5.31615e-11	2.26214e-09
AMEX60DD022660	61.5582	23.5262	3.59405	6.54588	5.9145e-11	2.48434e-09
AMEX60DDU001029620	60.5831	23.504	3.60825	6.51395	7.31979e-11	3.00324e-09
ERV3-2	57.5975	23.4289	3.67126	6.38171	1.75119e-10	6.51457e-09
AMEX60DD029911	54.8479	23.3656	3.71674	6.28658	3.24542e-10	1.13158e-08
AMEX60DDU001004882	53.5454	23.3323	3.73954	6.23935	4.39381e-10	1.48402e-08
EGFP	468.364	12.7973	1.24092	10.3127	6.17463e-25	2.09709e-22
AMEX60DD024448	78.74	10.2249	2.02616	5.04646	4.50064e-07	7.44962e-06
AMEX60DD023244	76.6693	10.1863	2.0098	5.06834	4.01294e-07	6.74586e-06
LOC105357518	68.0587	10.0146	2.11273	4.74011	2.13602e-06	2.99043e-05
LOC115097977	63.1657	9.90695	2.93241	3.37844	0.000728993	0.00502432
AMEX60DDU001020936	60.6195	9.84747	2.19406	4.48824	7.18154e-06	8.73405e-05
SHH	60.0473	9.83376	2.22329	4.42307	9.73062e-06	0.000113741
GALR2	55.1977	9.71235	2.26048	4.29659	1.73445e-05	0.000190821
DDX1	88.7236	9.67289	1.71206	5.64985	1.60592e-08	3.83996e-07
AMEX60DD002858	86.1073	9.62959	2.52422	3.81488	0.000136251	0.0011623
AMEX60DD010086	47.1556	9.485	2.71968	3.48754	0.000487482	0.00354076
GPR6	41.7751	9.31037	2.52275	3.69057	0.000223755	0.00179199
LOC106702273	40.0078	9.24801	2.56604	3.604	0.000313363	0.00240061
AMEX60DD036104	35.7388	9.08532	3.3203	2.7363	0.00621346	0.0306084
AMEX60DD004878	35.201	9.06333	2.69972	3.35713	0.00078755	0.00535347
LOC106706246	57.8989	9.05592	2.04528	4.42772	9.52336e-06	0.000111532
SMAD3	53.8353	8.95027	2.70605	3.30751	0.000941299	0.00625033
AMEX60DD026111	51.6202	8.88881	2.1618	4.11176	3.92646e-05	0.000393504
ECT2L	44.7603	8.6824	3.32474	2.61145	0.00901592	0.0412144
WDR3.1	26.8553	8.67308	3.30297	2.62585	0.0086434	0.0398966
AMEX60DD034032	35.3372	8.3406	2.29439	3.63521	0.000277752	0.00216397
DNAH5	137.091	8.29531	1.71682	4.83179	1.3531e-06	1.99005e-05
GLRX	145.766	8.27791	1.72839	4.78937	1.67306e-06	2.39718e-05
LOC105373926	47.6807	8.04282	2.89464	2.77853	0.00546061	0.0275282
LOC112544605	46.5016	8.02597	1.85616	4.32396	1.53254e-05	0.000171174
HARBI1.1	28.4114	8.02437	2.51736	3.18762	0.00143451	0.00898837
AMEX60DD041130	134.288	7.81336	2.8932	2.70059	0.00692156	0.0333085
RPS26	31.4382	7.40804	2.31286	3.20298	0.00136013	0.00858682
SRSF3.1	68.2567	7.28367	1.7383	4.19012	2.78805e-05	0.000289049
AMEX60DDU001041919	39.8636	7.14706	2.39459	2.98467	0.00283887	0.0160101
ETFRF1	61.1278	7.07012	1.74024	4.06273	4.85015e-05	0.000471642
TAF15	155.851	6.8525	2.14364	3.19667	0.00139026	0.00875594
HARBI1.2	50.4698	6.58101	2.36116	2.78719	0.00531673	0.026966
ZNF268.4	32.6663	6.55402	2.55058	2.56962	0.010181	0.0454307
LOC112543511.1	21.7591	6.32773	2.47313	2.5586	0.0105096	0.0466357
KRT80	72.6523	6.25131	2.40378	2.60062	0.00930566	0.0422859
TMEM98	396.252	6.24581	1.59746	3.90983	9.23621e-05	0.000827514
ACOT2	121.573	6.05501	2.31486	2.61571	0.00890421	0.0408137
SNRPD2	52.911	6.04014	1.91914	3.14732	0.00164775	0.0101207
SSR4	27.9231	5.90113	2.28995	2.57697	0.00996696	0.0446776
CUTA	134.625	5.89413	2.27397	2.592	0.00954188	0.04316
SLC12A3	83.5859	5.88583	1.63489	3.60014	0.000318042	0.00243139
DYNLT1	344.129	5.71084	1.06176	5.37868	7.50354e-08	1.51059e-06
AMEX60DD045133	75.4399	5.63564	2.01102	2.80237	0.00507281	0.0260311
AMEX60DD053256	47.8903	5.62284	2.05833	2.73175	0.00629985	0.0309508
LOC113746826	104.741	5.431	2.12952	2.55034	0.0107619	0.0474227
AMEX60DDU001001845	64.6626	5.30812	1.75876	3.01811	0.0025436	0.0146191
AMEX60DD020706	36.8784	5.16653	1.53614	3.36332	0.000770124	0.00526036
ARHGAP24	187.163	4.96625	1.90542	2.60638	0.00915037	0.0417457
AMEX60DD005038	56.6601	4.76648	1.51808	3.1398	0.00169064	0.0103527
KYAT3	109.149	4.74408	1.54848	3.0637	0.00218615	0.0128219
NR4A3	139.865	4.49685	1.56336	2.8764	0.00402246	0.0213894
PROM2	50.3687	4.48593	1.62484	2.76084	0.00576526	0.0287245
HNRNPL.1	79.2397	4.47263	1.2596	3.55084	0.000384009	0.00287224
HAND2	2340.53	4.4152	0.563258	7.83869	4.55277e-15	4.11319e-13
AMEX60DDU001024924	1998.91	4.29391	0.655706	6.54853	5.81072e-11	2.44985e-09
FCF1	114.821	4.10785	1.33019	3.08818	0.00201385	0.0119628
AMEX60DD015338	133.369	4.09966	1.18893	3.44819	0.00056436	0.00402424
AMEX60DD050335	191.003	4.04763	0.799014	5.06579	4.06716e-07	6.81202e-06
CXXC4	176.423	4.0252	1.41217	2.85037	0.00436689	0.0229678
AXRNBP.1	33.1199	3.98981	1.38082	2.88945	0.00385917	0.020683
ATAD3A	181.428	3.98577	0.960093	4.15144	3.30391e-05	0.000338965
DENND5A	79.109	3.97442	1.43315	2.7732	0.00555081	0.0278756
CD9.1	90.835	3.97154	0.891993	4.45244	8.49013e-06	0.000100717
ACTL6A	168.7	3.96443	1.54377	2.56802	0.0102282	0.0455634
MATN4.S	4411.19	3.96433	0.306068	12.9525	2.2757e-38	2.60852e-35
UMOD.1	193.577	3.92879	1.5023	2.61519	0.00891785	0.0408577
LOC106706345	193.86	3.90162	1.29052	3.02329	0.00250043	0.0144162
AMEX60DD043267	239.024	3.8013	0.823666	4.61509	3.92917e-06	5.16537e-05
CFB	358.185	3.65184	0.695507	5.25062	1.51589e-07	2.83111e-06
PEG10	200.711	3.54389	0.794246	4.46196	8.12148e-06	9.68542e-05
SALL3	259.872	3.51173	0.77065	4.55684	5.19292e-06	6.58632e-05
NCL.1	2556.41	3.42603	0.619326	5.53188	3.16826e-08	7.01761e-07
PRDM9.1	323.617	3.41933	0.581599	5.87919	4.12275e-09	1.13872e-07
COL13A1	268.48	3.39948	1.07488	3.16267	0.00156328	0.00967138
ZFP2	164.028	3.39022	0.869896	3.89727	9.7284e-05	0.000864956
RPL27A	301.851	3.34345	0.742556	4.50263	6.71174e-06	8.23918e-05
KRT12	410.19	3.32694	1.01007	3.29375	0.000988596	0.00650084
MYH8	880.891	3.32379	1.11148	2.99042	0.00278596	0.0157699
FAM110C	190.093	3.28729	0.870843	3.77484	0.00016011	0.00134083
LOC114595149	202.927	3.27792	0.888577	3.68896	0.000225174	0.00180074
MARVELD2	262.877	3.27626	0.752689	4.35273	1.3445e-05	0.000152493
RPL32	1532.14	3.26452	0.523909	6.23107	4.63247e-10	1.55877e-08
CILP2	5085.25	3.2383	0.301152	10.753	5.73375e-27	2.33682e-24
CALR	4326.91	3.22522	0.31002	10.4032	2.39622e-25	8.4513e-23
AMEX60DD019968	122.129	3.21865	1.25978	2.55493	0.0106211	0.0469148
AMEX60DD011022	283.95	3.21025	0.588323	5.45661	4.85298e-08	1.01719e-06
AMEX60DD021925	1693.96	3.19011	0.397865	8.01808	1.07411e-15	1.08835e-13
AMEX60DD010688	173.07	3.14985	1.06764	2.9503	0.00317461	0.0176455
AMEX60DD050215	156.547	3.09308	0.861253	3.59137	0.000328939	0.00250529
UMOD	155.933	3.08912	1.02654	3.00926	0.00261881	0.014981
AMEX60DD049521	180.305	3.04874	0.660622	4.61496	3.93176e-06	5.16537e-05
RPL17	3132.82	3.0312	0.225093	13.4664	2.46448e-41	3.22847e-38
RPS13	11953.3	3.02211	0.229473	13.1698	1.30979e-39	1.60143e-36
EGK_14839	387.864	3.02153	0.833249	3.6262	0.000287619	0.00222665
URB2	133.392	3.01583	1.10526	2.72861	0.00636012	0.0311763
ALKAL2	514.985	3.01095	0.764554	3.93818	8.21018e-05	0.000749501
RPL15	2551.93	2.9805	0.544688	5.47193	4.45165e-08	9.41158e-07
MIER2	168.598	2.97532	0.747359	3.98112	6.85923e-05	0.000639869
EEF1B2	87.9964	2.95735	0.967634	3.05627	0.00224112	0.0131024
AMEX60DD039119	150.643	2.95626	0.7636	3.87148	0.000108177	0.000950174
BMPR1B	3651	2.94321	0.292527	10.0613	8.19134e-24	2.46277e-21
ITGA5	2723.41	2.93109	0.429974	6.81689	9.30319e-12	4.46651e-10
ZNF595	171.64	2.90795	0.891675	3.26122	0.00110933	0.00719926
PLXNA3	554.146	2.8725	0.5886	4.88022	1.05969e-06	1.60088e-05
CRADD	172.973	2.87057	0.894599	3.20878	0.001333	0.00843878
AMEX60DD046632	214.059	2.85936	0.693229	4.1247	3.71225e-05	0.000374905
VSTM2A	296.488	2.85581	1.03052	2.77123	0.00558456	0.0279838
SLC28A3	101.733	2.85574	1.05748	2.70051	0.00692322	0.0333085
GMPR	383.44	2.853	0.802662	3.55442	0.000378816	0.00283687
RPL27	4563.29	2.85236	0.33093	8.61922	6.74112e-18	9.73481e-16
SAMHD1	501.971	2.83417	0.741059	3.82449	0.000131041	0.00112461
CXCL12	278.414	2.82646	0.687595	4.11065	3.94547e-05	0.000394886
AMEX60DD029553	178.097	2.81917	0.929597	3.03268	0.00242393	0.0140546
AMEX60DD035283	1509.54	2.80721	0.398485	7.04471	1.85843e-12	1.04231e-10
HARBI1	172	2.80655	0.828438	3.38776	0.000704646	0.00487853
RPS13.1	305.462	2.80111	0.799256	3.50465	0.000457206	0.00335406
HACD1	148.688	2.7964	0.806164	3.46877	0.000522853	0.00376339
GIMAP4	319.926	2.78564	0.815317	3.41663	0.000634006	0.00446189
ENV	166.058	2.78221	1.0753	2.58737	0.00967107	0.0436328
DNAJC30	63.0416	2.75472	0.938557	2.93506	0.00333479	0.018394
BCL6	336.872	2.75167	0.768784	3.57924	0.000344591	0.00260288
TFAP2B	173.262	2.73402	0.716776	3.81432	0.000136558	0.00116433
LOC102361187	221.613	2.73401	0.755606	3.6183	0.000296549	0.00228613
AGAP3	272.036	2.72005	0.814428	3.33983	0.000838309	0.00564412
RPS25P6	251.698	2.70776	0.683471	3.96177	7.43961e-05	0.000688408
ADGRD1	1322.34	2.70689	0.397224	6.81452	9.4581e-12	4.52902e-10
HGF	363.428	2.70481	0.788367	3.4309	0.000601578	0.00425191
HNRNPC	1637.39	2.69127	0.429301	6.26896	3.63457e-10	1.25062e-08
PFDN2	509.424	2.68461	0.927145	2.89557	0.0037847	0.0203851
ZNF585B	168.639	2.64813	0.861071	3.07539	0.00210225	0.0124131
DDO	578.453	2.64378	0.399566	6.61663	3.67479e-11	1.60849e-09
SEMA3C	5757.44	2.63608	0.231305	11.3965	4.35027e-30	2.4177e-27
PRLR	1454.9	2.62646	0.508792	5.16214	2.44141e-07	4.35136e-06
AMEX60DD023035	92.3166	2.61987	1.01669	2.57686	0.00997029	0.0446776
IRAK2	142.968	2.61592	0.729829	3.58429	0.000337991	0.00256147
GDF10	522.447	2.60779	0.954398	2.73239	0.00628757	0.030907
MTMR6	364.061	2.60426	0.727087	3.58177	0.000341273	0.00258207
E4F1	250.645	2.59983	0.687736	3.78027	0.00015666	0.00131494
PRDM8	147.92	2.59648	0.833097	3.11666	0.00182912	0.0110421
AMEX60DD023080	206.354	2.59395	0.996445	2.60321	0.00923556	0.0420507
MICOS10.1	359.172	2.58183	0.947636	2.72449	0.00644003	0.0314318
PPP1R3C	4066.85	2.55599	0.161556	15.821	2.22846e-56	5.10874e-53
AMEX60DD037565	893.669	2.54609	0.399215	6.37775	1.79711e-10	6.64495e-09
ZNF84.2	137.122	2.54542	0.933555	2.72659	0.00639934	0.0312988
FIGN	727.305	2.53481	0.634321	3.9961	6.43951e-05	0.000605024
RND1	357.284	2.52328	0.620771	4.06475	4.80833e-05	0.000468166
GMPR2	1680.2	2.52233	0.497303	5.07201	3.93633e-07	6.62315e-06
PTGR2	153.906	2.52132	0.902291	2.79436	0.00520033	0.0265455
SALL1	3310.76	2.51759	0.337069	7.46906	8.07696e-14	5.74153e-12
SPIDR	93.6505	2.51278	0.786818	3.19359	0.00140514	0.00883751
KRT12.1	465.281	2.5067	0.833086	3.00893	0.00262169	0.0149927
RPL35A	116.906	2.49385	0.935238	2.66654	0.00766374	0.0361226
ZNF729	127.495	2.48944	0.887412	2.80528	0.00502724	0.0258334
LPAR4	2298.92	2.48778	0.231743	10.7351	6.9636e-27	2.77636e-24
AMEX60DD017703	1097.4	2.48226	0.579553	4.28307	1.84336e-05	0.00020028
THBS3	3979.82	2.47646	0.379256	6.52978	6.5868e-11	2.73307e-09
NDUFB5	2172.23	2.47399	0.434494	5.69396	1.24123e-08	3.02715e-07
MMP13	3154.85	2.46881	0.336501	7.3367	2.18923e-13	1.46001e-11
ZNF524	420.926	2.44491	0.700399	3.49074	0.000481687	0.003507
LOC115459664	2076.07	2.44408	0.602115	4.05917	4.92478e-05	0.000477887
VWA5B1	198.636	2.43261	0.831028	2.92723	0.00341996	0.0187566
AMEX60DDU001025690	287.674	2.43217	0.6358	3.82536	0.00013058	0.00112118
AMEX60DDU001007965	204.757	2.41998	0.609967	3.9674	7.266e-05	0.000673363
CENPW	3549.42	2.40705	0.31457	7.65187	1.9808e-14	1.60034e-12
ENO1	29382.2	2.40566	0.118456	20.3084	1.08355e-91	4.96807e-88
SZRD1	684.72	2.39848	0.594415	4.03502	5.45968e-05	0.000525203
SLC16A5	705.372	2.39428	0.671235	3.56698	0.000361119	0.00271766
FGFR2	4469.73	2.3916	0.235116	10.172	2.64456e-24	8.36229e-22
LRRFIP2	170.222	2.3857	0.872698	2.73371	0.00626248	0.0308027
CDKL2	247.287	2.37656	0.881392	2.69637	0.00700999	0.0336025
AMEX60DD050910	232.063	2.36024	0.66324	3.55865	0.000372768	0.00279614
PERP	18912.3	2.34966	0.196378	11.965	5.41965e-33	4.14152e-30
AMEX60DD046559	176.419	2.34674	0.665001	3.52893	0.000417248	0.00308935
YBX1	169.129	2.34318	0.7951	2.94702	0.00320847	0.0177936
LOC340211	625.925	2.32985	0.493463	4.72144	2.34184e-06	3.24636e-05
CPA6	853.267	2.32647	0.742273	3.13425	0.00172292	0.0105187
AMEX60DDU001026253	989.88	2.32588	0.499148	4.6597	3.16673e-06	4.24856e-05
GLYCTK	153.421	2.30599	0.761255	3.0292	0.00245201	0.014195
PDE7A	242.598	2.30207	0.800952	2.87417	0.0040509	0.0215156
FZD9	919.983	2.27946	0.412943	5.52005	3.38909e-08	7.40834e-07
WDR62	572.912	2.26492	0.646605	3.50279	0.00046041	0.00337083
ATP2A3	1284.94	2.26401	0.51038	4.43592	9.1678e-06	0.000107642
PRDM9.3	354.617	2.25856	0.70112	3.22136	0.00127582	0.00811888
AMEX60DD043257	393.641	2.258	0.831145	2.71673	0.00659303	0.0320563
AMEX60DD017293	6687.4	2.2557	0.183272	12.3079	8.21335e-35	6.84694e-32
AMEX60DD003533	1383.12	2.23059	0.469995	4.74599	2.07486e-06	2.91371e-05
AMEX60DD054667	1883.63	2.22556	0.48253	4.61228	3.98271e-06	5.22855e-05
MDM1	151.437	2.21311	0.867272	2.5518	0.0107168	0.0472353
HS3ST3B1	4464.7	2.21276	0.193063	11.4613	2.06387e-30	1.22101e-27
DUOXA1	104.97	2.21061	0.75495	2.92815	0.00340989	0.0187125
JUN	56764.4	2.20735	0.118708	18.5947	3.54368e-77	1.08319e-73
ZNF398	483.885	2.20232	0.709489	3.10409	0.00190864	0.0114581
LOC111947684	163.075	2.195	0.795029	2.76091	0.00576413	0.0287245
AMEX60DD040667	389.739	2.19446	0.683462	3.2108	0.00132368	0.00838846
HDAC10	330.055	2.19425	0.812188	2.70165	0.00689967	0.0332213
CEP192	312.439	2.19022	0.781152	2.80383	0.00504998	0.0259285
ARHGAP32	1631.84	2.17806	0.272043	8.00632	1.18188e-15	1.16536e-13
AMDHD2	527.668	2.17097	0.541104	4.01212	6.01756e-05	0.000570502
HENMT1	388.764	2.17044	0.55196	3.93224	8.41596e-05	0.00076486
ELOC	283.722	2.16563	0.743254	2.91371	0.00357162	0.0194719
NOL7	359.245	2.15857	0.577146	3.74007	0.000183972	0.00150896
LOC108802115	157.931	2.15079	0.727555	2.95619	0.00311461	0.0173993
AMEX60DD054004	1485.07	2.14958	0.592562	3.62759	0.000286074	0.00221656
DLD	189.098	2.1494	0.831509	2.58494	0.00973952	0.0438769
ZBED1	354.51	2.14099	0.624054	3.43078	0.000601851	0.00425191
EPYC	3142.04	2.13537	0.429651	4.97002	6.69458e-07	1.06486e-05
ATPSCKMT	317.698	2.13124	0.816342	2.61072	0.00903508	0.0412916
MAG	131.312	2.12692	0.808368	2.63113	0.00851003	0.0393669
HCG_1782854	105.471	2.12193	0.785356	2.70188	0.00689493	0.0332213
RPL37A	1098.74	2.12005	0.46298	4.57915	4.66879e-06	6.015e-05
HMGB2	2001.91	2.11908	0.212753	9.96025	2.27496e-23	6.41887e-21
E1301_TTI013651	351.859	2.1161	0.600441	3.52425	0.000424691	0.00313686
ABCC10	610.228	2.11399	0.666776	3.17046	0.00152197	0.0094524
CDK5RAP1	356.921	2.10779	0.654531	3.22031	0.00128051	0.00814307
RASAL1	308.532	2.09264	0.665471	3.14459	0.00166318	0.0101982
CELSR2	399.902	2.08598	0.52888	3.94415	8.00836e-05	0.000734734
TMEM150C	322.321	2.07781	0.628257	3.30727	0.000942108	0.0062516
POLI	321.036	2.07152	0.735205	2.81761	0.00483823	0.0250093
SEMA3G	2493.22	2.07091	0.289909	7.14332	9.11032e-13	5.47814e-11
AMEX60DD029244	170.158	2.06876	0.755344	2.73883	0.00616583	0.0304177
CHST11	1988.43	2.06767	0.25385	8.14526	3.78477e-16	4.28473e-14
FKBP7	1417.14	2.06678	0.386318	5.34996	8.79759e-08	1.74054e-06
ZNF84.1	251.608	2.06314	0.578104	3.56881	0.000358604	0.00270095
ZNF613	685.959	2.06065	0.415738	4.95662	7.1731e-07	1.13312e-05
LOC112543511	539.039	2.06045	0.387524	5.31695	1.05524e-07	2.04794e-06
SORCS2	769.853	2.05633	0.397456	5.17374	2.29448e-07	4.10946e-06
AMEX60DD009585	646.155	2.055	0.37671	5.45514	4.8934e-08	1.02449e-06
DST	7838.16	2.05184	0.218358	9.39671	5.62943e-21	1.21463e-18
SH3RF1	1214.18	2.05035	0.35369	5.79702	6.75036e-09	1.75605e-07
ZNF530	208.482	2.04391	0.636439	3.21147	0.00132057	0.00837169
CNIH4	1063.69	2.0422	0.480456	4.25056	2.13239e-05	0.000228035
PROS1	3486.05	2.04046	0.233087	8.75407	2.05792e-18	3.34002e-16
EOD39_14333	602.424	2.03987	0.448912	4.54403	5.51876e-06	6.94198e-05
AMEX60DD005921	31505.6	2.03841	0.296372	6.87786	6.07591e-12	3.02954e-10
AMEX60DD012338	253.216	2.03101	0.707015	2.87266	0.00407038	0.0216003
ZNF268	483.885	2.02659	0.540447	3.74983	0.000176951	0.00145855
SOX9	9128.59	2.0255	0.191433	10.5807	3.66245e-26	1.3708e-23
ADGRA2	3532.51	2.01786	0.457095	4.41454	1.01224e-05	0.000117571
BAAT	291.025	2.01671	0.638007	3.16094	0.00157259	0.0097174
AMEX60DDU001025755	464.838	2.01287	0.707832	2.84371	0.00445922	0.0233463
AMEX60DD011424	635.279	2.01169	0.545452	3.68812	0.000225918	0.00180538
PLK2	980.608	2.00201	0.527584	3.79468	0.000147835	0.00125118
CIRBP	583.997	1.99125	0.63118	3.1548	0.00160606	0.0098876
PRICKLE2	536.326	1.99023	0.545951	3.64544	0.000266938	0.00208858
AMEX60DD008389	246.673	1.98819	0.704461	2.82229	0.00476816	0.0247028
CTDSP1	2069.15	1.97852	0.280559	7.05207	1.76281e-12	9.97801e-11
RPS12.1	5189.24	1.97603	0.284072	6.95608	3.49884e-12	1.83339e-10
SLC25A5	5443.42	1.97424	0.567299	3.48007	0.000501281	0.00362806
AMEX60DD036183	711.845	1.97405	0.460577	4.28604	1.81884e-05	0.000198085
ZNF551	361.973	1.9721	0.53273	3.70187	0.000214016	0.00172302
HSD17B4	747.135	1.96877	0.51905	3.79303	0.000148823	0.00125779
PLPP7	369.924	1.96792	0.544619	3.61339	0.000302219	0.00232301
ANTXR1	29848	1.96645	0.165294	11.8967	1.23171e-32	8.68831e-30
ZNF79	364.294	1.96069	0.726962	2.69711	0.00699451	0.0335619
NDUFA4	3264.26	1.96001	0.252024	7.77707	7.42264e-15	6.42128e-13
PTCH1	1122.77	1.95785	0.492124	3.97836	6.93926e-05	0.000646677
DDX46	3022.61	1.95687	0.296473	6.6005	4.09765e-11	1.77662e-09
RAB3GAP1	382.842	1.95456	0.609191	3.20845	0.00133451	0.00844251
KIF27	251.075	1.95381	0.544178	3.59039	0.000330186	0.00251283
ZNF385D	600.822	1.95361	0.618842	3.15688	0.00159465	0.00982538
NICN1	2732.98	1.95147	0.363954	5.36185	8.2372e-08	1.64207e-06
PHF21B	431.097	1.9482	0.577024	3.37629	0.000734712	0.00505424
DGKE	504.01	1.94274	0.50172	3.87216	0.000107877	0.000948805
GADD45G	3815.64	1.94038	0.308145	6.29696	3.03544e-10	1.06647e-08
PRDM9	1513.62	1.93607	0.260631	7.42841	1.09911e-13	7.60669e-12
KAZALD1	45732.8	1.93545	0.275845	7.01645	2.27584e-12	1.25719e-10
HOXD13	859.686	1.91952	0.669513	2.86704	0.00414333	0.0219367
PRSS12	770.362	1.91833	0.621197	3.08813	0.00201423	0.0119628
COLEC12	1495.07	1.91573	0.309007	6.19964	5.65909e-10	1.87005e-08
GATD1	1061.41	1.90487	0.301613	6.31561	2.69091e-10	9.51301e-09
HDAC11	279.701	1.90208	0.680336	2.7958	0.00517713	0.0264776
MATN2	1187.85	1.89553	0.508265	3.72941	0.000191925	0.00156232
SIX1	2045.41	1.88792	0.422962	4.46355	8.0611e-06	9.63131e-05
CCDC85B	270.167	1.88697	0.575074	3.28127	0.00103342	0.00675204
PUDP	683.215	1.87898	0.505838	3.7146	0.000203529	0.0016451
MTA1	550.969	1.87539	0.473825	3.95797	7.55897e-05	0.000697693
DDB2	301.654	1.87361	0.690368	2.71392	0.00664912	0.0322856
MPG	389.668	1.86961	0.468797	3.9881	6.66032e-05	0.000622581
PCNX4	499.791	1.86601	0.596053	3.13061	0.00174441	0.0106181
ZFYVE28	713.724	1.86404	0.43614	4.27396	1.92031e-05	0.000208147
RPS20	5282.38	1.86231	0.164024	11.3539	7.09282e-30	3.82595e-27
TOR2A	981.323	1.85509	0.376854	4.92255	8.54217e-07	1.32429e-05
VMAC	486.103	1.85472	0.631023	2.93922	0.00329035	0.0181855
SLC45A3	442.866	1.85402	0.534098	3.47132	0.000517911	0.00373221
SEL1L	5901.83	1.85281	0.194093	9.54599	1.34808e-21	3.25314e-19
GNPNAT1	487.834	1.85252	0.422152	4.38826	1.14259e-05	0.000131133
KIAA1586	400.184	1.84921	0.530113	3.48832	0.000486062	0.00353324
CREB3L2	5905.09	1.84821	0.181634	10.1754	2.55274e-24	8.21356e-22
ZNF208.1	524.481	1.84736	0.7012	2.63457	0.0084243	0.0390353
RETREG1	967.797	1.8444	0.632975	2.91386	0.00356994	0.0194685
LOC100851938	337.632	1.84389	0.694437	2.65523	0.00792536	0.0370983
ERMN	299.186	1.84204	0.485732	3.7923	0.000149258	0.00126031
ANGPTL7	922.793	1.83498	0.362587	5.06078	4.1754e-07	6.98057e-06
M959_11216	573.014	1.83275	0.395979	4.62841	3.68483e-06	4.86886e-05
ANKRD39	326.413	1.83169	0.716287	2.55721	0.0105516	0.0467207
GNA12	555.935	1.82999	0.555522	3.29418	0.000987085	0.00649761
SUSD5	890.481	1.82506	0.554574	3.29092	0.000998604	0.00655022
CYP27C1	838.186	1.82318	0.535143	3.40691	0.000657028	0.00458797
TBC1D32	207.841	1.81734	0.701664	2.59003	0.00959663	0.0433533
S1PR3	1297.98	1.81489	0.382956	4.73916	2.14604e-06	3.00216e-05
PARPI_0027204	3296.16	1.80963	0.309382	5.84917	4.94035e-09	1.34231e-07
TMEM201	742.988	1.80686	0.429175	4.21008	2.55277e-05	0.000267377
AMEX60DD048621	1427.53	1.80088	0.321994	5.59291	2.23298e-08	5.1578e-07
TUT4	274.409	1.79853	0.673027	2.67229	0.0075335	0.035591
CENPJ	163.643	1.79315	0.683915	2.62189	0.00874439	0.0401935
POLR2B	358.77	1.79255	0.644596	2.78089	0.00542102	0.0273737
NET1	12040.1	1.79009	0.157815	11.343	8.03746e-30	4.21163e-27
PTPRN2	335.402	1.78981	0.506379	3.53453	0.000408504	0.00302998
ORC1	319.355	1.78811	0.648091	2.75905	0.005797	0.0288278
KAZALD1.1	5471.78	1.78736	0.294933	6.06024	1.35914e-09	4.20349e-08
ITGA7	379.579	1.77677	0.605102	2.93632	0.00332129	0.0183361
MRPS5	1471.16	1.77542	0.355512	4.99398	5.91466e-07	9.49867e-06
MPDZ	1470.35	1.7746	0.32428	5.47243	4.43909e-08	9.40103e-07
AMEX60DD026756	967.077	1.76936	0.379239	4.66554	3.07805e-06	4.14171e-05
ABCE1	18241.5	1.75811	0.219344	8.0153	1.0987e-15	1.09962e-13
CEP70	743.546	1.75629	0.512732	3.42536	0.000613974	0.00432921
CSPG4	4152.98	1.75449	0.207418	8.4587	2.70381e-17	3.59333e-15
NDUFAF1	1371.52	1.75271	0.483113	3.62794	0.000285686	0.00221596
ERF	5943.69	1.75073	0.261739	6.68882	2.2497e-11	1.03407e-09
MND1	371.03	1.74979	0.584017	2.99613	0.00273432	0.0155207
CITED1	1471.19	1.74519	0.335954	5.19473	2.05017e-07	3.71542e-06
AMEX60DD008322	506.684	1.74461	0.60586	2.87957	0.00398222	0.0212123
ABCB6	447.025	1.74315	0.396706	4.39405	1.11258e-05	0.00012817
GRPEL2	1506.83	1.74214	0.37455	4.6513	3.29851e-06	4.39642e-05
SGF29	786.489	1.74064	0.425417	4.09162	4.28377e-05	0.000425132
RPS21	7413.58	1.73913	0.203594	8.54215	1.31747e-17	1.81671e-15
BRD1	908.014	1.73677	0.607243	2.8601	0.0042351	0.0223709
LRRC4B	645.311	1.73663	0.516432	3.36275	0.000771715	0.00526143
AMEX60DDU001010199	1513.33	1.7365	0.390911	4.44218	8.90511e-06	0.000104961
KCTD13	437.13	1.72899	0.585697	2.95202	0.00315699	0.0175772
CITED2	846.643	1.72814	0.493127	3.50444	0.000457561	0.00335532
XPNPEP3	440.648	1.72591	0.543174	3.17745	0.00148576	0.00926202
APPL2	1046.98	1.72545	0.450201	3.83263	0.000126779	0.00109315
KCTD11	426.856	1.72165	0.67147	2.56399	0.0103475	0.0459612
MYCBP	2978.12	1.72157	0.295066	5.83451	5.39496e-09	1.44654e-07
FGFRL1	2158.4	1.72137	0.27256	6.31555	2.69207e-10	9.51301e-09
ZNF180	423.305	1.72078	0.453815	3.79182	0.000149546	0.00126158
RPS12	59289.9	1.71633	0.185206	9.26714	1.91204e-20	3.98486e-18
DYNLRB1	1930.63	1.71559	0.21399	8.01717	1.08206e-15	1.09039e-13
MTUS1	3374	1.71529	0.182135	9.41769	4.61114e-21	1.01889e-18
PIGL	869.304	1.71193	0.461388	3.71039	0.000206942	0.00167121
SMIM26	854.667	1.71037	0.49624	3.44667	0.000567548	0.00403912
CHUK	908.761	1.70951	0.448814	3.80896	0.000139552	0.0011871
TXNDC17	349.954	1.70727	0.618516	2.76027	0.00577544	0.0287518
RPL39P5	1824.64	1.70528	0.500099	3.40988	0.000649925	0.00455295
FOXC1	2080.83	1.70256	0.383778	4.43632	9.15113e-06	0.000107516
ECM2	3780.48	1.69959	0.180232	9.43002	4.09995e-21	9.16989e-19
BCCIP	2729.66	1.6993	0.294856	5.76317	8.25468e-09	2.09683e-07
AFAP1L1	359.586	1.69923	0.566261	3.0008	0.00269275	0.0153418
EMC3	461.682	1.69768	0.471864	3.59782	0.000320901	0.00245018
TRIM39.3	463.31	1.69584	0.573682	2.95607	0.00311589	0.0174012
IGF1R	1286.56	1.69002	0.354026	4.77373	1.80843e-06	2.56508e-05
THSD4	1265.24	1.68926	0.322106	5.24442	1.56777e-07	2.91021e-06
DOCK5	585.259	1.68665	0.583125	2.89243	0.00382275	0.0205178
CCDC15	379.32	1.686	0.606248	2.78104	0.0054185	0.0273737
PRDM9.4	277.343	1.67442	0.611663	2.73749	0.006191	0.0305059
LOC112126096	613.225	1.67353	0.493531	3.39094	0.000696536	0.00482967
CIC	1467.65	1.67334	0.342971	4.87897	1.06641e-06	1.60707e-05
ZNF300	757.317	1.66862	0.52713	3.16548	0.00154827	0.00959506
DDIT4	2521.19	1.66716	0.299563	5.56531	2.61688e-08	5.91054e-07
DUSP19	851.716	1.66459	0.415592	4.00535	6.19267e-05	0.000584527
UBE2Q2	2316.7	1.66386	0.233715	7.11919	1.08566e-12	6.38171e-11
SLC35F2	289.918	1.66309	0.6405	2.59655	0.00941653	0.0426839
LIPE	581.538	1.66302	0.496782	3.34759	0.000815176	0.00550911
ZNF850	315.228	1.65301	0.500967	3.29965	0.000968053	0.00640018
MRPS6	333.743	1.65253	0.651415	2.53682	0.0111863	0.0490219
AMEX60DD012173	295.917	1.64569	0.590502	2.78693	0.00532103	0.0269803
IGFBP1	315.864	1.64483	0.636838	2.58281	0.00979987	0.0440838
BHLHE40	2713.1	1.63409	0.352284	4.63856	3.50838e-06	4.66259e-05
SMN2	1381.76	1.63285	0.376507	4.33685	1.44538e-05	0.000162627
PARP2	1119.24	1.63146	0.340254	4.79482	1.62822e-06	2.34025e-05
CENPP	412.929	1.63079	0.527449	3.09185	0.00198913	0.0118405
NFKBIB	3411.27	1.62663	0.262513	6.19637	5.77811e-10	1.90252e-08
SCAP	786.978	1.62453	0.41371	3.92674	8.61047e-05	0.000781037
AMEX60DD022291	302.377	1.62383	0.543308	2.98879	0.00280084	0.0158344
OGDH	1206.54	1.62291	0.638656	2.54113	0.0110495	0.0485074
CAAP1	454.231	1.62129	0.526271	3.08071	0.00206506	0.012229
C17ORF49	1571.49	1.61744	0.331624	4.87733	1.07532e-06	1.61917e-05
IGFBP2	1962.7	1.61735	0.334449	4.83587	1.32564e-06	1.95279e-05
DENND1A	590.798	1.61387	0.605541	2.66516	0.0076951	0.0362053
VMD2.1	202.605	1.6133	0.624315	2.58412	0.0097628	0.0439602
SPEN	1089.37	1.61215	0.353602	4.55922	5.13428e-06	6.53e-05
AMEX60DD020845	1220.53	1.61117	0.336344	4.79024	1.66579e-06	2.38863e-05
RPL7A	20702.5	1.60425	0.187381	8.56146	1.11449e-17	1.54846e-15
LOC90346	569.768	1.60411	0.548709	2.92343	0.003462	0.0189588
SLC25A28	1711.68	1.60395	0.376212	4.26342	2.01325e-05	0.000216812
CHD8	2333.18	1.60359	0.253891	6.31606	2.68308e-10	9.51301e-09
CBFA2T3	1549.83	1.6002	0.376182	4.25378	2.1019e-05	0.000225432
TRAPPC10	620.453	1.6001	0.33041	4.84277	1.28043e-06	1.89379e-05
AMEX60DD017116	354.37	1.59882	0.621328	2.57323	0.0100753	0.0450686
NOX4	621.071	1.59872	0.380218	4.20474	2.61377e-05	0.000273454
NRARP	802.244	1.59855	0.459909	3.47579	0.000509351	0.0036792
PLOD1	3052.2	1.59687	0.317693	5.02645	4.99653e-07	8.21114e-06
RAPGEF1	1518.97	1.59221	0.387701	4.10679	4.01194e-05	0.000400975
AMEX60DD005681	942.407	1.58798	0.421741	3.7653	0.000166347	0.00138421
PHLDA2	2857.22	1.5873	0.380511	4.17149	3.02619e-05	0.000311975
MDH1	7287.46	1.58694	0.220051	7.2117	5.52574e-13	3.42372e-11
H1-3	114652	1.58673	0.140153	11.3214	1.02821e-29	5.23814e-27
CBFB	2267.01	1.58413	0.222239	7.12805	1.018e-12	6.02262e-11
MASP2	708.23	1.58383	0.443195	3.57366	0.000352032	0.00265472
ZNF410	1513.24	1.5833	0.363075	4.36081	1.29581e-05	0.000147792
SOCS3	17753.2	1.57894	0.323519	4.88051	1.05812e-06	1.59983e-05
CCNB1	570.15	1.5763	0.609827	2.58484	0.00974245	0.0438793
HSPA9	223.814	1.57347	0.58018	2.71203	0.00668723	0.0324112
LOC108798051	624.628	1.573	0.562092	2.79847	0.00513458	0.0262819
EPHB3	2494.6	1.57063	0.219533	7.15439	8.40438e-13	5.10385e-11
TRIP13	1058.4	1.57047	0.398343	3.94252	8.06307e-05	0.000739014
CHADL	529.831	1.5651	0.397856	3.93383	8.3603e-05	0.000760178
IPP	529.061	1.56304	0.395123	3.95583	7.62682e-05	0.000703248
PGAM2	1973.65	1.56239	0.494019	3.16262	0.00156356	0.00967138
C8ORF33	637.631	1.5588	0.613802	2.53958	0.0110986	0.0486842
TSEN54	1431.65	1.55864	0.55879	2.78931	0.00528204	0.0268494
SFRP2	10519.4	1.55676	0.407373	3.82146	0.000132666	0.00113696
AMEX60DD000867	803.885	1.55626	0.391365	3.9765	6.9937e-05	0.000650099
CCNI	1434.83	1.5552	0.417756	3.72275	0.000197063	0.00159847
AMEX60DD046331	678.569	1.5518	0.407255	3.81038	0.000138754	0.00118141
HNRNPDL	1259.57	1.55149	0.414685	3.74137	0.000183022	0.00150319
RBM4B	1895.13	1.54981	0.33984	4.56042	5.1052e-06	6.49753e-05
ARHGAP20	1038.74	1.54822	0.497399	3.11263	0.00185427	0.0111573
PTPRF	1612.1	1.54347	0.320211	4.82017	1.43439e-06	2.09782e-05
TRIM39	2380.62	1.54304	0.210719	7.32272	2.43003e-13	1.61474e-11
ZNF268.3	412.71	1.54021	0.56817	2.71083	0.00671155	0.0324861
GNL2	603.11	1.53868	0.544456	2.82608	0.00471211	0.0244677
RFLNA	2038.29	1.53583	0.355024	4.32599	1.51851e-05	0.000169917
CENPX	3061.13	1.53204	0.332522	4.60733	4.07877e-06	5.35083e-05
HSD17B2	4911.06	1.52658	0.261358	5.84093	5.19095e-09	1.40416e-07
GPBP1L1	2619.7	1.52406	0.298377	5.10783	3.25872e-07	5.58576e-06
RPL36A	5212.11	1.52339	0.26368	5.77742	7.58538e-09	1.9484e-07
MICALL1	1415.17	1.52166	0.278998	5.45402	4.92435e-08	1.02979e-06
AIG1	1323.53	1.51732	0.320788	4.72999	2.24527e-06	3.12667e-05
SEMA3F	1304.24	1.51715	0.452348	3.35394	0.000796709	0.00540323
IMMP2L	357.517	1.51625	0.599265	2.53018	0.0114005	0.0497347
STX4	2639.18	1.51528	0.236268	6.41338	1.42325e-10	5.47218e-09
PKNOX1	1008.36	1.50936	0.356902	4.22908	2.34653e-05	0.000249048
TOP3B	1357.76	1.50831	0.350558	4.30258	1.68821e-05	0.000186517
AP4B1	893.252	1.50827	0.475422	3.17248	0.00151142	0.0093996
SRSF3	6153.44	1.50785	0.28873	5.22236	1.76658e-07	3.23668e-06
MFAP2	75980.5	1.5076	0.204813	7.36084	1.82756e-13	1.24138e-11
CPQ	541.352	1.50662	0.410444	3.67072	0.000241868	0.00192029
RPL17.1	49698.4	1.5065	0.158643	9.4962	2.17691e-21	5.05374e-19
MICOS10	3283.8	1.50319	0.312338	4.8127	1.48903e-06	2.16737e-05
PRDM9.5	659.407	1.50168	0.553346	2.71381	0.00665133	0.0322856
ZSCAN2	934.78	1.50041	0.368416	4.0726	4.6492e-05	0.000454996
KIN	780.381	1.49997	0.417463	3.59305	0.000326827	0.00249128
UTP25	466.733	1.49984	0.581902	2.57747	0.00995259	0.0446503
ADCY2	735.811	1.49665	0.454883	3.29019	0.00100118	0.00656477
CDC42BPA	1260.58	1.49513	0.589167	2.53769	0.0111585	0.0489353
XPA	926.256	1.49244	0.386751	3.85891	0.000113892	0.000993234
RPL26	15250.3	1.49134	0.194777	7.65662	1.90883e-14	1.54903e-12
PTGS2	8127.85	1.48922	0.270024	5.51515	3.48478e-08	7.59939e-07
CCDC9	1530.18	1.4874	0.272046	5.46745	4.56553e-08	9.62435e-07
COX7B	1772.19	1.47998	0.339595	4.35806	1.31219e-05	0.000149266
TFPI	5109.21	1.47969	0.265801	5.56691	2.59289e-08	5.87082e-07
SLC2A4	280.904	1.47873	0.555663	2.66121	0.00778614	0.0365586
SMG8	414.211	1.47863	0.406452	3.63788	0.000274887	0.00214255
RPS12.2	1154.87	1.47813	0.580166	2.54776	0.0108416	0.0477395
H920_04398	1117.72	1.47339	0.455361	3.23566	0.00121364	0.00778149
CCDC51	543.857	1.47112	0.455422	3.23023	0.00123691	0.00790582
GNB1L	463.755	1.46917	0.568155	2.58586	0.00971366	0.0438034
KIAA0930	518.19	1.46312	0.514821	2.842	0.0044831	0.0234512
HCG23722	12345.2	1.46292	0.316575	4.62108	3.81755e-06	5.02973e-05
CWC22	1141.76	1.46222	0.483833	3.02216	0.0025098	0.0144657
MAPKAP1	718.083	1.46074	0.38518	3.79235	0.000149227	0.00126031
AMEX60DD045119	1050.94	1.45752	0.326993	4.45734	8.29847e-06	9.88272e-05
BOLA3	2352.32	1.45701	0.327977	4.44241	8.89588e-06	0.00010492
PCP4	3195.89	1.45411	0.350665	4.14673	3.37252e-05	0.00034458
BTBD6	3132.07	1.45179	0.278761	5.20801	1.90873e-07	3.47282e-06
LONP2	472.609	1.45116	0.465198	3.11945	0.0018119	0.0109671
ARFIP2	1177.87	1.44992	0.333679	4.34525	1.39114e-05	0.000157297
ZNF544	949.183	1.44966	0.45648	3.17574	0.00149456	0.00930423
EMILIN1	4019.68	1.44481	0.262399	5.50617	3.66734e-08	7.94085e-07
THBS2	43020.5	1.44046	0.22539	6.39096	1.6485e-10	6.20812e-09
ECD	497.624	1.43649	0.483234	2.97266	0.00295233	0.0165837
PHACTR2	1900.71	1.43639	0.219438	6.54575	5.9196e-11	2.48434e-09
MIF4GD	605.413	1.43072	0.506963	2.82214	0.00477044	0.0247077
P2RY4	797.853	1.42473	0.448307	3.17802	0.00148285	0.00924702
PISD	1732.15	1.42406	0.317572	4.48422	7.31801e-06	8.87061e-05
ZNF84	609.078	1.41792	0.385806	3.6752	0.000237661	0.00189262
NFYA	3455.29	1.41747	0.322645	4.39327	1.11658e-05	0.000128551
RHPN1	1838.21	1.4172	0.354758	3.99485	6.47357e-05	0.000607602
COL12A1	49316.4	1.41566	0.256209	5.52541	3.28711e-08	7.22849e-07
MTOR	844.515	1.41386	0.469048	3.01431	0.00257566	0.0147911
CCK	1470.66	1.41333	0.320181	4.41414	1.01411e-05	0.000117714
GPANK1	503.655	1.41284	0.385811	3.66201	0.000250245	0.00197738
WIZ	2929.35	1.40899	0.25363	5.55528	2.77162e-08	6.21412e-07
CHN1	648.475	1.40894	0.486765	2.89449	0.00379775	0.0204254
FAM53A	1511.53	1.40723	0.240302	5.85609	4.73893e-09	1.29333e-07
RPL6	25063.4	1.40684	0.207345	6.78502	1.16068e-11	5.48632e-10
ZNF432	342.087	1.4039	0.476757	2.94468	0.00323284	0.0179017
RPS14.1	3935.18	1.40339	0.275372	5.09636	3.46244e-07	5.89611e-06
NCKAP1	1349.09	1.40308	0.36005	3.89691	9.74296e-05	0.000865726
PTX4	644.592	1.4003	0.395956	3.53649	0.000405485	0.0030132
LOC103285721	14772.9	1.40011	0.12183	11.4923	1.44148e-30	9.11613e-28
LOC100092458	272890	1.39798	0.238052	5.87255	4.29134e-09	1.17819e-07
AMEX60DD015076	445.199	1.39748	0.516036	2.7081	0.00676698	0.0327199
CERS2.1	1314.6	1.39626	0.446645	3.12611	0.00177133	0.0107499
EPHA4	650.908	1.39556	0.517854	2.69488	0.00704137	0.0337265
KLHDC4	1438.42	1.3952	0.269669	5.17375	2.29438e-07	4.10946e-06
RPS29	61331.7	1.39519	0.171128	8.15293	3.55223e-16	4.04646e-14
RFLNB	333.729	1.39401	0.463379	3.00835	0.00262668	0.015012
THBS1	9002.06	1.39278	0.217506	6.4034	1.5195e-10	5.80575e-09
MAOA	930.393	1.39	0.489825	2.83775	0.00454332	0.0237189
GANAB	10438.5	1.38698	0.217767	6.36909	1.90156e-10	7.00292e-09
RPS8	6165.65	1.38239	0.368231	3.75415	0.000173933	0.0014382
RPS5	59244.6	1.38112	0.173121	7.97778	1.48993e-15	1.44578e-13
OXCT1	670.107	1.38083	0.382724	3.60789	0.000308696	0.00236783
AMEX60DD052337	835.124	1.37428	0.466373	2.94674	0.00321147	0.017794
SRSF7	4889.61	1.37293	0.22198	6.18494	6.21268e-10	2.03465e-08
NCL	106686	1.37124	0.193096	7.10134	1.2355e-12	7.19338e-11
AMEX60DD053934	1025.76	1.36848	0.311566	4.39227	1.12174e-05	0.00012895
ANGPTL2	12211.7	1.36503	0.156102	8.74447	2.2406e-18	3.51219e-16
ZFAND4	864.455	1.36455	0.402499	3.3902	0.000698427	0.00483912
SLC39A13	759.563	1.36306	0.509998	2.67268	0.00752481	0.0355616
ZBTB9	805.674	1.3601	0.44543	3.05346	0.00226219	0.0132171
ZBED4	767.266	1.35982	0.377477	3.60239	0.000315305	0.00241348
RPL27.1	63307.8	1.35981	0.174516	7.79188	6.60183e-15	5.73827e-13
MRPL47	2135.33	1.35524	0.25166	5.3852	7.23632e-08	1.46161e-06
TRIOBP	1094.3	1.35425	0.39115	3.46224	0.000535703	0.00384833
BECN1	715.647	1.35363	0.51127	2.64759	0.00810677	0.0378124
AMEX60DD039852	1516.14	1.35274	0.336345	4.02187	5.77369e-05	0.000550647
RARG	29391.2	1.35164	0.159266	8.48668	2.12633e-17	2.88865e-15
CAPNS1	1221.86	1.35145	0.462345	2.92304	0.00346632	0.0189712
H3-3A	69836.8	1.34926	0.14903	9.05358	1.38356e-19	2.58922e-17
BSDC1	1571.58	1.34755	0.286697	4.70025	2.59844e-06	3.55637e-05
TEX264	2525.62	1.3463	0.252824	5.32504	1.00931e-07	1.97133e-06
TBCC	838.184	1.34367	0.476311	2.821	0.00478745	0.0247748
AMEX60DD031754	2482.62	1.34319	0.268862	4.99584	5.85804e-07	9.41599e-06
SOX4	9883.48	1.34193	0.231266	5.80254	6.53178e-09	1.70645e-07
PEX14	374.351	1.33842	0.523774	2.55534	0.0106084	0.0468701
SFRP2.1	5880.42	1.33763	0.367373	3.64107	0.000271503	0.00211888
RAD54L2	1103.88	1.33742	0.343171	3.89724	9.72958e-05	0.000864956
DDX1.1	1947.17	1.33722	0.327899	4.07814	4.5398e-05	0.000446195
ZNF268.2	801.575	1.33684	0.427102	3.13003	0.00174788	0.0106322
ASH2L	1227.71	1.33523	0.401655	3.32431	0.000886364	0.00592417
MYCL	1558.21	1.33412	0.308245	4.32811	1.50396e-05	0.000168688
LRRC45	683.857	1.33245	0.466475	2.85642	0.00428453	0.022593
ARRDC3	6570.69	1.33185	0.200505	6.6425	3.08416e-11	1.37624e-09
DR999_PMT17066	4789.44	1.3315	0.235511	5.65365	1.57077e-08	3.77068e-07
CHMP7	1518.08	1.33057	0.501154	2.65501	0.0079306	0.0371134
ZBTB22	327.322	1.33007	0.479772	2.77229	0.00556636	0.0279231
LOC115457460	4810.78	1.32695	0.159778	8.30496	9.9855e-17	1.23739e-14
ROMO1	2891.95	1.32566	0.379233	3.49564	0.000472934	0.00345012
RTN2	711.04	1.32244	0.493995	2.67703	0.00742778	0.0351913
LOC108706699	2653.39	1.32143	0.306957	4.30493	1.67036e-05	0.000184747
RDH16	634.801	1.31886	0.472191	2.79307	0.00522098	0.0266202
ZNF268.1	788.925	1.31739	0.412762	3.19165	0.00141464	0.00888367
TMEM14C	4897.99	1.31611	0.186318	7.06379	1.6202e-12	9.2281e-11
ADAM12	822.032	1.31511	0.405957	3.23954	0.00119722	0.00769073
GPX8	7397.56	1.31388	0.234873	5.594	2.21892e-08	5.13177e-07
AOPEP	7265.31	1.31324	0.268975	4.88238	1.04814e-06	1.58736e-05
RDX	2827.6	1.30925	0.331737	3.94665	7.92536e-05	0.000728212
ALDH7A1	2600.62	1.30869	0.335433	3.90148	9.56071e-05	0.000852423
CSRNP2	863.599	1.30596	0.464055	2.81425	0.00488917	0.02523
RBP4	3488.06	1.30576	0.503699	2.59234	0.00953268	0.0431448
ECRG4	3700.58	1.30268	0.366528	3.55411	0.000379259	0.00283903
RBM12	3673.76	1.30126	0.30224	4.30538	1.66698e-05	0.000184616
HUNK	581.726	1.3006	0.477726	2.72248	0.00647934	0.0316034
TRIM39.2	467.136	1.29984	0.433767	2.99662	0.00272992	0.0155053
TIMM13	4138.38	1.29848	0.282458	4.59707	4.28478e-06	5.5891e-05
MED8	1020.7	1.29842	0.409816	3.1683	0.00153336	0.00951345
AMEX60DDU001040460	5267.72	1.29838	0.502498	2.58385	0.00977035	0.0439834
DGCR6	1777.88	1.29757	0.36142	3.5902	0.00033042	0.00251283
LDB1	4898.12	1.29672	0.231664	5.59742	2.17569e-08	5.05091e-07
NAXD	786.129	1.29641	0.339439	3.81926	0.00013385	0.00114497
FAXC	513.951	1.29638	0.445448	2.91028	0.003611	0.0196281
LOC112434564	1062.14	1.29555	0.478756	2.70608	0.00680826	0.0328588
ACTG1	2083.93	1.29457	0.461573	2.8047	0.00503641	0.0258733
RACK1	1221.79	1.29454	0.345267	3.74937	0.000177277	0.00146058
CIPC	839.143	1.29444	0.415171	3.11784	0.00182183	0.0110162
ZNF208	763.172	1.28958	0.394722	3.26706	0.0010867	0.00705987
DPY19L1	580.397	1.28946	0.470151	2.74265	0.00609459	0.0301117
VAV2	1604.57	1.28892	0.44511	2.89573	0.00378272	0.0203805
AXRNBP	215765	1.28882	0.186432	6.91307	4.74267e-12	2.40278e-10
ASB7	612.075	1.28735	0.467975	2.7509	0.00594313	0.0294985
ERC1	1639.55	1.28681	0.248631	5.17558	2.272e-07	4.08515e-06
LOC108785676	1598.27	1.2858	0.335565	3.83174	0.00012724	0.0010966
RAB43	630.044	1.28447	0.4584	2.80207	0.00507759	0.0260395
AMEX60DD037049	771.598	1.28321	0.363833	3.52692	0.000420421	0.00311034
SFRP1	5028.29	1.28287	0.194599	6.59241	4.32744e-11	1.86742e-09
TMEM176B	14978.1	1.27942	0.161224	7.93567	2.09356e-15	2.01025e-13
IFITM3	1640.32	1.27698	0.342464	3.72881	0.000192384	0.00156526
NAA35	1376.53	1.27633	0.348609	3.66122	0.000251021	0.00198265
WDR11	526.389	1.27555	0.499052	2.55595	0.0105899	0.0468216
AMT	523.362	1.27406	0.477976	2.66553	0.0076867	0.0361936
SEC14L2	836.664	1.27192	0.324713	3.91707	8.96304e-05	0.00080857
ATP6V0A2	984.371	1.26996	0.404595	3.13885	0.00169613	0.0103828
UBE2H	1184.15	1.26857	0.43498	2.91639	0.00354104	0.0193436
RBM15B	1368.75	1.26816	0.300327	4.22259	2.41507e-05	0.000254847
KNSTRN	697.351	1.26682	0.424012	2.9877	0.00281083	0.0158764
SMARCD1	2885.06	1.26541	0.222858	5.67812	1.36186e-08	3.29504e-07
AMEX60DD000727	3048.45	1.26524	0.29952	4.22424	2.39752e-05	0.000253286
CLASP2	2138.93	1.26395	0.267803	4.71968	2.36217e-06	3.26959e-05
SEMA4B	459.556	1.26372	0.490413	2.57684	0.00997085	0.0446776
DDX6	1307.22	1.26171	0.278925	4.52346	6.08377e-06	7.58506e-05
ZNF605	916.93	1.26165	0.464058	2.71872	0.00655344	0.0318807
RNF19B	2260.1	1.25944	0.310325	4.05844	4.94006e-05	0.000478862
SLC18B1	627.031	1.25521	0.479877	2.61569	0.00890479	0.0408137
ZNF687	436.093	1.25395	0.447508	2.80207	0.00507763	0.0260395
TRIM7	1401.91	1.253	0.420794	2.97771	0.00290415	0.0163581
MCUB	3301	1.25137	0.35035	3.57176	0.000354585	0.00267287
LRP3	649.422	1.24968	0.438924	2.84713	0.0044115	0.0231585
AMEX60DD018220	2246.08	1.24627	0.343732	3.6257	0.000288185	0.00222997
UY3_04270	768.46	1.24529	0.488946	2.5469	0.0108685	0.0478466
ST7	1189.83	1.23987	0.300674	4.12365	3.72916e-05	0.000376405
CDC37L1	805.622	1.23965	0.354208	3.49977	0.000465652	0.00340241
RIOX2	768.245	1.23766	0.457203	2.70704	0.00678871	0.032799
SURF4	12909.2	1.23433	0.144534	8.54002	1.34193e-17	1.83664e-15
PRDX3	1760.03	1.23383	0.290302	4.25015	2.13627e-05	0.000228316
IMMT	1928.28	1.23361	0.32841	3.75631	0.00017244	0.00142908
CYTH2	743.297	1.23352	0.420078	2.9364	0.00332043	0.0183361
RNF25	1292.99	1.23121	0.284154	4.33291	1.4715e-05	0.000165161
PSMA3	2015.87	1.23096	0.25349	4.85603	1.19764e-06	1.77708e-05
ELOA	2582.27	1.23016	0.230011	5.34826	8.8806e-08	1.75507e-06
MIF	2616.74	1.22947	0.194432	6.32338	2.55897e-10	9.14845e-09
RPL13A	31172.2	1.22835	0.150074	8.18501	2.72281e-16	3.20105e-14
XPO5	1262.89	1.22807	0.313797	3.91358	9.09386e-05	0.000817556
ASS1	2903.19	1.228	0.352856	3.48017	0.000501103	0.00362806
TTLL4	2302.47	1.22602	0.268136	4.57237	4.82243e-06	6.17621e-05
UNC5C	3102.98	1.22456	0.305517	4.00817	6.11916e-05	0.00057878
GRK6	1197.83	1.22334	0.41726	2.93184	0.00336958	0.0185469
AMEX60DD028480	6319.14	1.2208	0.358338	3.40685	0.000657175	0.00458797
MED25	2952.19	1.2185	0.178097	6.84182	7.81948e-12	3.82425e-10
MRPL34	2897.48	1.21661	0.189421	6.4228	1.33794e-10	5.16586e-09
BCO2	594.402	1.21659	0.381489	3.18905	0.00142741	0.00895303
NUP42	790.656	1.2154	0.387013	3.14046	0.0016868	0.0103326
ATAD2B	339.768	1.21499	0.448381	2.70973	0.00673388	0.0325856
SNRNP27	15230.9	1.21476	0.200063	6.0719	1.2641e-09	3.94949e-08
MICALL2	499.992	1.21446	0.478688	2.53705	0.011179	0.0490016
TMEM63B	2236.37	1.21443	0.252879	4.8024	1.56777e-06	2.26222e-05
H3-3A.1	13532.9	1.21396	0.204927	5.92389	3.1442e-09	8.89997e-08
ACAN	7081.74	1.2123	0.466716	2.59751	0.00939012	0.0426063
LMCD1	1700.6	1.21157	0.437764	2.76764	0.00564646	0.0282631
MSANTD4	2454.36	1.21045	0.303745	3.98509	6.74554e-05	0.000630226
MED18	540.148	1.20929	0.392785	3.07875	0.00207874	0.0122981
RCC2	5955.72	1.20899	0.190565	6.34428	2.23475e-10	8.11591e-09
SS18L2	1477.12	1.20394	0.328479	3.6652	0.000247141	0.00195673
BRAT1	729.498	1.20296	0.371788	3.23559	0.0012139	0.00778149
PCCB	2520.87	1.19906	0.436601	2.74635	0.00602629	0.0298064
RPL18.1	1961.76	1.19232	0.453222	2.63076	0.00851942	0.0393964
MTG2	603.416	1.19094	0.426196	2.79436	0.00520031	0.0265455
TSFM	995.686	1.18948	0.354397	3.35636	0.00078975	0.00536644
SRPX	3488.49	1.18947	0.211664	5.61963	1.9137e-08	4.51703e-07
TNC	3088.97	1.18764	0.397378	2.9887	0.00280167	0.0158344
AMEX60DD030636	3561.1	1.18744	0.382069	3.10791	0.00188414	0.0113222
HEY1	778.723	1.18712	0.389047	3.05136	0.00227811	0.0132835
AMEX60DD036230	525.311	1.18312	0.437384	2.70499	0.00683074	0.0329326
BCAR1	844.747	1.18233	0.410252	2.88197	0.00395201	0.0210881
GOLM1	3207.7	1.18177	0.289733	4.07883	4.52624e-05	0.000445101
SNAPC5	3430.61	1.18131	0.202923	5.82146	5.83367e-09	1.54386e-07
RRM2B	919.539	1.18043	0.310059	3.80711	0.000140602	0.00119547
RPUSD4	1261.38	1.1797	0.399622	2.95204	0.00315681	0.0175772
MRPS18B	5504.26	1.17912	0.262273	4.49578	6.93141e-06	8.46351e-05
ABHD16A	1691.25	1.17685	0.388777	3.02705	0.00246952	0.0142739
AMEX60DD010554	557.842	1.17675	0.421146	2.79417	0.00520331	0.0265522
GJC1	14202.5	1.17498	0.204706	5.73986	9.47549e-09	2.38103e-07
CDC42EP5	2295.59	1.17328	0.287757	4.07734	4.55533e-05	0.000447241
ANKRA2	674.5	1.17249	0.457198	2.56452	0.010332	0.0459033
ILF3	17239.8	1.17239	0.355645	3.29653	0.000978881	0.00646244
TLE1	436.953	1.16724	0.436734	2.67266	0.00752533	0.0355616
PSMC3	12681.3	1.16654	0.167825	6.95095	3.62831e-12	1.88508e-10
SEC61G	4458.16	1.16358	0.372423	3.12434	0.00178207	0.0108079
AMEX60DD023862	2843.35	1.16182	0.253092	4.59049	4.42205e-06	5.74365e-05
TMED1	3722.26	1.15826	0.254097	4.55833	5.15627e-06	6.55344e-05
SLC37A3	2306.65	1.15593	0.425111	2.71914	0.00654521	0.0318607
TOX4	2052.29	1.15549	0.276564	4.17802	2.94062e-05	0.000303836
PRDM9.2	912.47	1.15456	0.318929	3.62011	0.000294481	0.00227115
PDXK	2011.65	1.15369	0.380147	3.03485	0.00240653	0.0139626
SOCS1	4501.4	1.15362	0.244969	4.70924	2.48645e-06	3.42611e-05
LEPROT	2277.98	1.15309	0.253755	4.54408	5.5175e-06	6.94198e-05
EIF3M	3463.98	1.15154	0.285873	4.02814	5.62194e-05	0.000538466
MVB12A	1861.68	1.15042	0.407901	2.82034	0.00479726	0.0248185
LSM2	1946.96	1.14876	0.226109	5.08055	3.76343e-07	6.36141e-06
UMPS	4294.46	1.14796	0.278978	4.11486	3.87409e-05	0.000388681
VMD2	533.467	1.14634	0.421719	2.71825	0.00656275	0.0319175
CTHRC1	11987	1.14523	0.164082	6.97965	2.95911e-12	1.5915e-10
ARHGEF1	3864.5	1.145	0.235241	4.86734	1.13112e-06	1.69069e-05
BMF	2434.42	1.14456	0.212704	5.38101	7.40672e-08	1.49274e-06
RPS16	18619.3	1.14421	0.401576	2.84929	0.00438168	0.0230324
CIP2A	2721.48	1.143	0.397849	2.87295	0.0040666	0.0215865
ZNF706	9473.69	1.14023	0.25933	4.39684	1.09839e-05	0.000126774
NUMA1	741.801	1.13884	0.343355	3.31681	0.000910529	0.00607019
ST3GAL4	2312.31	1.13848	0.242123	4.70208	2.57527e-06	3.52993e-05
MEGF8	1976.27	1.13842	0.26478	4.29949	1.71193e-05	0.00018891
FBXO46	1921.59	1.13465	0.24956	4.5466	5.45205e-06	6.88166e-05
COPS6	4207.23	1.13156	0.208862	5.41775	6.03527e-08	1.2395e-06
GTPBP1	1341.24	1.13154	0.386425	2.92823	0.00340902	0.0187125
ACAT1	1515.17	1.13051	0.388853	2.90729	0.00364578	0.019788
LOC109313653	1225.23	1.12291	0.284167	3.95161	7.76285e-05	0.000715071
CDK2AP1	1142.01	1.12227	0.360107	3.11648	0.00183026	0.0110454
METTL27	2692.08	1.12206	0.339237	3.30759	0.000941037	0.00625033
RNF2	1351.47	1.12175	0.350417	3.20119	0.0013686	0.00863734
ANAPC2	497.578	1.12126	0.410092	2.73417	0.00625378	0.0307739
CBX2	1881.05	1.12027	0.312081	3.58967	0.0003311	0.00251653
PHLDB2	1965.08	1.11988	0.304244	3.68087	0.000232438	0.00185344
GRIPAP1	721.297	1.11961	0.332981	3.36239	0.000772696	0.00526616
SLC39A14	1784.92	1.11949	0.380889	2.93916	0.00329105	0.0181855
COX5B	24975.1	1.11714	0.146845	7.60759	2.7926e-14	2.17942e-12
WWP2	1178.6	1.1162	0.410208	2.72105	0.00650753	0.0317162
CRIP1	12129	1.11461	0.285111	3.90938	9.25339e-05	0.000828648
GLOD4	3178.21	1.11434	0.225953	4.93174	8.14994e-07	1.27208e-05
VPS72	956.065	1.11261	0.385823	2.88374	0.00392983	0.020982
TMEM145	536.823	1.10966	0.396498	2.79865	0.00513164	0.0262815
PDCD4	5978.59	1.10792	0.23399	4.73491	2.19156e-06	3.06117e-05
SSB	2158.33	1.1076	0.362025	3.05944	0.00221748	0.012989
AMEX60DD017381	661.847	1.10686	0.393599	2.81215	0.0049211	0.0253519
DDX5	29170.6	1.10579	0.151063	7.32007	2.47841e-13	1.62918e-11
ARHGEF25	2076.6	1.10558	0.287092	3.85094	0.000117664	0.00102128
SRSF4	12405.3	1.10412	0.247619	4.45893	8.23679e-06	9.81564e-05
DSG2	1265.26	1.10391	0.397347	2.77821	0.00546595	0.0275324
ECHS1	5466.54	1.10315	0.218832	5.04108	4.62909e-07	7.64155e-06
TXNDC5	18534.9	1.10198	0.211413	5.21245	1.86363e-07	3.39751e-06
MED17	934.99	1.10022	0.422311	2.60524	0.00918103	0.0418471
AKR7L	1750.58	1.09987	0.322733	3.408	0.000654406	0.00457432
AMEX60DD005368	6134.82	1.09911	0.210701	5.21643	1.82409e-07	3.33871e-06
GNA11	3046.87	1.09889	0.27035	4.06471	4.8093e-05	0.000468166
HNRNPK	2896.21	1.09848	0.420304	2.61353	0.00896134	0.0409853
ZC3H11A	4922.77	1.09534	0.23804	4.60148	4.19491e-06	5.49141e-05
FAM162A	4139.28	1.09507	0.25544	4.28699	1.81111e-05	0.000197477
RAI14	3396.25	1.09504	0.211438	5.17899	2.23085e-07	4.02695e-06
PPP4R1	2407.76	1.09261	0.24475	4.4642	8.03675e-06	9.60847e-05
INPPL1	1998.68	1.09218	0.41879	2.60795	0.00910854	0.0415756
DERL2	3457.63	1.09061	0.198843	5.48477	4.14018e-08	8.811e-07
RPS21.1	24153.8	1.09017	0.13907	7.83901	4.5411e-15	4.11319e-13
FLNA	19873	1.089	0.194258	5.60596	2.0711e-08	4.83872e-07
CHST3	1197.31	1.08122	0.333357	3.24342	0.00118105	0.00759481
EEF2	345620	1.08049	0.142437	7.58576	3.30548e-14	2.53651e-12
AMEX60DD010649	1765.47	1.07833	0.267837	4.02609	5.67119e-05	0.000541717
PCGF2	2523.25	1.07825	0.330084	3.2666	0.00108846	0.00706882
TFAM	1057.5	1.07821	0.364865	2.95511	0.00312562	0.0174449
ARHGEF3	1698.72	1.078	0.293445	3.67361	0.00023915	0.00190283
UQCRC1	1958.35	1.07754	0.315792	3.41219	0.000644422	0.00452131
DCTN1	2030.76	1.07633	0.366869	2.93384	0.00334795	0.0184499
PNN	1334.69	1.07575	0.341817	3.14716	0.00164863	0.0101207
PDE6D	2762.72	1.07539	0.37636	2.85735	0.00427191	0.0225394
AP3B1	2415.82	1.07512	0.398911	2.69514	0.00703581	0.0337175
MRPS12	2391.55	1.07431	0.251384	4.27356	1.92374e-05	0.000208395
UNC5B	1123.92	1.07267	0.287678	3.72872	0.000192457	0.00156526
KNL1	774.489	1.07108	0.421626	2.54035	0.0110741	0.0485884
OPA1	731.17	1.07069	0.364393	2.93829	0.00330025	0.0182309
RPS9	189126	1.06955	0.189581	5.64163	1.6845e-08	4.01216e-07
MTIF2	637.306	1.06909	0.386424	2.76663	0.00566384	0.0283269
SMIM3	2808.09	1.06574	0.179539	5.93597	2.9211e-09	8.33172e-08
THAP1	971.332	1.06551	0.343653	3.10053	0.00193174	0.0115533
PARPI_0002003	11746.9	1.06523	0.226443	4.7042	2.5486e-06	3.50123e-05
C3ORF38	1480.29	1.06466	0.355818	2.99215	0.00277024	0.0156955
ZNRF1	3231.19	1.06365	0.36681	2.89973	0.00373484	0.0201818
VWDE	8065.57	1.06125	0.262844	4.03758	5.40051e-05	0.000519923
CLIP2	1556.39	1.06078	0.209337	5.06734	4.0342e-07	6.77538e-06
GAR1	4773.08	1.0607	0.308638	3.43672	0.000588807	0.00417584
NKAIN1	2115.17	1.05996	0.347255	3.0524	0.00227018	0.0132512
CCDC80	5414.6	1.0593	0.234849	4.51058	6.46519e-06	7.96852e-05
PRPF4B	1234.53	1.05693	0.314271	3.36311	0.000770702	0.00526121
AMEX60DD025968	1294.16	1.05662	0.307878	3.43193	0.000599312	0.0042405
ASCC2	1506.09	1.05629	0.347416	3.04042	0.00236246	0.0137417
SDHAF4	2085.38	1.05402	0.353139	2.98471	0.00283844	0.0160101
JMJD4	670.546	1.05265	0.362354	2.90502	0.00367235	0.0198793
RFTN2	1752.17	1.04881	0.27717	3.784	0.00015433	0.00129716
LRIG3	1642.07	1.04877	0.372908	2.81242	0.00491699	0.025345
DCUN1D3	730.729	1.04721	0.379524	2.75928	0.00579287	0.0288151
FURIN	3594.04	1.04721	0.255537	4.09807	4.16606e-05	0.000414797
PRMT1	89980.4	1.04693	0.153769	6.80844	9.86599e-12	4.71204e-10
DR999_PMT04084	553.22	1.04658	0.403343	2.59475	0.00946586	0.0428863
DNAJB5	1005.73	1.04525	0.410538	2.54605	0.010895	0.0479403
SLC39A6	1075.19	1.04176	0.345123	3.01853	0.00254008	0.0146118
GYPC	2606.65	1.03906	0.289225	3.59255	0.000327458	0.00249505
ANAPC13	2176.75	1.03876	0.257004	4.04182	5.30378e-05	0.000511147
SEMA5B	1430.1	1.03725	0.259621	3.99523	6.46314e-05	0.000606933
CCDC47	1746.01	1.03707	0.332749	3.11666	0.00182911	0.0110421
SERINC1	3637.73	1.03421	0.229152	4.51321	6.38541e-06	7.89673e-05
MAP1LC3B	4325.36	1.03355	0.256621	4.02753	5.63661e-05	0.000538975
SMAD9	1531.77	1.0335	0.326361	3.16675	0.00154155	0.00955781
MEX3D	1137.87	1.03322	0.388424	2.66003	0.00781344	0.0366596
ELL	1118.14	1.032	0.34573	2.985	0.00283579	0.0160075
COQ7	991.933	1.02996	0.343041	3.00242	0.00267839	0.0152742
B4GALT3	2708.32	1.02494	0.257688	3.97746	6.96558e-05	0.000648345
GFRA1	2145.69	1.0249	0.2765	3.70669	0.000209988	0.00169283
SMAD5	1004.57	1.0229	0.394877	2.59042	0.0095859	0.0433232
STXBP4	718.876	1.02102	0.367655	2.77712	0.00548433	0.0276022
PLGRKT	1218.06	1.01625	0.318965	3.18609	0.00144208	0.00902035
STARD13	1505.1	1.01552	0.279393	3.63473	0.000278267	0.00216614
NPM1	1075.42	1.01489	0.299061	3.39358	0.000689863	0.00478883
ATP5MC2	10211.9	1.01326	0.19572	5.17708	2.2539e-07	4.06455e-06
NDUFA1	952.223	1.01294	0.307159	3.29777	0.000974569	0.00643861
POLDIP3	1266.6	1.01083	0.305497	3.3088	0.000936951	0.00623049
GFPT2	1870.33	1.01076	0.302065	3.34618	0.000819341	0.0055347
PARP3	2846.32	1.01062	0.214983	4.70095	2.58953e-06	3.54682e-05
AMEX60DD012568	1504.13	1.0097	0.292136	3.45628	0.000547692	0.00391758
AMEX60DD054851	4026.78	1.00543	0.185766	5.41236	6.21982e-08	1.2717e-06
RPL36.1	3103.59	1.00445	0.322016	3.11927	0.00181302	0.0109702
PPM1F	1659.32	1.00038	0.293572	3.40761	0.000655335	0.00457861
MCCC2	880.494	1.00007	0.322521	3.10079	0.00193008	0.0115527
OLA1	4510.5	0.995215	0.281534	3.53497	0.000407821	0.00302689
SAFB	1435.03	0.994639	0.341518	2.9124	0.00358658	0.0195261
SCUBE3	1206.98	0.994338	0.295074	3.3698	0.000752239	0.0051574
MLLT6	1828.59	0.993433	0.317319	3.13071	0.00174386	0.0106181
COL9A1	66765.9	0.992708	0.271185	3.66063	0.000251594	0.00198632
HNRNPA3	184393	0.992194	0.294508	3.36899	0.000754434	0.00516666
MXRA5	4517.87	0.991859	0.345019	2.87479	0.00404292	0.0214795
LOXL1	7573.66	0.991446	0.234108	4.235	2.28555e-05	0.000243138
CDC42EP3	2938.65	0.990529	0.340808	2.90642	0.00365593	0.0198255
HABP4	13555.5	0.988759	0.223955	4.41499	1.01013e-05	0.000117475
NDUFS1	1240.66	0.9861	0.376417	2.6197	0.00880072	0.0404018
CLK2	2452.04	0.985413	0.248123	3.97147	7.14299e-05	0.000663221
PIGY	2567.53	0.984259	0.263136	3.74049	0.000183661	0.00150709
ATP5MD	21374.1	0.98069	0.149739	6.54932	5.78001e-11	2.44252e-09
ARL6IP4	857.086	0.979565	0.359357	2.72588	0.00641293	0.0313385
LOC115458021	2254.25	0.979091	0.242249	4.04167	5.30713e-05	0.000511201
PDLIM1	1466.21	0.978847	0.288028	3.39844	0.000677712	0.00471648
MAF1	3797.56	0.978603	0.236224	4.14269	3.43253e-05	0.000349931
MAX	5655.1	0.978571	0.171821	5.69529	1.23163e-08	3.01175e-07
RPS5.1	16063.9	0.978228	0.239494	4.08456	4.41607e-05	0.000436372
PHR.L	1510.64	0.976364	0.337493	2.89299	0.00381593	0.0205011
PDP1	1976.44	0.974516	0.318458	3.06011	0.00221256	0.0129643
SEMA3A	1605.86	0.974381	0.244193	3.99021	6.60161e-05	0.000618669
VPS11	2328.53	0.974167	0.302786	3.21734	0.00129383	0.0082249
NLK	1228.03	0.972501	0.279735	3.4765	0.000507995	0.0036723
HNRNPL	30762.7	0.971238	0.0964782	10.0669	7.73656e-24	2.36481e-21
ZMIZ2	2837.99	0.970996	0.367734	2.64049	0.00827872	0.0384871
ACY1	926.925	0.968283	0.34159	2.83463	0.00458787	0.0239039
PARPI_0005656	686.354	0.967269	0.347298	2.78513	0.00535068	0.0271081
MRPL23	3948.96	0.964888	0.232884	4.14322	3.42467e-05	0.000349519
COQ3	1650.22	0.963574	0.22775	4.23084	2.32818e-05	0.00024753
RPS14	58682.1	0.962584	0.131151	7.3395	2.14393e-13	1.43502e-11
VCAN	37620.3	0.96116	0.107538	8.93786	3.96778e-19	7.13422e-17
RXYLT1	1059.43	0.960171	0.333585	2.87834	0.0039977	0.0212762
CCN3	5279.17	0.959679	0.264762	3.62469	0.000289306	0.00223405
CD9	14360	0.959618	0.17755	5.40478	6.48894e-08	1.32377e-06
NINL	1999.93	0.959351	0.351176	2.73182	0.00629848	0.0309508
RTN4	9433.06	0.958083	0.221038	4.33447	1.46112e-05	0.000164097
RPL13A.1	2974.57	0.957513	0.357376	2.67929	0.00737786	0.0350453
XRCC5	1767.73	0.957343	0.329465	2.90575	0.00366375	0.0198385
C1D	5520.87	0.954122	0.231511	4.12128	3.76772e-05	0.000379253
PGK	3939.75	0.953348	0.251858	3.78526	0.000153549	0.00129119
FAM234A	1196.25	0.953135	0.323829	2.94333	0.003247	0.0179692
MYL6	9070.99	0.952953	0.250788	3.79983	0.000144794	0.00122827
BDH2	2403.86	0.952947	0.205798	4.6305	3.64785e-06	4.83119e-05
GGCX	2374.28	0.952819	0.28706	3.31923	0.000902647	0.00602422
MLF2	6555.97	0.952705	0.172892	5.51041	3.57995e-08	7.76997e-07
ATP5MPL	2955.03	0.95227	0.2885	3.30076	0.000964236	0.00638184
DPY30	3411.21	0.951142	0.221859	4.28715	1.80981e-05	0.000197454
NRP2	9441.8	0.948784	0.18385	5.16064	2.46103e-07	4.38206e-06
TRIM39.1	1997.05	0.948329	0.289053	3.28082	0.00103506	0.006758
MARCHF7	1500.85	0.945738	0.302265	3.12884	0.00175498	0.0106613
CACTIN	1017.48	0.944375	0.328767	2.87247	0.00407275	0.0216067
CAPZB	2970.89	0.941574	0.211674	4.44822	8.65853e-06	0.000102582
ACADS	2191.37	0.939363	0.240867	3.89993	9.62216e-05	0.000857069
CCT7	10670.7	0.936125	0.193407	4.84018	1.29722e-06	1.91246e-05
CPZ	4007.95	0.935148	0.212112	4.40874	1.03976e-05	0.000120462
ETFA	2689.66	0.935055	0.230027	4.06497	4.80377e-05	0.000468125
ZNF397	607.442	0.934656	0.351868	2.65627	0.00790106	0.0370099
HEPHL1	1335.33	0.934479	0.304121	3.07272	0.00212118	0.0125048
PPP2R1A	3899.85	0.934328	0.293193	3.18674	0.00143888	0.00900957
FBXO6	1291.67	0.932892	0.272134	3.42806	0.000607907	0.00428973
TUBA1C	61988.3	0.931325	0.15878	5.86552	4.4772e-09	1.22555e-07
LMAN2	3591.88	0.926778	0.285941	3.24115	0.00119049	0.00765017
RHOBTB2	2481.72	0.926087	0.360608	2.56813	0.010225	0.0455611
SLC43A1	3741.8	0.925879	0.227172	4.07568	4.58807e-05	0.000449493
ITGB1	25971	0.924921	0.146256	6.32399	2.54893e-10	9.13036e-09
EBF3	2186.14	0.924387	0.361826	2.55478	0.0106254	0.0469228
KDELR2	22680.1	0.923622	0.110313	8.37274	5.62934e-17	7.27058e-15
PGM1	2219.45	0.923332	0.234705	3.93401	8.354e-05	0.000759982
ATP1A1	4066.71	0.921836	0.191351	4.81751	1.45362e-06	2.12087e-05
LCMT2	835.713	0.921285	0.327598	2.81224	0.00491971	0.0253519
N/A.1	9085.93	0.920908	0.197297	4.66761	3.04721e-06	4.10321e-05
RPL36	97016.4	0.92025	0.184092	4.99885	5.76728e-07	9.29454e-06
LOC115476122	1184.85	0.919445	0.340318	2.70172	0.00689815	0.0332213
SUGP2	50568.2	0.913884	0.199711	4.57604	4.73867e-06	6.08594e-05
GLIS2	1675.37	0.913794	0.251578	3.63224	0.000280969	0.00218624
TMEM167A	8650.01	0.912224	0.195667	4.66213	3.12949e-06	4.20475e-05
RASL11B	4000.87	0.912106	0.291308	3.13107	0.0017417	0.0106138
PRDM16	3501.92	0.911872	0.189942	4.80078	1.5805e-06	2.27881e-05
NUP107	1910.54	0.907168	0.212358	4.27189	1.93827e-05	0.000209722
TMEM176B.1	4578.89	0.907004	0.328371	2.76213	0.00574257	0.0286666
TUBA1A	5882.3	0.905514	0.266456	3.39837	0.000677898	0.00471648
COA5	3758.69	0.903675	0.246082	3.67224	0.00024043	0.00190969
LTBP3	3139.27	0.902771	0.212425	4.24983	2.13936e-05	0.000228514
SNAI2	15107.6	0.901361	0.164728	5.47182	4.45434e-08	9.41158e-07
MPC2	5141.93	0.898815	0.231624	3.88049	0.000104247	0.000919621
C2ORF69	831.833	0.89267	0.328797	2.71496	0.00662834	0.0322023
NUP155	1596.99	0.890947	0.307169	2.90051	0.00372557	0.0201436
CSK	2499.05	0.89084	0.203193	4.3842	1.16413e-05	0.000133392
DACT3	2555.45	0.890837	0.281883	3.16031	0.00157603	0.0097321
TSSK6	4225.97	0.88901	0.317327	2.80156	0.00508568	0.0260608
C11ORF58	5327.02	0.887976	0.27349	3.24684	0.00116696	0.00750948
HNRNPR	7363.32	0.886732	0.206336	4.29752	1.72718e-05	0.000190135
THBS4	31572.8	0.88631	0.242355	3.65707	0.00025511	0.00201149
NDUFB1	8566.21	0.884828	0.226545	3.90574	9.39363e-05	0.000839158
TSPAN14	2099.98	0.884368	0.20964	4.21851	2.4592e-05	0.000258907
UQCR11	25472.5	0.883256	0.151579	5.82702	5.6426e-09	1.49979e-07
RAVER1	4260.4	0.882255	0.204244	4.31961	1.56309e-05	0.000174162
KDELR3	13968.9	0.882111	0.175655	5.02185	5.11758e-07	8.37256e-06
PGRMC1	4998.14	0.881802	0.154501	5.7074	1.14715e-08	2.81643e-07
CCDC50	1809.88	0.879282	0.213502	4.11838	3.81552e-05	0.000383644
UTRN	3493.8	0.879066	0.262431	3.3497	0.000808981	0.00547278
RAB2B	3286.43	0.878878	0.257469	3.41354	0.000641258	0.00450256
GLUD1	5047.01	0.877695	0.216249	4.05872	4.93422e-05	0.000478549
PAICS	5513.29	0.877167	0.202243	4.3372	1.44312e-05	0.000162472
CDK17	949.201	0.875037	0.345772	2.53068	0.0113842	0.0496875
GABARAP	13292.7	0.874758	0.156703	5.58229	2.37377e-08	5.42744e-07
KRTCAP2	24103.7	0.872535	0.280087	3.11523	0.00183802	0.0110849
CHRDL2	1618.95	0.872444	0.344989	2.5289	0.011442	0.0498877
NUP214	2104.73	0.870881	0.334694	2.60202	0.00926769	0.0421447
CAPN1	10508.9	0.870554	0.136129	6.39507	1.60474e-10	6.08076e-09
AMEX60DD038466	1311.35	0.870167	0.34027	2.55728	0.0105493	0.0467207
DHRS7B	1494.97	0.866649	0.309132	2.80349	0.00505526	0.0259484
GGA2	649.05	0.865849	0.341535	2.53517	0.0112393	0.049179
LMNA	41981.3	0.865462	0.171256	5.05362	4.33512e-07	7.2147e-06
PKD1	981.077	0.865145	0.257056	3.3656	0.000763784	0.00522289
P4HB	36296.2	0.863735	0.104579	8.25914	1.46722e-16	1.79392e-14
SLC25A11	2221.38	0.862678	0.211232	4.08404	4.42598e-05	0.000437116
EIF3G	12412.1	0.862659	0.228563	3.77428	0.000160471	0.00134262
GATAD2B	1108.53	0.86184	0.322003	2.6765	0.00743961	0.0352111
SEMA6A	2947.4	0.861567	0.328391	2.6236	0.00870049	0.0400699
COL9A2	21727.7	0.859094	0.285158	3.0127	0.00258936	0.0148495
NUDT9	3106.86	0.856735	0.20055	4.27193	1.93786e-05	0.000209722
CPSF4	1696.9	0.855685	0.254506	3.36214	0.000773415	0.0052691
CASTOR2	2505.95	0.853386	0.316105	2.69969	0.00694031	0.033381
CDK9	3335.82	0.849651	0.293043	2.8994	0.00373873	0.0201968
NUP205	2495.8	0.846661	0.18434	4.59293	4.37076e-06	5.68407e-05
RPS6KA3	1130.01	0.84576	0.309625	2.73156	0.00630353	0.0309599
RBM15	1638.01	0.844541	0.296642	2.84701	0.00441326	0.0231586
WDR3	6884.91	0.840756	0.152688	5.50637	3.66309e-08	7.94085e-07
CAPN1.1	10622.9	0.839506	0.189153	4.43825	9.06942e-06	0.000106761
NTPCR	883.394	0.839464	0.324938	2.58346	0.00978147	0.0440118
SERPINH1	55865.1	0.839078	0.152625	5.49766	3.84863e-08	8.25543e-07
MRPS17	776.731	0.838725	0.326563	2.56834	0.0102187	0.0455546
QSOX1	5648.67	0.837801	0.193584	4.32786	1.50568e-05	0.000168688
ALDH2	3381.84	0.836573	0.317315	2.63641	0.0083788	0.0388834
CISD1	3224.09	0.835108	0.241692	3.45526	0.000549773	0.00393093
IYD	2475.85	0.83455	0.250943	3.32565	0.000882118	0.00589794
EIF3F	16597	0.833129	0.214359	3.88661	0.000101654	0.000899341
POLR2L	4895.11	0.830727	0.209047	3.97388	7.0711e-05	0.00065696
ZSWIM5	1878.68	0.83016	0.317798	2.61222	0.00899556	0.0411315
RPL31	114118	0.829131	0.156755	5.28936	1.22747e-07	2.34254e-06
NCOA5	22914.2	0.827896	0.132285	6.25841	3.88913e-10	1.32824e-08
ADAMTS17	2611.66	0.826388	0.209926	3.93658	8.26521e-05	0.000753716
ZNF507	798.875	0.825606	0.320384	2.57693	0.00996832	0.0446776
FNBP1L	2896.15	0.825271	0.218343	3.77969	0.000157021	0.00131737
NDRG2	5745.47	0.825066	0.187395	4.40282	1.06854e-05	0.000123563
B3GALNT2	1212.48	0.824671	0.292486	2.81953	0.00480942	0.0248674
LDHB	12729.1	0.823835	0.143425	5.74401	9.24602e-09	2.33249e-07
IMPDH1	4164.86	0.823325	0.282315	2.91633	0.00354175	0.0193436
RPL26.1	49927.2	0.822297	0.141607	5.80688	6.36489e-09	1.66999e-07
RAMAC	2626.94	0.81939	0.256087	3.19965	0.00137595	0.00867775
N/A.3	2161.54	0.815832	0.322632	2.52868	0.0114493	0.0499001
DLAT	2017.47	0.815526	0.258776	3.15147	0.00162449	0.00999101
UNC119B	3318.69	0.812168	0.202173	4.01719	5.88964e-05	0.000560249
MAPKAPK2	4339.35	0.809655	0.258456	3.13266	0.00173231	0.0105691
N/A.2	2904.37	0.807264	0.273361	2.95311	0.00314594	0.0175369
FKBP9	9340.94	0.807229	0.181914	4.43742	9.10428e-06	0.000107102
PRPF3	1458.44	0.806964	0.283547	2.84596	0.00442777	0.0232214
EIF4E2	877.523	0.80629	0.313183	2.5745	0.0100384	0.0449309
LOC104867555	9522.71	0.804127	0.185905	4.32548	1.522e-05	0.000170204
NDRG3	3371.1	0.803826	0.287941	2.79164	0.0052442	0.0266941
ITPR3	4178.44	0.803657	0.23157	3.47047	0.000519544	0.00374252
AMEX60DD053571	4338.13	0.802459	0.188762	4.25116	2.12663e-05	0.000227787
RPS2.1	27253.3	0.802279	0.212747	3.77106	0.000162558	0.001357
SNRPN	72362.6	0.802226	0.226357	3.54408	0.000393983	0.00293444
PLXNA1	3169.1	0.801318	0.275172	2.91206	0.00359053	0.0195402
PRR12	2769.94	0.800117	0.207054	3.86429	0.000111414	0.000974706
DHX9	2344.39	0.79983	0.256588	3.11718	0.00182592	0.0110305
RBMX	51518.4	0.799731	0.123634	6.46854	9.89568e-11	3.92829e-09
SURF4.1	13877.6	0.799678	0.159827	5.0034	5.63286e-07	9.12351e-06
DNMT3B	1769.29	0.799442	0.313943	2.54646	0.0108823	0.0478956
RPS2	55986.4	0.79827	0.157053	5.08281	3.71885e-07	6.29186e-06
NDUFAB1	12580.2	0.798048	0.145156	5.49787	3.84406e-08	8.25528e-07
XBP1	14521.8	0.798045	0.174629	4.56994	4.8786e-06	6.24379e-05
RPS11	23566.7	0.794521	0.131678	6.03382	1.60128e-09	4.89456e-08
DCAF15	3849.31	0.793887	0.211043	3.76173	0.00016874	0.00140158
BRCC3	2568.27	0.792034	0.224712	3.52467	0.000424015	0.00313314
COMMD5	2984.88	0.789979	0.278605	2.83549	0.00457561	0.0238603
MRPL52	3296.86	0.789936	0.261563	3.02006	0.00252721	0.0145523
CHCHD1	1606.44	0.788712	0.272477	2.8946	0.00379641	0.0204242
PHF5A	6872.41	0.787815	0.166663	4.727	2.27861e-06	3.1658e-05
EIF3L	7815.19	0.785242	0.210151	3.73656	0.000186553	0.0015274
PTGS1	909.494	0.785044	0.305863	2.56666	0.0102685	0.0456764
IER5L	4080.98	0.78437	0.275314	2.849	0.00438572	0.023047
UQCRH	15340.1	0.781386	0.177184	4.41003	1.03356e-05	0.00011982
CLIC1	21460.2	0.77796	0.147002	5.29216	1.20883e-07	2.31177e-06
AMEX60DD011480	1332.15	0.777721	0.249845	3.11281	0.00185315	0.0111557
PSMB2.S	9173.3	0.776941	0.230569	3.36967	0.000752577	0.00515779
YWHAE	22714	0.775079	0.157299	4.92742	8.33241e-07	1.29505e-05
RGMB	1133.65	0.773329	0.292968	2.63963	0.00829956	0.0385449
SDC4	2752.92	0.770701	0.282308	2.73	0.0063334	0.031074
RPS21.2	8857.49	0.768832	0.205847	3.73497	0.000187738	0.00153436
CCN2	29834.7	0.767567	0.196543	3.90534	9.40935e-05	0.000840153
AMEX60DD045383	1291.16	0.766719	0.292425	2.62193	0.00874329	0.0401935
LSM4	3563.2	0.763295	0.167826	4.54813	5.41236e-06	6.83627e-05
MYEF2	28992	0.762021	0.168964	4.50996	6.48402e-06	7.98636e-05
VDAC2	2340.43	0.760571	0.300203	2.53352	0.0112923	0.0493804
SETD6	1481.18	0.75965	0.284646	2.66875	0.0076133	0.0359033
TMEM50A	3980.42	0.759642	0.186603	4.07089	4.68337e-05	0.000457364
LMX1B	3902.64	0.758677	0.189711	3.99912	6.35791e-05	0.000598584
CBLL1	1636.12	0.756878	0.24914	3.03796	0.00238183	0.0138237
ZRANB2	3601.82	0.756406	0.28254	2.67717	0.00742476	0.0351861
IPO7	7214.33	0.755001	0.16498	4.57633	4.73212e-06	6.08179e-05
UQCRB	5750.64	0.754659	0.196232	3.84575	0.000120184	0.00104167
HSP90AB1	56338.6	0.751831	0.224705	3.34585	0.000820304	0.00553917
ALDH9A1	10023	0.751616	0.20042	3.7502	0.00017669	0.00145755
CCT6A	22715.9	0.748756	0.124372	6.02028	1.74119e-09	5.26172e-08
CALHM4	2720.06	0.748536	0.243455	3.07464	0.00210758	0.0124366
ABCF1	5812.05	0.748492	0.201469	3.71516	0.000203071	0.00164212
APLP2	4227.93	0.746933	0.224166	3.33205	0.000862096	0.00578304
EIF3C	4818.2	0.74526	0.176524	4.22187	2.42279e-05	0.000255514
SHMT2	7066.58	0.743868	0.205048	3.62777	0.000285876	0.00221596
APEX1	5754.54	0.743317	0.217589	3.41615	0.000635129	0.00446636
RFC3	1703.35	0.742998	0.280841	2.64561	0.00815427	0.0380146
ZNF423	3076.37	0.741415	0.215027	3.44801	0.000564742	0.00402541
DIS3L2	1579.84	0.740728	0.292443	2.5329	0.0113124	0.0494272
FAU	86197.6	0.740553	0.173699	4.26343	2.01311e-05	0.000216812
KIF17	19091.1	0.738082	0.128417	5.74755	9.05464e-09	2.28736e-07
RTF1	7242.05	0.737781	0.186897	3.94752	7.89646e-05	0.000725921
KRT18	76138.2	0.737204	0.114055	6.46357	1.02264e-10	4.05079e-09
ADAM17	1993.9	0.73551	0.278311	2.64276	0.00822332	0.0382587
RPL35	41591.2	0.734933	0.115193	6.38002	1.77062e-10	6.57351e-09
FUBP1	14247.7	0.733365	0.151793	4.83136	1.35605e-06	1.99279e-05
SELENOF	9102.99	0.730788	0.283002	2.58227	0.0098153	0.0441316
SF1	9213.44	0.725374	0.20479	3.54204	0.000397049	0.00295531
UBA1	6794.17	0.72484	0.127764	5.67327	1.40094e-08	3.3807e-07
F10	3334.98	0.724569	0.263596	2.74878	0.00598169	0.0296658
MCM3AP	2133.49	0.721563	0.259487	2.78072	0.00542377	0.0273801
MBTPS2	1443.42	0.720222	0.271651	2.65128	0.00801878	0.0374782
AMEX60DDU001031019	2588.81	0.719949	0.226085	3.18442	0.00145044	0.00906836
NDUFB6	2990.05	0.715851	0.197985	3.61568	0.000299566	0.00230551
CD2BP2	2756.1	0.715829	0.251351	2.84793	0.00440051	0.0231115
ANKS1A	1995.46	0.715656	0.239342	2.9901	0.00278884	0.0157814
HCG23722.1	10079.7	0.715376	0.191632	3.73307	0.000189162	0.00154476
SERP1	8702.81	0.71488	0.192397	3.71565	0.000202678	0.00163966
MYORG	2176.74	0.71417	0.281916	2.53328	0.0113002	0.0494029
FOXP1	1211.01	0.71254	0.271664	2.62287	0.0087192	0.0401179
TOMM22	4385.49	0.712227	0.264078	2.69703	0.00699604	0.0335619
LEO1	2299.51	0.711921	0.263934	2.69734	0.00698956	0.0335484
GDI1	7291.41	0.710072	0.192859	3.68181	0.000231583	0.00184743
EIF3B	7749.03	0.709971	0.180802	3.9268	8.60843e-05	0.000781037
PRELID1	4873.87	0.708671	0.180954	3.9163	8.99175e-05	0.000809964
DVL2	1434.44	0.707873	0.266116	2.66002	0.00781366	0.0366596
HDAC1	17377.8	0.70767	0.21773	3.25022	0.00115314	0.007431
HYAL2	3218.87	0.707642	0.267273	2.64764	0.00810565	0.0378124
MRPS14	3483.35	0.704067	0.23442	3.00344	0.00266949	0.0152376
CERS2	4685.74	0.703265	0.19009	3.69964	0.000215908	0.00173673
SRSF2	10520.7	0.703158	0.225367	3.12006	0.00180816	0.0109481
ST3GAL2	7033.96	0.702611	0.243579	2.88453	0.00392002	0.020954
SUN2	1935.13	0.701914	0.241539	2.906	0.00366076	0.0198381
PCDH19	1032.73	0.696698	0.259619	2.68354	0.00728471	0.0347107
MRPL12	2072.58	0.694651	0.25022	2.77616	0.00550055	0.0276611
DR999_PMT10697	35103.3	0.693895	0.260725	2.66141	0.00778146	0.0365459
USP5	1593.46	0.693288	0.248598	2.78879	0.00529051	0.0268701
CTBP1	5365.28	0.687524	0.189756	3.6232	0.000290985	0.00224512
HCCS	2497.03	0.685456	0.256421	2.67317	0.00751383	0.0355255
SLC38A3	3351.65	0.685289	0.233901	2.92983	0.00339147	0.0186449
CSNK1G2	3526.42	0.680013	0.227859	2.98436	0.0028417	0.0160212
SET	68290.4	0.679732	0.162636	4.17946	2.92199e-05	0.000302082
TBL2	3314.47	0.679513	0.241569	2.81292	0.00490938	0.0253129
EIF4G1	8251.52	0.678953	0.150107	4.52311	6.09368e-06	7.59226e-05
PTP4A2	5932.13	0.677728	0.252866	2.68019	0.00735803	0.0349692
GTF2E2	1514.52	0.677336	0.264776	2.55815	0.0105231	0.0466722
TXLNA	2152.98	0.676027	0.252108	2.6815	0.00732932	0.0348689
EEF1A1	630236	0.673575	0.129682	5.19405	2.05766e-07	3.72532e-06
VGLL4	2891.04	0.67073	0.215437	3.11335	0.00184979	0.0111413
LOC115075968	4025.19	0.670323	0.149596	4.48088	7.4336e-06	8.96923e-05
U2AF1L4	7735.59	0.669766	0.200281	3.34413	0.000825402	0.00556949
SPINT2	3954.89	0.668684	0.250242	2.67215	0.0075367	0.035597
RPL4	36730.9	0.664907	0.129571	5.13161	2.87276e-07	5.01298e-06
OTUD5	2924.49	0.661769	0.198967	3.32603	0.000880933	0.00589216
TFDP2	1901.26	0.66109	0.261309	2.52991	0.0114091	0.0497606
BRMS1L	3792.58	0.657081	0.169719	3.87159	0.000108128	0.000950174
ARFGAP1	2724.16	0.656693	0.244435	2.68658	0.00721879	0.0344324
TPT1	61310.1	0.656656	0.125049	5.25117	1.51135e-07	2.8255e-06
HNRNPH2	115620	0.656152	0.177171	3.70351	0.000212639	0.00171269
GPI	4446.71	0.655548	0.220266	2.97617	0.00291871	0.01643
AMEX60DD055143	21202.6	0.654477	0.202986	3.22425	0.00126301	0.00804852
FKBP4	2202.25	0.654326	0.243113	2.69145	0.00711429	0.0340402
AMEX60DD012524	2744.44	0.654112	0.193948	3.37261	0.000744589	0.00511644
COMMD7	3814.39	0.653089	0.204326	3.1963	0.001392	0.00876394
ADH5	7919.94	0.650364	0.192625	3.37632	0.000734628	0.00505424
AMEX60DD012556	8088.52	0.64936	0.186167	3.48806	0.000486546	0.00353536
WDR1	1968.98	0.648116	0.2235	2.89984	0.00373349	0.0201804
FMNL3	2194.4	0.648049	0.217112	2.98487	0.00283703	0.0160096
BMPR2	2667.26	0.646293	0.243863	2.65023	0.00804371	0.037566
COPZ1	9984.53	0.641917	0.23104	2.77838	0.00546308	0.02753
LOC115480479	10882.8	0.641532	0.166383	3.85576	0.000115372	0.0010041
LOC112944919	3956.87	0.636175	0.235819	2.69773	0.00698147	0.0335466
MRPS26	4139.29	0.634247	0.21902	2.89585	0.00378135	0.0203791
PHB2	4064.26	0.632794	0.188886	3.35013	0.00080774	0.0054664
CENPV	16751.9	0.632703	0.229473	2.7572	0.00582994	0.0289759
TUBA1A.1	101438	0.632501	0.203048	3.11503	0.00183924	0.0110886
MSI1	2780.37	0.63162	0.236097	2.67526	0.00746717	0.0353232
FPGS	3672.25	0.630362	0.202453	3.11363	0.00184801	0.0111342
PSMC2	7570.68	0.629146	0.16203	3.88291	0.000103214	0.000911825
SUGP2.1	29058.4	0.627574	0.163639	3.83512	0.000125503	0.00108317
DBN1	10338	0.626994	0.22274	2.81492	0.004879	0.0251943
SPEN.1	2977.65	0.625806	0.246834	2.53533	0.0112341	0.049179
TMEM14A	3650.94	0.624566	0.246405	2.53472	0.0112539	0.0492239
STAT3	6783.36	0.624475	0.168912	3.69704	0.000218129	0.00175076
EIF6	5427.71	0.620536	0.217312	2.8555	0.00429686	0.0226515
ZMPSTE24	2769.61	0.620433	0.184199	3.36827	0.000756409	0.00517439
CIRBP.1	5963.81	0.619897	0.216974	2.857	0.00427661	0.0225577
IGBP1	2940.05	0.61871	0.216124	2.86276	0.00419971	0.0222031
RPL18	63775.3	0.617999	0.101909	6.0642	1.32613e-09	4.12223e-08
SERP1.1	4332.77	0.616146	0.168987	3.64613	0.000266224	0.00208389
CDH2	2371.33	0.613414	0.200628	3.05747	0.00223217	0.0130667
CCN1	21684.8	0.610759	0.195934	3.11717	0.00182598	0.0110305
COQ8A	2096.67	0.610007	0.207311	2.94248	0.00325597	0.0180025
RAD23A	6499.77	0.609558	0.197111	3.09246	0.00198503	0.01182
PPP4R2	2503.93	0.607909	0.21755	2.79434	0.00520054	0.0265455
PSMA5	9671.36	0.607223	0.185321	3.2766	0.00105066	0.00684275
TIMP2	7291.42	0.606819	0.158031	3.83987	0.000123099	0.00106492
NUDT3	5192.82	0.601156	0.174186	3.45124	0.000558012	0.00398518
DMAC1	4551.93	0.599635	0.226286	2.6499	0.0080515	0.0375928
GLUL	5197.13	0.598217	0.214248	2.79217	0.00523556	0.0266649
PSMC5	3271.99	0.596866	0.219074	2.7245	0.0064399	0.0314318
IFITM2	8028.41	0.595218	0.182319	3.2647	0.00109581	0.00711401
HDGFL2	7621.9	0.591992	0.153159	3.86522	0.00011099	0.000972092
SFPQ	58062	0.591982	0.129088	4.5859	4.52045e-06	5.85488e-05
CD248	11501.5	0.591802	0.142939	4.14023	3.46952e-05	0.000352917
AP3D1	2924.37	0.589584	0.182447	3.23153	0.00123129	0.00787925
NACA	18780.8	0.585513	0.131154	4.46432	8.03235e-06	9.60847e-05
