# Supplementary material for: Molecular basis of positional memory in limb regeneration
Source: Nature. 2025 May 21;642(8068):730–8. doi: 10.1038/s41586-025-09036-5 (PMC12176643; doi:10.1038/s41586-025-09036-5)
Supplement: Supplementary file 4 — Supplementary Tables 1–18 [file 41586_2025_9036_MOESM4_ESM.zip › 2023-09-17078B-s4/SupplementaryTable_18.xlsx]

## Sheet: SupplementaryTable18
Supplementary Table 18 | All differentially expressed genes downregulated in A->P transplanted cells compared to anterior blastema cells.
A list of all genes downregulated in A->P transplanted cells compared to anterior ‘A’ blastema cells isolated from double transgenic axolotls. A negative log2FoldChange indicates higher expression in anterior blastema cells. Differential expression was determined statistically using DESeq2 (two-tailed Wald test with Benjamini-Hochberg adjustment for multiple testing), with a padj < 0.05.
Gene	baseMean	log2FoldChange	lfcSE	stat	pvalue	padj
ID2	4720.01	-0.590464	0.212887	-2.7736	0.005544	0.0278491
PPP2R5E	1952.45	-0.592617	0.228419	-2.59443	0.0094749	0.0429167
NDUFA3	9049.55	-0.598107	0.184688	-3.23847	0.00120171	0.00771419
CAPZA1	7602.69	-0.601363	0.166547	-3.61077	0.000305287	0.0023456
ANXA1	22404.5	-0.602174	0.221311	-2.72095	0.00650955	0.0317176
SEPHS2	2698.66	-0.602968	0.229578	-2.62642	0.00862893	0.0398425
HSPA5	11490.5	-0.609276	0.162543	-3.7484	0.000177963	0.00146492
NECTIN2	2842.23	-0.611906	0.224346	-2.72751	0.00638145	0.0312429
RHOC	7780.54	-0.612712	0.202897	-3.01982	0.00252929	0.0145597
METAP2	4676.1	-0.621472	0.171424	-3.62535	0.000288566	0.00222997
RGMA	1959.74	-0.625231	0.232408	-2.69023	0.00714026	0.0341378
ASF1B	2867.99	-0.625955	0.244812	-2.55688	0.0105615	0.0467306
ATP5PO	9393.57	-0.626911	0.170003	-3.68765	0.000226332	0.0018079
HMGB2	86792.4	-0.627594	0.160508	-3.91005	9.22765e-05	0.000827151
PRDX6	5180.62	-0.628627	0.217872	-2.88531	0.00391029	0.0209203
GNAI3	9894.66	-0.632028	0.170005	-3.7177	0.000201047	0.0016279
TMEM258	11061.9	-0.632168	0.248713	-2.54176	0.0110296	0.0484394
SLC50A1	2537.77	-0.632864	0.192186	-3.29297	0.000991356	0.00651432
TSPAN4	4469.37	-0.637702	0.224426	-2.84148	0.00449052	0.0234834
STMN1	18049	-0.639481	0.175771	-3.63814	0.000274615	0.00214135
TNPO3	3711.05	-0.641035	0.19362	-3.31078	0.000930359	0.00619114
NME1	62438.8	-0.641489	0.17532	-3.65895	0.000253251	0.00199769
FKBP7	6542.27	-0.642173	0.17856	-3.5964	0.000322651	0.00246149
FOS	24866.1	-0.644363	0.153834	-4.18868	2.80579e-05	0.000290724
TNFRSF12A	6543.15	-0.645385	0.212333	-3.03949	0.00236976	0.0137754
N/A.17	6278.27	-0.646105	0.195149	-3.31082	0.000930231	0.00619114
ZFP36L1	6810.89	-0.646426	0.143284	-4.5115	6.43715e-06	7.94464e-05
CDH11	5775.1	-0.649945	0.190073	-3.41944	0.000627493	0.00441944
EEF1A1	4418.86	-0.652372	0.198227	-3.29103	0.000998218	0.00655003
DNAJB1	2322.38	-0.661247	0.242084	-2.73148	0.00630509	0.0309599
COL18A1.1	10038.3	-0.661317	0.222684	-2.96975	0.00298041	0.0167158
GLI3	3564.07	-0.662197	0.198949	-3.32847	0.00087324	0.00584924
CNN3	3254.49	-0.662354	0.228882	-2.89387	0.00380531	0.0204601
HCG18157	1686.54	-0.662833	0.25512	-2.59812	0.00937358	0.0425418
SKA2	2527.53	-0.663653	0.201426	-3.29478	0.000985002	0.00649117
AMEX60DD047169	81126.4	-0.668494	0.113346	-5.89784	3.68293e-09	1.02652e-07
WTAP	1738.46	-0.668629	0.207224	-3.22659	0.00125274	0.00798864
N301_12105	1802.45	-0.669931	0.226327	-2.96002	0.00307619	0.0172056
AGPAT1	2201.59	-0.669994	0.253665	-2.64125	0.00826008	0.0384102
FBN2	108127	-0.673064	0.123022	-5.47111	4.47238e-08	9.43883e-07
PRPF39	2069.16	-0.678882	0.199733	-3.39895	0.000676447	0.00471354
AEBP1	6974.85	-0.680108	0.236065	-2.88103	0.00396381	0.021145
NDUFS7	5274.6	-0.680955	0.214329	-3.17715	0.0014873	0.00926845
SCAMP2	3332.62	-0.681767	0.187127	-3.64334	0.000269121	0.00210208
MRPL1	2683.68	-0.682806	0.244491	-2.79276	0.005226	0.0266313
NSUN2	1609.08	-0.682917	0.233647	-2.92286	0.00346836	0.0189766
UHRF2	1089.29	-0.685451	0.254105	-2.69751	0.00698593	0.0335484
MAGOHB	8722.67	-0.69025	0.161629	-4.27059	1.94957e-05	0.000210572
RPA2	3287.08	-0.690358	0.225268	-3.0646	0.00217959	0.012796
SRSF10	3588.36	-0.690581	0.195111	-3.53943	0.000400993	0.00298224
ANXA4	24489.4	-0.69196	0.223401	-3.09739	0.00195235	0.0116632
OAZ1	7541.17	-0.693044	0.132253	-5.24028	1.6033e-07	2.97315e-06
ANXA2	14335.3	-0.695992	0.270877	-2.5694	0.0101875	0.0454485
RAB18	2033.16	-0.697458	0.251216	-2.77633	0.00549772	0.0276544
MAPK11	1938.35	-0.701052	0.228133	-3.07299	0.00211922	0.0125013
HDGF	6906.04	-0.701125	0.230389	-3.04323	0.00234055	0.0136229
AMEX60DD040219	6879.82	-0.701355	0.232685	-3.01418	0.00257675	0.0147911
TOMM5	10843.3	-0.704821	0.21004	-3.35565	0.000791778	0.00537624
SRP68	1258.88	-0.708223	0.275046	-2.57493	0.0100262	0.0449035
CSE1L	2235.74	-0.708345	0.250272	-2.83031	0.00465034	0.024195
CARS1	5001.49	-0.708467	0.230968	-3.06738	0.00215945	0.0126937
MKI67.S	6297.66	-0.708471	0.184974	-3.83012	0.000128081	0.00110282
LAMTOR4	2537.56	-0.710085	0.239684	-2.96259	0.00305059	0.0170771
PSMD11	3390.68	-0.710187	0.226562	-3.13462	0.00172079	0.0105092
URM1	5015.96	-0.711506	0.198409	-3.58606	0.000335705	0.00254731
RCN2	2011.1	-0.711661	0.267963	-2.65582	0.00791164	0.0370435
STOML2	2206.9	-0.721191	0.21494	-3.35531	0.00079275	0.00538084
MPC1.S	4922.46	-0.721869	0.203814	-3.54181	0.000397395	0.00295668
U2AF1	2510.6	-0.724616	0.258633	-2.80171	0.00508323	0.0260555
RIDA	1392.07	-0.725707	0.267698	-2.71092	0.00670964	0.0324854
DNAJA3	1272.06	-0.725729	0.28383	-2.55692	0.0105604	0.0467306
FKBP11	7543.57	-0.725989	0.266195	-2.72729	0.00638576	0.0312556
CD81	15029.6	-0.726845	0.263291	-2.76062	0.0057692	0.0287302
PEPD	1317.62	-0.726922	0.260295	-2.79268	0.00522735	0.0266313
TOX	2179.83	-0.729668	0.279816	-2.60767	0.00911612	0.0415998
RAB13	4714.9	-0.730176	0.19793	-3.68906	0.000225087	0.00180074
ARL3	1458.76	-0.732049	0.274173	-2.67002	0.00758462	0.0357957
TIMP1	11987.9	-0.733978	0.154185	-4.76038	1.93231e-06	2.72815e-05
TGFBI	25276.1	-0.736031	0.196259	-3.7503	0.000176624	0.00145755
DDX21	12227.9	-0.737684	0.167209	-4.41174	1.02544e-05	0.000118953
OLFML3	5377.69	-0.739483	0.258989	-2.85527	0.00430004	0.0226617
RPL24	57634.7	-0.739773	0.16888	-4.38047	1.18423e-05	0.000135573
TOP2A	7527.29	-0.74248	0.257599	-2.88231	0.00394773	0.0210714
GUK1	1528.67	-0.742832	0.2905	-2.55709	0.0105553	0.0467258
PITPNA	3424.63	-0.74322	0.220547	-3.36989	0.000751979	0.0051574
CZIB	779.682	-0.743265	0.289451	-2.56784	0.0102334	0.0455757
GLMP	2338.69	-0.751651	0.224225	-3.35222	0.000801652	0.00543121
SLC37A2	4537.84	-0.752628	0.210802	-3.57031	0.000356561	0.00268666
NTN1	3560.81	-0.753853	0.254186	-2.96575	0.00301946	0.0169193
RHOB	22576.8	-0.757318	0.118399	-6.39631	1.59172e-10	6.04393e-09
XB5909790.S	13677.6	-0.757603	0.272097	-2.78431	0.00536415	0.0271539
NUDT1	1527.26	-0.759082	0.287984	-2.63585	0.00839274	0.0389284
C3ORF70	1588.77	-0.759329	0.270996	-2.802	0.0050787	0.0260395
AMEX60DD003359	14060.9	-0.759361	0.189529	-4.00658	6.16045e-05	0.000582085
KCNK6	3123.63	-0.759483	0.247591	-3.06749	0.00215864	0.012693
PABPN1	3650.07	-0.759786	0.284592	-2.66974	0.00759102	0.0358166
SMARCA2	997.584	-0.75995	0.293834	-2.58632	0.0097006	0.0437553
CHCHD2	5582.16	-0.760937	0.145088	-5.24466	1.56573e-07	2.90937e-06
OAZ1.1	3188.32	-0.761675	0.289429	-2.63165	0.00849716	0.0393232
ARL6IP1	8488.28	-0.764396	0.214328	-3.56648	0.000361805	0.0027217
GPX7	9129.21	-0.766252	0.160576	-4.7719	1.82501e-06	2.5866e-05
LOC112547842	4498.02	-0.76682	0.251608	-3.04768	0.00230615	0.0134354
PLXND1	1426.4	-0.768107	0.276154	-2.78145	0.0054117	0.0273644
ACTG1	158261	-0.771168	0.12321	-6.25895	3.8758e-10	1.32616e-08
FBN2.1	2504.72	-0.771609	0.261658	-2.94892	0.00318885	0.0177169
SH3BGRL.L	15513.5	-0.774196	0.217323	-3.56242	0.000367448	0.00275736
ACIN1	1921.04	-0.77727	0.307018	-2.53167	0.011352	0.0495706
MEX3B	2035.05	-0.777715	0.239218	-3.25107	0.0011497	0.00742283
N/A.16	16091.7	-0.778437	0.222561	-3.49763	0.000469404	0.00342574
LRBA	3058.55	-0.783734	0.271348	-2.88829	0.00387338	0.020747
TEAD3	1201.35	-0.786546	0.304201	-2.58561	0.00972067	0.0438182
EIF3E	3874.55	-0.787547	0.254496	-3.09453	0.00197122	0.0117555
METRN	3055.03	-0.787788	0.220095	-3.57931	0.000344498	0.00260288
CSTB	27309.8	-0.790355	0.180815	-4.37107	1.2364e-05	0.000141368
CPSF3	1814.4	-0.791246	0.268195	-2.95026	0.00317504	0.0176455
SNAP23	1697.83	-0.792623	0.230485	-3.43894	0.000584004	0.00414498
LGALS1	75392.1	-0.793488	0.194981	-4.06956	4.71018e-05	0.000459737
ATG3	1251.24	-0.794011	0.274177	-2.89598	0.00377974	0.0203764
PTGR1	1991.72	-0.794146	0.252362	-3.14685	0.00165042	0.0101233
N/A.19	1793.03	-0.794495	0.273133	-2.90882	0.00362791	0.0197026
NDUFA4	15878.2	-0.795081	0.201243	-3.95084	7.78772e-05	0.000717002
LHFPL6	2797.79	-0.796471	0.242881	-3.27927	0.00104075	0.00679027
DTYMK	1548.04	-0.797662	0.305114	-2.6143	0.00894093	0.040943
PPP4R3B	4552.46	-0.798223	0.242087	-3.29726	0.000976329	0.00644792
SRRT	1203.44	-0.798266	0.313705	-2.54464	0.010939	0.0480877
EIF1	45301	-0.799137	0.0992461	-8.05207	8.14061e-16	8.58039e-14
CSNK2B	3711.63	-0.801463	0.232415	-3.44841	0.000563901	0.00402254
MRPL30	1361.72	-0.802758	0.287259	-2.79454	0.00519737	0.0265455
TPST1	2347.46	-0.805615	0.260915	-3.08766	0.00201742	0.011974
ILK	1787.51	-0.806615	0.222946	-3.61798	0.000296912	0.00228797
UBE2S	1486.12	-0.808312	0.24848	-3.25302	0.00114185	0.00737794
MARK3	1438.13	-0.809634	0.250854	-3.22751	0.00124873	0.0079686
MRPL57	3267.02	-0.809715	0.190927	-4.24096	2.22569e-05	0.00023732
NRAS	3550.41	-0.810245	0.250624	-3.23291	0.00122535	0.00784724
AMEX60DD010618	4365.11	-0.812482	0.203579	-3.99099	6.57988e-05	0.000616948
NAA15	1863.31	-0.812564	0.286388	-2.83728	0.00454991	0.0237398
METTL3	1068.69	-0.815736	0.288591	-2.82661	0.00470429	0.024441
ABCF3	929.848	-0.816935	0.308812	-2.64541	0.00815922	0.0380244
KLF2	3235.31	-0.820573	0.29186	-2.81153	0.00493067	0.0253941
SELENOT	1758.87	-0.820853	0.273387	-3.00253	0.00267741	0.0152733
PRKAG1	686.473	-0.821105	0.322053	-2.54959	0.0107849	0.0475127
TPD52L2	5237.3	-0.823797	0.174274	-4.72701	2.2785e-06	3.1658e-05
SYNGR2	2417.29	-0.823894	0.22434	-3.67252	0.000240166	0.00190843
FKBP1B	2876.1	-0.826504	0.269248	-3.06967	0.00214293	0.0126209
SERPINE1	6399.95	-0.829482	0.227469	-3.64658	0.000265758	0.00208113
LRP1	6544.33	-0.830276	0.152465	-5.44569	5.16055e-08	1.07428e-06
TNS1	2411.43	-0.835413	0.2975	-2.80811	0.0049833	0.0256436
ABHD17B	2006.26	-0.835937	0.253629	-3.2959	0.000981066	0.00646989
PPIB	35236.8	-0.836839	0.215873	-3.87654	0.000105953	0.000933771
PAFAH1B2	4328.68	-0.840579	0.141534	-5.93906	2.86662e-09	8.18907e-08
PPP4C	4741.96	-0.840863	0.298682	-2.81524	0.00487406	0.0251804
SNRPB2	3730.74	-0.841914	0.267749	-3.14441	0.00166422	0.0102011
MAST3	1728.98	-0.842924	0.309814	-2.72074	0.00651354	0.0317286
PDIA5	1697.73	-0.844472	0.284392	-2.96939	0.00298388	0.0167302
VIM	107481	-0.857337	0.148413	-5.77671	7.6177e-09	1.95397e-07
ST3GAL1	667.105	-0.857588	0.334567	-2.56328	0.0103689	0.0460449
PPP2R5A	2408.9	-0.857798	0.246973	-3.47325	0.000514194	0.0037098
VASP	2988.07	-0.858765	0.211182	-4.06646	4.77319e-05	0.000465392
AMEX60DD005860	2062.79	-0.860853	0.299015	-2.87896	0.00398987	0.0212407
TMEM50B	812.523	-0.861829	0.33429	-2.57809	0.00993495	0.044593
SSUH2	4477.67	-0.865032	0.257043	-3.36532	0.000764559	0.00522625
SDHC	5041.05	-0.868081	0.169273	-5.12829	2.92382e-07	5.08755e-06
PRPS1	1428.94	-0.868257	0.332769	-2.60919	0.00907571	0.041467
ATP6V1E1	2875.47	-0.869077	0.294925	-2.94677	0.00321107	0.017794
IGFBP5	12258.9	-0.87028	0.146484	-5.94112	2.83079e-09	8.09934e-08
MYLK	1791.22	-0.871246	0.288656	-3.01829	0.00254208	0.014615
TMEM86A	1641.57	-0.873946	0.313342	-2.78911	0.00528532	0.0268586
CYC1	6243.16	-0.876137	0.173153	-5.05989	4.19504e-07	7.00064e-06
PTPN2	856.53	-0.880969	0.327742	-2.688	0.00718816	0.0343131
PLSCR1	5283.41	-0.881184	0.2555	-3.44886	0.000562959	0.00401738
PSMB4	12436.7	-0.886742	0.157937	-5.61453	1.97095e-08	4.63426e-07
EMID1	17627	-0.886926	0.284368	-3.11893	0.00181506	0.010979
LOC101401862	2462.68	-0.887326	0.333998	-2.65668	0.00789142	0.0369772
GNG5	3579.05	-0.887795	0.296195	-2.99733	0.00272358	0.0154789
RASSF3	1725.65	-0.888039	0.348881	-2.5454	0.0109154	0.0480182
GPS1	1673.18	-0.889854	0.24527	-3.62806	0.000285564	0.00221596
TTYH2	1799.34	-0.89556	0.235389	-3.80459	0.000142038	0.00120657
NCAPD2	1848.37	-0.896721	0.234917	-3.81718	0.000134985	0.00115414
HMBS.2.S	1774.46	-0.897539	0.329183	-2.72657	0.0063997	0.0312988
ZYX	11758.6	-0.899114	0.254383	-3.53449	0.000408568	0.00302998
ACTR10	3150.51	-0.89981	0.350302	-2.56867	0.0102089	0.0455219
CCNG1	2815.52	-0.900291	0.282524	-3.1866	0.00143958	0.00901086
BCLAF3	1559.22	-0.90399	0.284634	-3.17597	0.00149338	0.00930004
LOC115474130	5870.46	-0.90611	0.254686	-3.55776	0.000374038	0.00280452
TRAM1	1382.63	-0.907917	0.346863	-2.61751	0.00885735	0.0406211
ATF5	6221.57	-0.908092	0.186422	-4.87116	1.10946e-06	1.66101e-05
RPN1	1032.44	-0.908588	0.345846	-2.62715	0.00861046	0.0397673
BRI3	2649.57	-0.909995	0.295851	-3.07585	0.00209901	0.012406
IGSF10	2292.6	-0.913493	0.34275	-2.66518	0.0076946	0.0362053
ZDHHC6	1227.08	-0.915456	0.246814	-3.70909	0.000208007	0.00167833
GATC	2396.54	-0.918722	0.254553	-3.60916	0.000307189	0.00235825
KLC1	2009.06	-0.920974	0.278287	-3.30944	0.000934827	0.00621862
FBP1	2645.36	-0.922912	0.266757	-3.45975	0.000540681	0.00388105
HDDC3	1685.45	-0.92327	0.24872	-3.71209	0.000205554	0.00166073
RPN2	10727.2	-0.923513	0.163546	-5.64681	1.63454e-08	3.90331e-07
CDK17	2792.86	-0.924578	0.226647	-4.07937	4.51584e-05	0.000444555
SKIV2L	1070.68	-0.926197	0.315628	-2.93445	0.00334135	0.0184191
GSR	2183.16	-0.929767	0.365376	-2.54469	0.0109376	0.0480877
COL16A1	11553.5	-0.929913	0.217313	-4.27914	1.87619e-05	0.000203485
CANX	7502.72	-0.931439	0.304785	-3.05605	0.00224274	0.0131077
RAB14	5321.78	-0.932017	0.155877	-5.97917	2.24284e-09	6.52915e-08
GAP43	1229.79	-0.933144	0.319061	-2.92466	0.00344836	0.0188954
IQSEC2	823.057	-0.93326	0.347916	-2.68243	0.00730896	0.0347992
SLC15A4	1893.22	-0.93584	0.313861	-2.9817	0.0028665	0.016151
SNX20	630.552	-0.939912	0.341154	-2.7551	0.0058675	0.0291468
ERCC6L	543.412	-0.945116	0.346379	-2.72857	0.00636105	0.0311763
LPGAT1	1138.85	-0.945648	0.270912	-3.49061	0.000481912	0.00350725
SEC31A	2376.16	-0.949582	0.30082	-3.15664	0.00159596	0.00982873
AGFG1	2747.65	-0.955311	0.247288	-3.86314	0.000111937	0.000977581
LOC115467022	883.094	-0.955313	0.336997	-2.83478	0.00458573	0.0238999
TNKS1BP1	2655.17	-0.956767	0.217471	-4.39952	1.08492e-05	0.000125299
ADAR	2679.7	-0.960072	0.310905	-3.08799	0.00201514	0.0119643
CWF19L2	1057.47	-0.962486	0.315436	-3.05129	0.00227862	0.0132835
PRKRA	2534.72	-0.963365	0.298348	-3.229	0.00124226	0.0079328
CCNF	1265.14	-0.964844	0.250192	-3.85642	0.00011506	0.00100247
SH3BGRL3	6685.02	-0.967639	0.245629	-3.93944	8.16737e-05	0.000746335
AMEX60DD019623	3138.44	-0.967863	0.319752	-3.02692	0.00247062	0.0142752
FAM50A	1390.34	-0.969291	0.261983	-3.69983	0.000215744	0.00173618
CPT1A	1208.93	-0.969441	0.28396	-3.414	0.000640155	0.00449653
COMMD8	2093.07	-0.969692	0.304848	-3.18091	0.00146816	0.00916473
ESYT2	1537.27	-0.970013	0.370505	-2.61808	0.00884249	0.0405631
MOB1B	1690.59	-0.97143	0.235415	-4.12645	3.68408e-05	0.00037247
TBX5	2301.24	-0.97458	0.209449	-4.65308	3.27019e-06	4.36502e-05
VAT1	4316.25	-0.97734	0.209121	-4.67357	2.96014e-06	3.99771e-05
GLT8D2	3212.68	-0.97768	0.289366	-3.3787	0.000728302	0.00502145
PPP1R2	879.45	-0.979684	0.358874	-2.72989	0.00633561	0.0310765
PCNA.L	12254.4	-0.984473	0.141448	-6.95997	3.40333e-12	1.79635e-10
PRRC1	2374.19	-0.984913	0.18505	-5.32242	1.02393e-07	1.99352e-06
M6PR	1784.82	-0.985046	0.204999	-4.80513	1.54652e-06	2.23861e-05
RBM26	719.179	-0.985557	0.343246	-2.87129	0.00408801	0.0216688
NOP58	7531.19	-0.986154	0.264251	-3.73189	0.000190052	0.0015506
ZNF638	2695.98	-0.986696	0.239308	-4.12312	3.73783e-05	0.000377072
MYH9	6593.61	-0.986795	0.23471	-4.20431	2.61875e-05	0.000273707
LAMC1	4398.98	-0.987229	0.175323	-5.63092	1.79252e-08	4.2529e-07
LOC113407383	1212.8	-0.987692	0.29688	-3.32691	0.000878156	0.00587788
PFKFB3	971.038	-0.991829	0.342842	-2.89296	0.0038163	0.0205011
ARPC1B	4617.43	-0.992394	0.224732	-4.41589	1.00595e-05	0.000117063
CLNS1A	1279	-0.992566	0.334058	-2.97123	0.00296606	0.0166404
ISCA2	2379.91	-0.994268	0.270594	-3.67439	0.000238414	0.0018978
SMNDC1	3133.83	-0.997543	0.268321	-3.71773	0.000201022	0.0016279
ACTR3	5637.95	-0.998735	0.227389	-4.39219	1.12216e-05	0.00012895
AP1S1	1237.82	-1.00031	0.267773	-3.73565	0.000187231	0.00153159
PABPC4	3698.05	-1.00175	0.256849	-3.90016	9.61301e-05	0.00085667
CPNE1	2320.32	-1.00282	0.266601	-3.76149	0.000168905	0.00140231
PARK7	4937.08	-1.00462	0.19515	-5.14791	2.63405e-07	4.64951e-06
ARPC4	10849.5	-1.00673	0.176963	-5.68892	1.27844e-08	3.10139e-07
SEC61G.1	2911.77	-1.00732	0.377682	-2.66712	0.00765045	0.0360692
BZW1	6865.92	-1.00772	0.223494	-4.50891	6.51606e-06	8.0169e-05
CWC25	512.058	-1.00812	0.386993	-2.605	0.00918741	0.0418626
NPC2	14152.6	-1.00936	0.235339	-4.28898	1.79499e-05	0.000196187
NT5C1A	2460.86	-1.00993	0.347238	-2.90847	0.00363196	0.0197188
PPP1R7	1565.34	-1.01062	0.264309	-3.82363	0.000131501	0.00112803
LAMTOR3	1918.41	-1.01302	0.37057	-2.73369	0.00626299	0.0308027
KPNA2	16574.3	-1.01427	0.182612	-5.55423	2.78842e-08	6.24415e-07
C1GALT1	1648.03	-1.01476	0.365089	-2.77949	0.0054444	0.0274691
ACP5	5014.96	-1.01496	0.387076	-2.62213	0.00873821	0.0401873
AKR1A1	3326.49	-1.0157	0.197111	-5.15293	2.56449e-07	4.54197e-06
ABHD13	540.061	-1.01602	0.359574	-2.82562	0.00471898	0.0244896
ZNF35	3188.91	-1.02103	0.226903	-4.49984	6.80044e-06	8.32022e-05
CALM1	12433	-1.0221	0.198363	-5.15269	2.56777e-07	4.54197e-06
CTTN	5354.65	-1.02231	0.212057	-4.8209	1.42911e-06	2.09343e-05
HSPA9	1980.64	-1.02341	0.3751	-2.72837	0.00636483	0.0311865
SERPINB6	6800.36	-1.02367	0.208881	-4.90072	9.5487e-07	1.45615e-05
RBMS1	1656.81	-1.02465	0.362723	-2.82488	0.00472987	0.0245322
FARP2	902.85	-1.02617	0.331746	-3.09323	0.00197994	0.0117949
MCTS1	2869.42	-1.02805	0.195021	-5.27145	1.35349e-07	2.5617e-06
RRP9	719.186	-1.02942	0.352838	-2.91754	0.00352808	0.0192804
RANBP1	8519.18	-1.03354	0.186945	-5.52856	3.22862e-08	7.13407e-07
LOC102946426	6727.96	-1.03408	0.210407	-4.91469	8.89239e-07	1.36932e-05
AHCYL1	971.002	-1.03476	0.275505	-3.75585	0.000172752	0.00143037
PSMA2	2628.64	-1.03816	0.269503	-3.85214	0.000117092	0.00101776
ARL8B	1508.75	-1.03936	0.304412	-3.41434	0.000639379	0.0044928
COL6A2	75250	-1.04038	0.241677	-4.30483	1.67118e-05	0.000184747
EIF2S2	16972.4	-1.04439	0.210606	-4.95898	7.0866e-07	1.12234e-05
HERPUD2	711.55	-1.04447	0.316873	-3.29619	0.000980043	0.00646779
WEE1	1617	-1.04555	0.385941	-2.7091	0.00674652	0.0326295
LOC113425924	2436.06	-1.0471	0.404465	-2.58884	0.00962993	0.0434686
SSR3	14874.8	-1.04723	0.224968	-4.655	3.23986e-06	4.33405e-05
COL6A1	162197	-1.05395	0.139296	-7.56625	3.84157e-14	2.91134e-12
PRKCI	1369.14	-1.05448	0.340762	-3.09447	0.00197164	0.0117555
SMARCA1	1247.96	-1.05451	0.382122	-2.75963	0.00578677	0.0288004
PTX3	5612.13	-1.0608	0.234619	-4.5214	6.14317e-06	7.63835e-05
DBN1	3744.38	-1.06283	0.314253	-3.38209	0.000719361	0.00496728
COL23A1	1068.72	-1.0639	0.366633	-2.90182	0.00371002	0.0200713
CAV2	1614.43	-1.06554	0.27532	-3.8702	0.000108748	0.000954736
TUBA1A	1069.67	-1.06739	0.384185	-2.77833	0.00546397	0.02753
GSTZ1	1526	-1.06883	0.324488	-3.29391	0.000988041	0.00649953
SORT1	1969.72	-1.0733	0.337361	-3.18147	0.0014653	0.00915
CD302	609.543	-1.07333	0.384098	-2.79442	0.00519924	0.0265455
LMAN1	1626.75	-1.07344	0.41314	-2.59825	0.00937004	0.0425363
CHMP1B	3669.51	-1.0736	0.273158	-3.93032	8.48338e-05	0.000770605
RPL23A	2310.61	-1.0739	0.296306	-3.62429	0.00028976	0.00223662
TLE3	1018.62	-1.07406	0.309332	-3.47219	0.000516228	0.00372301
OLFML1	1349.74	-1.07565	0.347301	-3.09717	0.00195377	0.0116641
AAGAB	1944.78	-1.07628	0.303625	-3.54478	0.000392937	0.00293065
NDUFV2	5072.48	-1.07675	0.22485	-4.78876	1.67819e-06	2.40078e-05
CAVIN2	2731.4	-1.07778	0.38819	-2.77644	0.0054958	0.0276524
TXNIP	4653.63	-1.07913	0.257112	-4.19713	2.70321e-05	0.000281527
C1ORF131	930.05	-1.07955	0.358153	-3.01422	0.00257644	0.0147911
LOC115094424	1128.7	-1.0823	0.286805	-3.77364	0.000160884	0.00134547
GLA	2100.23	-1.08256	0.368802	-2.93535	0.00333175	0.0183827
SNX3	4142.6	-1.08317	0.175227	-6.1815	6.34934e-10	2.0757e-08
AMMECR1	974.759	-1.08338	0.394229	-2.74808	0.00599447	0.0297131
RPS25P6	5411.81	-1.08494	0.271463	-3.99662	6.42534e-05	0.000604002
INTS14	554.272	-1.08594	0.417297	-2.60233	0.0092593	0.0421274
GSTM1	12132.3	-1.08707	0.154901	-7.01783	2.25346e-12	1.2486e-10
LFNG	1609.76	-1.08752	0.310381	-3.50381	0.000458656	0.00336201
TNFAIP8	1439.21	-1.0882	0.337037	-3.22874	0.00124335	0.00793704
HMOX1	1262.33	-1.08841	0.410522	-2.65129	0.0080184	0.0374782
TXNRD3	3012.16	-1.08929	0.399754	-2.72491	0.00643184	0.0314141
PIN4	2891.83	-1.08953	0.243016	-4.48336	7.34782e-06	8.90086e-05
BRD3	3133.77	-1.092	0.409578	-2.66616	0.00767241	0.0361541
LOC115079620	6467.52	-1.09487	0.168363	-6.50301	7.8728e-11	3.18736e-09
SF3B3	873.204	-1.09583	0.421427	-2.60028	0.00931474	0.0423166
NIPBL	1211.36	-1.09639	0.433302	-2.53031	0.0113961	0.0497275
ABCA1	1566.03	-1.09693	0.314877	-3.48368	0.000494576	0.0035866
SEC11A	2867.43	-1.09838	0.278728	-3.94068	8.12519e-05	0.000743222
AIDA	1163.96	-1.10167	0.269808	-4.08315	4.44303e-05	0.000438328
CCDC3	2748.13	-1.10226	0.405401	-2.71895	0.00654891	0.0318671
LEMD2	718.185	-1.10677	0.416671	-2.65621	0.00790244	0.0370099
PRPF3	1373.37	-1.10726	0.285659	-3.87616	0.000106116	0.00093476
DERL1	1826.38	-1.11492	0.315368	-3.5353	0.000407305	0.00302428
AURKA	1311.89	-1.11579	0.289377	-3.85585	0.00011533	0.0010041
MAGT1	2441.85	-1.11614	0.362296	-3.08073	0.00206491	0.012229
SPPL3	2007.78	-1.1164	0.297319	-3.75489	0.000173421	0.00143462
MYL12B	42383.8	-1.11775	0.137353	-8.13781	4.02494e-16	4.50107e-14
BLMH	2864.14	-1.11834	0.402893	-2.77577	0.00550717	0.0276868
GALNT1	2347.26	-1.11911	0.27836	-4.02035	5.81126e-05	0.000553505
CIRBP	3504.36	-1.11941	0.206363	-5.42448	5.81228e-08	1.20042e-06
CDC26	1729.21	-1.12012	0.350759	-3.19342	0.00140597	0.00883973
LOC115821825	1370.43	-1.12059	0.350303	-3.19891	0.00137949	0.0086941
MREG	374.273	-1.12412	0.433554	-2.5928	0.00951978	0.0430987
TKTL2	1745.74	-1.12414	0.409155	-2.74746	0.00600588	0.0297616
AMEX60DD010877	1646.4	-1.12424	0.352362	-3.19059	0.00141983	0.00891159
LOC115381268	6160.83	-1.12536	0.229635	-4.90066	9.55155e-07	1.45615e-05
EPB41L3	6007.78	-1.12607	0.263609	-4.27174	1.93954e-05	0.000209735
MARK2	862.044	-1.12661	0.346078	-3.25537	0.00113244	0.00732593
PDGFRA	4786.34	-1.12787	0.307674	-3.6658	0.00024657	0.00195339
LYAR	2329.54	-1.12841	0.260891	-4.3252	1.52392e-05	0.000170315
LRIG2	478.302	-1.13029	0.408745	-2.76526	0.00568766	0.0284228
TMSB15A	14457.1	-1.13276	0.210363	-5.38476	7.25397e-08	1.46356e-06
RTF2	2304.51	-1.13865	0.329168	-3.45918	0.000541824	0.00388773
FDX1.L	952.338	-1.13995	0.385585	-2.95641	0.00311238	0.0173922
RNF227	14792.9	-1.14003	0.20147	-5.65859	1.5262e-08	3.67329e-07
RPS8	67648.6	-1.14029	0.132656	-8.59581	8.26796e-18	1.18464e-15
BET1	1553.08	-1.14727	0.236214	-4.85692	1.19228e-06	1.77344e-05
MORC2	743.764	-1.14796	0.32927	-3.48639	0.000489582	0.0035546
ST8SIA4	697.822	-1.14904	0.312638	-3.67529	0.000237578	0.00189262
PDLIM5	924.553	-1.14939	0.286405	-4.01315	5.99149e-05	0.000568463
ND5	691477	-1.15005	0.115676	-9.94199	2.7332e-23	7.59498e-21
ARF5	9587.22	-1.15045	0.130196	-8.83627	9.89705e-19	1.65011e-16
EXOSC4	1304.96	-1.15046	0.371068	-3.1004	0.00193263	0.0115533
SVIL	989.443	-1.15172	0.380324	-3.02826	0.0024597	0.0142261
DPT	12218.7	-1.15201	0.254625	-4.52434	6.05834e-06	7.56364e-05
CRYL1	1454.42	-1.15392	0.301836	-3.823	0.000131836	0.00113037
SPNS1	746.057	-1.15553	0.426106	-2.71184	0.00669104	0.0324211
M91_14132.1	848.088	-1.15758	0.327336	-3.53635	0.000405696	0.00301356
AMEX60DD047299	1032.38	-1.15818	0.304991	-3.79743	0.000146205	0.00123852
E2F2	1145.51	-1.15881	0.359558	-3.22287	0.00126913	0.00808187
ERN1	422.074	-1.15916	0.445944	-2.59933	0.00934055	0.0424189
LPIN2	1075.05	-1.1592	0.431226	-2.68816	0.00718477	0.0343058
VAMP8	1025.82	-1.16123	0.420274	-2.76303	0.00572676	0.0286026
PDCD2	704.464	-1.16791	0.453789	-2.57369	0.0100622	0.0450208
PLAU	3938.65	-1.16893	0.395851	-2.95295	0.00314756	0.0175406
MDFIC	3206.47	-1.17009	0.176044	-6.64661	2.99926e-11	1.34162e-09
VAPA	1773.55	-1.17141	0.391904	-2.98902	0.00279874	0.0158276
PPP4R1L	352.792	-1.17392	0.436017	-2.69237	0.00709453	0.0339545
BCAM	693.33	-1.17694	0.407193	-2.89038	0.0038478	0.0206281
ERH	10894.8	-1.1772	0.279039	-4.21877	2.45643e-05	0.000258765
TRIM69.1	720.075	-1.18007	0.431591	-2.73423	0.00625257	0.0307739
LOC115401458	3889.38	-1.18274	0.205029	-5.76864	7.99131e-09	2.03274e-07
CKS1B	1356.14	-1.18446	0.342546	-3.45782	0.000544567	0.00389917
TNRC6B	1411.2	-1.18475	0.459585	-2.57786	0.00994153	0.0446116
PCLAF	4676.15	-1.18497	0.174771	-6.78016	1.20041e-11	5.65952e-10
ETS1	990.768	-1.18953	0.367225	-3.23923	0.00119853	0.00769646
NECAP2	762.75	-1.19122	0.402542	-2.95926	0.00308383	0.0172431
ZFHX4	1801.94	-1.19735	0.429559	-2.78739	0.00531352	0.0269571
TNIP1	3197.89	-1.19741	0.262832	-4.55578	5.2191e-06	6.60582e-05
WDR43	881.651	-1.1984	0.416709	-2.87587	0.00402911	0.0214185
DCTN4	1432.08	-1.19973	0.444056	-2.70176	0.00689729	0.0332213
RPS6KB1	4757.72	-1.20023	0.196633	-6.1039	1.03511e-09	3.26185e-08
ACOT2	1187.61	-1.21492	0.427728	-2.8404	0.00450569	0.0235493
CNOT10	792.084	-1.21544	0.330897	-3.67316	0.000239573	0.00190537
GBA	730.417	-1.22121	0.333305	-3.66393	0.000248374	0.00196405
NFKBIA	5498.75	-1.2238	0.324992	-3.76563	0.00016613	0.00138304
LBH	3666.14	-1.2254	0.342334	-3.57954	0.0003442	0.00260207
CCDC59	1031.94	-1.22645	0.329319	-3.72421	0.000195931	0.00159069
INHBA	1065.88	-1.2291	0.401091	-3.06439	0.00218118	0.0128009
TMEM209	1048.8	-1.22982	0.440699	-2.79062	0.00526072	0.0267632
AMEX60DD003045	47945.5	-1.23007	0.103646	-11.868	1.7357e-32	1.17899e-29
TNIP2	550.698	-1.23013	0.398979	-3.08319	0.00204797	0.0121408
PIP4K2B	1609.98	-1.23084	0.456961	-2.69353	0.00706989	0.0338543
ITGBL1	5212.59	-1.23328	0.23132	-5.33149	9.7412e-08	1.90665e-06
PPP1R11	5389.05	-1.23355	0.195976	-6.29441	3.08568e-10	1.07999e-08
SDF2	1161.66	-1.23662	0.460659	-2.68447	0.00726458	0.0346328
AMEX60DD025625	7468.29	-1.23745	0.156525	-7.90579	2.66229e-15	2.52987e-13
SHC1	1270.19	-1.24144	0.332554	-3.73305	0.000189178	0.00154476
AIMP2	1113.71	-1.24806	0.428172	-2.91485	0.00355859	0.0194124
MRPS16	899.545	-1.24933	0.485618	-2.57266	0.0100922	0.0451219
UBE2Z	1063.26	-1.25193	0.396478	-3.15763	0.00159055	0.00980857
CHMP4B	2018.03	-1.25321	0.26203	-4.78271	1.72951e-06	2.46626e-05
ZIC5	870.042	-1.25352	0.489253	-2.56211	0.0104039	0.0461893
OTULIN	696.262	-1.25402	0.33391	-3.75556	0.000172955	0.00143141
CEPT1	1289.71	-1.25711	0.443906	-2.83193	0.00462679	0.0240861
MSX2	3282.32	-1.25745	0.402384	-3.125	0.00177807	0.0107872
CYFIP1	2414.09	-1.25877	0.252476	-4.9857	6.17365e-07	9.86279e-06
MYO1C	1920.08	-1.26314	0.473983	-2.66495	0.00769986	0.0362184
COL6A6	13328.3	-1.26334	0.149401	-8.45604	2.76621e-17	3.64981e-15
MANF	3809.45	-1.26442	0.253234	-4.99311	5.9416e-07	9.52525e-06
ATP6V1G1	13714.5	-1.26443	0.169077	-7.47843	7.5217e-14	5.36762e-12
PUM1	739.642	-1.2649	0.3954	-3.19903	0.00137891	0.00869347
AHR	559.675	-1.2715	0.454431	-2.798	0.00514201	0.0263126
BRK1	6895.99	-1.27395	0.268915	-4.73739	2.16492e-06	3.02627e-05
AP3S1	828.242	-1.27896	0.440314	-2.90465	0.00367659	0.0198963
LOC102357651	1740.45	-1.28061	0.448608	-2.85463	0.00430867	0.0226876
MAN1C1	1207.98	-1.28081	0.466342	-2.74649	0.0060236	0.0298011
CAPZA2	3999.91	-1.28509	0.22158	-5.79968	6.64402e-09	1.73331e-07
KDM5A	570.757	-1.28523	0.445197	-2.88688	0.00389079	0.0208281
BANF1	7158.66	-1.28622	0.268169	-4.79631	1.61619e-06	2.32478e-05
GCSH	3286.61	-1.28699	0.213952	-6.01531	1.79542e-09	5.37161e-08
AMEX60DD028876	831.597	-1.28837	0.385785	-3.3396	0.000838993	0.00564666
PGM3	1489.84	-1.28975	0.352882	-3.6549	0.000257287	0.00202517
XELAEV_18039998MG	2049.27	-1.29	0.353284	-3.65145	0.000260765	0.00204903
TMEM17	365.004	-1.29173	0.464449	-2.7812	0.00541581	0.0273701
IRF2BP2	944.816	-1.29182	0.373562	-3.45812	0.000543961	0.00389821
REXO1	1346.83	-1.296	0.406033	-3.19186	0.00141362	0.00888172
GORASP2	3158.25	-1.29832	0.314974	-4.12198	3.75622e-05	0.000378404
PSAP	14666.2	-1.30254	0.182862	-7.12307	1.0555e-12	6.22441e-11
MLX	1364.01	-1.30601	0.48798	-2.67636	0.00744262	0.0352161
ANGPTL4	3379.94	-1.30704	0.291626	-4.4819	7.39823e-06	8.93242e-05
G2E3	1691.52	-1.30861	0.278867	-4.69261	2.69739e-06	3.67262e-05
SWAP70	1920.95	-1.31023	0.320843	-4.08371	4.43226e-05	0.000437501
CCND3	609.436	-1.31105	0.475132	-2.75935	0.00579172	0.0288151
GEMIN8	435.92	-1.31114	0.419239	-3.12742	0.00176346	0.0107057
RBL2	669.491	-1.31193	0.404316	-3.24481	0.00117528	0.00756037
RUNX1T1	786.24	-1.31464	0.342573	-3.83755	0.000124267	0.00107452
GMFG	6265.1	-1.31641	0.304246	-4.32679	1.51299e-05	0.000169403
AURKAIP1	1821.69	-1.31674	0.339244	-3.88139	0.000103862	0.000916664
PTGES	1271.68	-1.31707	0.270902	-4.86179	1.16331e-06	1.73456e-05
INKA1	2683.41	-1.31769	0.395278	-3.33357	0.000857379	0.00575561
DBI	19742.2	-1.32118	0.28593	-4.62064	3.82561e-06	5.03673e-05
ARPC3	3273.35	-1.32219	0.259404	-5.09703	3.45029e-07	5.88089e-06
AMEX60DD030905	1317.71	-1.32253	0.338589	-3.906	9.38357e-05	0.000838668
EXT1	1156.76	-1.32516	0.468465	-2.82873	0.00467332	0.0242939
CDC23	678.44	-1.32558	0.348962	-3.79863	0.000145496	0.00123334
AMEX60DD035983	1290.23	-1.3268	0.412475	-3.21667	0.00129687	0.00823853
POLR1C	869.117	-1.33009	0.506733	-2.62484	0.00866895	0.039987
PRSS23	2364.56	-1.33224	0.508297	-2.62099	0.00876746	0.0402894
TRAPPC2L	714.619	-1.33321	0.461095	-2.8914	0.00383524	0.0205728
RSU1	3546.12	-1.33397	0.271033	-4.92179	8.57571e-07	1.32837e-05
CYP7B1	433.457	-1.33567	0.517653	-2.58024	0.00987307	0.0443478
LOC108699649	11202.5	-1.33761	0.18081	-7.39788	1.38381e-13	9.43459e-12
GNAQ	912.494	-1.33808	0.417074	-3.20826	0.0013354	0.00844527
COX4I2	2180.35	-1.34036	0.38153	-3.51311	0.000442899	0.00326216
SUPT4H1	4545.46	-1.34245	0.361059	-3.7181	0.000200726	0.00162674
COL1A1	545007	-1.34274	0.189416	-7.08883	1.3525e-12	7.77579e-11
ARMT1	827.242	-1.35037	0.361198	-3.73858	0.000185061	0.00151587
BUD31	691.662	-1.35113	0.478595	-2.82311	0.00475603	0.0246539
HK1	395.504	-1.35149	0.52833	-2.55804	0.0105263	0.0466722
SAP18	4365.54	-1.35903	0.388004	-3.50262	0.000460709	0.00337167
POU2F1	951.773	-1.36075	0.351378	-3.87259	0.000107683	0.00094765
GINS3	461.395	-1.36189	0.511502	-2.66254	0.00775543	0.0364424
NADK	360.08	-1.36274	0.470222	-2.89808	0.0037546	0.0202647
PRKACB	1706.26	-1.36307	0.390703	-3.48876	0.000485274	0.00352891
NFIA	1302.82	-1.36819	0.523434	-2.61387	0.00895218	0.0409741
AMEX60DD053367	1537.12	-1.36951	0.410801	-3.33374	0.00085686	0.00575423
UBE2V1	815.773	-1.37077	0.410311	-3.34081	0.000835358	0.00563045
VPS26A	1090.42	-1.37448	0.371687	-3.69794	0.000217353	0.0017453
RTRAF	5308.87	-1.37462	0.307296	-4.47326	7.70354e-06	9.25232e-05
POLR2C	1092.31	-1.37643	0.53235	-2.58557	0.00972171	0.0438182
AMEX60DD052664	21450.2	-1.3772	0.283932	-4.85044	1.23185e-06	1.82637e-05
RBM45	3007.52	-1.37748	0.352144	-3.91169	9.16521e-05	0.00082276
IRS1	569.019	-1.37782	0.361689	-3.8094	0.000139305	0.00118555
LASP1	5788.78	-1.37805	0.254542	-5.41384	6.16861e-08	1.26264e-06
SPRED1	905.233	-1.38149	0.474745	-2.90997	0.00361468	0.0196366
SIK1	616.711	-1.38231	0.46069	-3.00053	0.00269514	0.0153422
ENTPD7	1004.81	-1.387	0.322197	-4.30482	1.67118e-05	0.000184747
BTBD10	1233.64	-1.38733	0.304491	-4.55623	5.20791e-06	6.59621e-05
RHBDD1	532.01	-1.38938	0.510784	-2.72009	0.00652638	0.0317828
INCENP	1178.53	-1.38953	0.41214	-3.37149	0.000747619	0.00513533
GPX4	6276.51	-1.39068	0.422561	-3.29107	0.000998055	0.00655003
CTSV.1	938.275	-1.39353	0.387673	-3.59461	0.000324875	0.00247743
ZNF484	558.82	-1.39515	0.475596	-2.93349	0.00335178	0.0184599
PPDPF	17201.9	-1.3954	0.26717	-5.22288	1.76163e-07	3.23084e-06
MOB4	892.412	-1.39609	0.336604	-4.14757	3.3602e-05	0.00034361
SNX1	939.839	-1.39969	0.27374	-5.11322	3.16716e-07	5.44895e-06
MYADM	1449.63	-1.40068	0.332633	-4.21089	2.54365e-05	0.000266574
RBBP6	663.209	-1.40177	0.519246	-2.69962	0.00694195	0.033381
FMO2	512.402	-1.40262	0.471556	-2.97445	0.00293514	0.0165023
AMEX60DD044804	588.4	-1.40368	0.540025	-2.59928	0.00934187	0.0424189
SUMO1	4430.36	-1.40551	0.186219	-7.54761	4.43311e-14	3.29163e-12
ACTN4	1751.18	-1.40567	0.370702	-3.79192	0.000149489	0.00126158
UBE2C	3788.11	-1.40658	0.243113	-5.78568	7.22179e-09	1.86809e-07
ALKBH1	543.289	-1.40744	0.458745	-3.06802	0.00215484	0.0126747
B4GALT7	1083.44	-1.40757	0.313845	-4.48491	7.29439e-06	8.85368e-05
PSD4	1516.59	-1.4094	0.532051	-2.649	0.00807295	0.0376738
LOC112546789	1570.66	-1.411	0.337067	-4.18612	2.83762e-05	0.00029369
LOC102380972	14780.2	-1.41445	0.245938	-5.75123	8.85952e-09	2.24115e-07
OTOR	695.217	-1.41593	0.484773	-2.92081	0.00349124	0.0190961
ATL3	2030.93	-1.41605	0.315916	-4.48238	7.38165e-06	8.93004e-05
UBE2J1	901.372	-1.41633	0.517118	-2.73889	0.00616462	0.0304177
PASK	451.265	-1.41819	0.528526	-2.6833	0.00728996	0.0347267
ARF1	4795.97	-1.42061	0.254366	-5.58492	2.33807e-08	5.36219e-07
GALC	415.663	-1.42513	0.452717	-3.14796	0.00164416	0.0101052
IRF1	1179.34	-1.42968	0.439806	-3.25071	0.00115117	0.00742489
HCG21706	536.489	-1.43063	0.422928	-3.38269	0.000717806	0.0049584
AMD1	3826.24	-1.43679	0.329488	-4.36068	1.2966e-05	0.000147792
SUCLA2	1408.37	-1.43685	0.290826	-4.94056	7.78968e-07	1.21896e-05
AMEX60DD012735	694.816	-1.43807	0.379007	-3.79432	0.00014805	0.00125241
ZNF182	382.014	-1.43859	0.540747	-2.66038	0.0078053	0.0366392
MPP5	638.668	-1.44278	0.325152	-4.43724	9.11207e-06	0.000107125
TST	480.824	-1.44489	0.507783	-2.84549	0.00443431	0.0232491
NFATC1	1707.64	-1.44604	0.317556	-4.55363	5.2727e-06	6.66446e-05
PDZD11	633.04	-1.44626	0.369863	-3.91027	9.21926e-05	0.000826803
SUFU	577.247	-1.44785	0.496571	-2.9157	0.00354888	0.019371
NOP16	1142.27	-1.45031	0.416359	-3.48332	0.000495239	0.00358999
GNB4	1767.88	-1.45106	0.214641	-6.76039	1.37622e-11	6.42237e-10
DNMT3A	1398.91	-1.4512	0.491627	-2.95184	0.00315885	0.0175822
AMEX60DD050011	980.113	-1.45172	0.43465	-3.33998	0.000837845	0.00564307
AMEX60DD054256	3497.13	-1.45474	0.412253	-3.52877	0.0004175	0.00308998
B4GALT1	1044.37	-1.45511	0.322006	-4.51889	6.21655e-06	7.71913e-05
ZCCHC9	1707.47	-1.45703	0.365638	-3.98491	6.75066e-05	0.000630382
KRT19.1	1081.37	-1.46343	0.552833	-2.64716	0.00811716	0.0378512
AMEX60DD002271	2061.6	-1.46474	0.243631	-6.01213	1.83101e-09	5.46917e-08
EXTL3	1632.4	-1.47465	0.310332	-4.75185	2.01559e-06	2.83698e-05
SH3BP5L	528.082	-1.47496	0.39096	-3.77265	0.000161523	0.00134959
ATP6V0E1	4230.72	-1.47617	0.225943	-6.53337	6.43075e-11	2.67438e-09
PEDS1	607.057	-1.4791	0.450711	-3.28172	0.00103177	0.00674367
ESPL1	295.144	-1.47951	0.583351	-2.53623	0.0112053	0.0490933
MCRIP1	806.724	-1.4812	0.377316	-3.92562	8.65072e-05	0.000783478
ELOF1	5915.48	-1.48204	0.312334	-4.74505	2.08455e-06	2.92507e-05
LOC100936752	23347	-1.48581	0.287033	-5.17644	2.26158e-07	4.0744e-06
MXI1	802.647	-1.49064	0.472058	-3.15774	0.00158996	0.00980825
CELF2	852.003	-1.4907	0.461631	-3.2292	0.00124136	0.00792986
FAM120A	2470.9	-1.49116	0.372838	-3.99949	6.34796e-05	0.000597954
PANK3	521.525	-1.49298	0.517522	-2.88486	0.00391589	0.020938
NAA38	1107.57	-1.49498	0.387542	-3.85759	0.000114512	0.000998169
RPA3	1306.86	-1.4969	0.395809	-3.78187	0.000155654	0.00130709
PLEKHG1	541.564	-1.49696	0.546038	-2.74149	0.00611606	0.0302097
SLC9A1	525.239	-1.49767	0.372364	-4.02206	5.76918e-05	0.000550504
CEP104	354.589	-1.49931	0.56017	-2.67652	0.00743909	0.0352111
LGALS3BP	2163.51	-1.49949	0.271997	-5.51288	3.53016e-08	7.68008e-07
TPP1	4609.68	-1.50239	0.227414	-6.60644	3.93671e-11	1.71903e-09
APLP1	661.287	-1.50319	0.39265	-3.82831	0.000129024	0.00110834
SRSF12	1440.53	-1.51137	0.381518	-3.96147	7.449e-05	0.000688929
RWDD4	1103.89	-1.52099	0.39355	-3.8648	0.000111183	0.000973311
AMEX60DD008341	733.467	-1.52327	0.447618	-3.40306	0.000666354	0.00464675
CACHD1	790.382	-1.52366	0.325587	-4.67974	2.87237e-06	3.89975e-05
FRG1	917.969	-1.52445	0.273788	-5.56799	2.57702e-08	5.84209e-07
AMEX60DDU001034798	1161.32	-1.52781	0.305622	-4.99902	5.7621e-07	9.29437e-06
ZEB1	612.079	-1.53408	0.586724	-2.61466	0.00893163	0.0409106
FAM32A	2997.7	-1.53592	0.287599	-5.3405	9.26902e-08	1.82789e-06
FST	892.478	-1.53729	0.365886	-4.20155	2.65097e-05	0.000276715
MT-CO1	9249.46	-1.5378	0.221787	-6.93367	4.10052e-12	2.11246e-10
SCAMP4	899.697	-1.5386	0.602582	-2.55335	0.0106693	0.0470824
ADAMTSL3	590.985	-1.5391	0.376382	-4.08919	4.32879e-05	0.000428752
AMEX60DD015190	2932.98	-1.53911	0.329549	-4.67035	3.00689e-06	4.05488e-05
RPTOR	237.623	-1.54186	0.603284	-2.55577	0.0105953	0.0468234
ACAP2	632.526	-1.5421	0.457196	-3.37295	0.000743687	0.00511215
METTL21A	1205.75	-1.5446	0.375734	-4.11088	3.9415e-05	0.000394796
SH3GLB1.1	2657.78	-1.54514	0.359275	-4.30072	1.70244e-05	0.000187976
ATAT1	433.06	-1.54536	0.488888	-3.16096	0.0015725	0.0097174
SEMA6D	578.505	-1.55224	0.568847	-2.72876	0.00635739	0.031175
ZNF84.7	346.382	-1.55331	0.599276	-2.59197	0.00954274	0.04316
PIGH	407.985	-1.55984	0.471924	-3.30528	0.000948817	0.00628887
ZIC2	2770.06	-1.56003	0.408934	-3.81487	0.000136257	0.0011623
GTF2H5	1522.13	-1.56024	0.290811	-5.36512	8.08951e-08	1.61614e-06
AFTPH	655.968	-1.56118	0.582925	-2.67819	0.00740223	0.0351247
DAZAP2	1118.2	-1.56527	0.334778	-4.67554	2.93178e-06	3.96233e-05
LUC7L2	3285.24	-1.56618	0.260163	-6.01998	1.74434e-09	5.26172e-08
PRCP	4183.53	-1.56892	0.381708	-4.11025	3.95231e-05	0.000395231
MGP	9386.57	-1.57061	0.392088	-4.00575	6.1822e-05	0.000583839
AMEX60DD031415	1250.63	-1.57139	0.311531	-5.04409	4.55673e-07	7.53566e-06
TPRA1	656.072	-1.57158	0.609265	-2.57946	0.00989541	0.0444264
CMTM6	1216.28	-1.57489	0.501781	-3.1386	0.00169759	0.0103883
CEP20	301.401	-1.57752	0.541838	-2.91142	0.00359794	0.0195689
CD82	2742.84	-1.57805	0.307291	-5.13536	2.81605e-07	4.93279e-06
NSMAF.1	389.114	-1.57824	0.562825	-2.80415	0.00504502	0.0259103
CKB	11860	-1.58395	0.271387	-5.83651	5.3304e-09	1.43553e-07
LPL	1096.74	-1.59066	0.300381	-5.29548	1.18701e-07	2.27242e-06
AMEX60DD052761	1617.34	-1.5934	0.317724	-5.01505	5.302e-07	8.65884e-06
CTSC	13785.2	-1.59522	0.229382	-6.95442	3.54022e-12	1.84979e-10
MACO1	1405.87	-1.59815	0.331902	-4.81512	1.47112e-06	2.14304e-05
AMEX60DD012613	900.409	-1.59861	0.405569	-3.94164	8.09261e-05	0.000741224
C2ORF49	617.231	-1.60106	0.543183	-2.94754	0.00320311	0.0177791
HIC1	1692.91	-1.60216	0.418476	-3.82855	0.0001289	0.00110831
RNASEK	2582.24	-1.60268	0.395657	-4.05068	5.10692e-05	0.000493992
PCTP	413.732	-1.60307	0.567316	-2.82572	0.00471748	0.0244887
MFAP5	1918.42	-1.60408	0.388519	-4.12871	3.64801e-05	0.000369434
DV515_00007573	786.379	-1.60587	0.569099	-2.82178	0.00477582	0.0247285
C1QTNF1	923.331	-1.60712	0.397539	-4.04266	5.28476e-05	0.000509582
GLDC	473.599	-1.6084	0.520365	-3.0909	0.00199552	0.0118708
LOC114595149.5	466.961	-1.60935	0.470216	-3.42258	0.000620287	0.00437205
TSPAN5	310.93	-1.60959	0.629361	-2.5575	0.0105429	0.0467207
PDZD8	532.563	-1.61034	0.472105	-3.41099	0.000647286	0.00453793
SDR16C5	2795.57	-1.61498	0.290223	-5.56462	2.62725e-08	5.91937e-07
MFSD14B	321.121	-1.61609	0.543888	-2.97136	0.00296484	0.0166404
TIMP4	596.079	-1.61913	0.532868	-3.03853	0.00237737	0.0138021
DNER	428.654	-1.62035	0.476925	-3.39749	0.000680074	0.00472803
TNFRSF1A	1443.27	-1.62237	0.38153	-4.25228	2.11608e-05	0.00022682
LOC109912679	614.531	-1.62438	0.445042	-3.64994	0.000262297	0.00205985
CYP4V2.1	565.472	-1.62557	0.473592	-3.43242	0.000598213	0.00423436
PI4KB	431.307	-1.62938	0.538644	-3.02496	0.00248667	0.0143594
R3HCC1	749.107	-1.62954	0.367642	-4.4324	9.31896e-06	0.000109313
KRT19	8494.37	-1.62983	0.363455	-4.48427	7.31637e-06	8.87061e-05
CRLF3	642.171	-1.631	0.340342	-4.79224	1.64926e-06	2.36678e-05
RNF114	970.221	-1.63169	0.485197	-3.36295	0.000771148	0.00526143
TOM1L2	355.778	-1.63173	0.644524	-2.53168	0.0113519	0.0495706
SH3GL1	2070.02	-1.63354	0.284015	-5.7516	8.84007e-09	2.23932e-07
TTC4	456.795	-1.63385	0.45163	-3.61767	0.00029727	0.0022888
RPL27	1190	-1.63579	0.291075	-5.61982	1.91154e-08	4.51703e-07
RAP1GDS1	760.76	-1.63584	0.558486	-2.92906	0.00339991	0.0186802
AMEX60DD032750	502.196	-1.63692	0.530624	-3.08491	0.00203616	0.0120813
CBL	815.944	-1.6371	0.433881	-3.77316	0.000161196	0.00134746
EFHD1	1729.58	-1.64155	0.342791	-4.78877	1.67809e-06	2.40078e-05
PDCD10	820.685	-1.64295	0.467031	-3.51787	0.000435021	0.00320929
CRBN	454.15	-1.64841	0.39802	-4.14153	3.44993e-05	0.000351314
CTSA	8237.99	-1.64934	0.284844	-5.79033	7.02498e-09	1.82232e-07
NSMAF	319.155	-1.65633	0.571743	-2.89698	0.00376773	0.0203236
D9C73_028514	108783	-1.6592	0.554403	-2.99278	0.00276453	0.015668
LOC340211.2	1656.82	-1.6604	0.492845	-3.36901	0.000754377	0.00516666
TFE3	800.066	-1.66262	0.434225	-3.82895	0.000128693	0.00110705
ADAM9	731.936	-1.66756	0.518688	-3.21495	0.00130467	0.00827948
AMEX60DD015030	499.004	-1.6709	0.603863	-2.76703	0.00565703	0.0283083
C11ORF96	1182.12	-1.67172	0.476535	-3.50807	0.000451365	0.00331838
SAT1	3191.73	-1.67572	0.542009	-3.09168	0.00199026	0.0118434
THAP11	2224.61	-1.67586	0.34322	-4.88277	1.04606e-06	1.58552e-05
CUL5	591.825	-1.67708	0.373326	-4.49227	7.04683e-06	8.5816e-05
LOC115640447	530.087	-1.67793	0.576571	-2.91019	0.00361204	0.0196281
PBDC1	896.932	-1.68162	0.55517	-3.02902	0.00245348	0.0141991
HVCN1	689.998	-1.6893	0.344417	-4.90481	9.3518e-07	1.43046e-05
LOC106536195	1285.73	-1.68969	0.420432	-4.01894	5.84594e-05	0.000556381
EIF4E	2067.45	-1.69397	0.262445	-6.45456	1.08537e-10	4.29002e-09
PCSK6	2566.43	-1.69452	0.52091	-3.253	0.00114193	0.00737794
CLYBL	426.279	-1.69683	0.609534	-2.78381	0.00537244	0.0271883
TJP2	302.347	-1.69692	0.599833	-2.82898	0.00466968	0.0242818
USF2	503.934	-1.69806	0.472977	-3.59016	0.000330477	0.00251283
STK17B	616.982	-1.69808	0.455108	-3.73116	0.000190603	0.00155346
RAB5B	368.627	-1.70154	0.509632	-3.33876	0.000841535	0.00566169
TBC1D8B	429.266	-1.70343	0.616984	-2.7609	0.00576424	0.0287245
MRAS	359.449	-1.70931	0.509461	-3.35512	0.000793295	0.00538255
MIS12	562.314	-1.71064	0.393349	-4.34893	1.36806e-05	0.000154996
ZC3H10	7670.21	-1.71302	0.16362	-10.4695	1.19228e-25	4.28754e-23
TLR1	623.632	-1.71545	0.58579	-2.92844	0.00340668	0.0187061
PLIN2	4988.49	-1.71598	0.274805	-6.24436	4.25527e-10	1.44255e-08
SPEN	452.338	-1.71992	0.62607	-2.74716	0.00601132	0.029773
ATG9A	285.008	-1.72037	0.629899	-2.73119	0.00631062	0.0309788
TMEM106B	1632.05	-1.72108	0.290578	-5.92296	3.16196e-09	8.93533e-08
PTPN14	303.916	-1.72156	0.578547	-2.97567	0.00292349	0.0164418
S1PR2	692.517	-1.72629	0.450923	-3.82834	0.000129009	0.00110834
ZDHHC5	942.599	-1.7273	0.401185	-4.30549	1.66615e-05	0.000184616
SPON1	2303.79	-1.72764	0.371194	-4.65429	3.25103e-06	4.3426e-05
GMNN	1587.66	-1.72837	0.310484	-5.56669	2.59625e-08	5.87118e-07
CLPTM1L	1068.35	-1.7298	0.614852	-2.81336	0.00490262	0.0252923
CIPC	778.532	-1.73177	0.373962	-4.63087	3.64127e-06	4.82869e-05
ATP6V1A.S	2968.67	-1.73302	0.232322	-7.45959	8.67936e-14	6.14592e-12
RAP1B	1631.83	-1.73908	0.393151	-4.42344	9.71396e-06	0.000113619
TMEM131L	970.018	-1.74111	0.427153	-4.07607	4.58029e-05	0.000449211
NIPSNAP3A	904.19	-1.74164	0.424861	-4.09932	4.14362e-05	0.000412786
AMEX60DD027806	431.151	-1.74693	0.494544	-3.53241	0.000411795	0.00305144
SGSH	431.483	-1.75445	0.553785	-3.16811	0.00153434	0.00951635
SLC30A1	802.657	-1.75497	0.300032	-5.84928	4.93695e-09	1.34231e-07
GSK3A	1227.23	-1.75635	0.333562	-5.26545	1.39847e-07	2.63325e-06
CREG1	1652.67	-1.7579	0.329313	-5.33807	9.39408e-08	1.8466e-06
CTSD	7835.12	-1.7612	0.303826	-5.79673	6.76192e-09	1.75657e-07
AMEX60DD003316	1065.28	-1.76173	0.414431	-4.25095	2.12867e-05	0.000227787
LOC115823720	292.505	-1.76366	0.488611	-3.60954	0.00030674	0.00235578
UBE2R2	1861.28	-1.77504	0.277593	-6.39438	1.61195e-10	6.09551e-09
AMEX60DD012105	278.853	-1.77674	0.602884	-2.94707	0.00320796	0.0177936
USP39	909.277	-1.77929	0.36524	-4.87158	1.10712e-06	1.65886e-05
OGN	30600.4	-1.77965	0.178184	-9.98772	1.72507e-23	5.02187e-21
UBE2M	2388.86	-1.78163	0.510154	-3.49234	0.0004788	0.00348875
ACP3	2000.77	-1.78488	0.328084	-5.44031	5.3187e-08	1.1047e-06
CREB3L3	530.519	-1.78818	0.621037	-2.87935	0.003985	0.0212209
LVRN	229.43	-1.79073	0.695981	-2.57295	0.0100835	0.0450943
CAT	654.24	-1.79158	0.58252	-3.07558	0.00210096	0.0124131
CYBA	3698.46	-1.79447	0.282089	-6.36138	1.99953e-10	7.34896e-09
RHOQ	413.312	-1.79496	0.517348	-3.46955	0.000521338	0.00375396
CUL4B	394.419	-1.7976	0.40335	-4.45668	8.32387e-06	9.90012e-05
MOB3A	976.165	-1.79858	0.347234	-5.17972	2.22221e-07	4.0153e-06
NFKB2	1280.69	-1.80184	0.299305	-6.02007	1.74337e-09	5.26172e-08
EDC4	464.139	-1.80705	0.396102	-4.56208	5.0649e-06	6.45735e-05
ST3GAL2	826.465	-1.81012	0.417454	-4.33609	1.45041e-05	0.000163093
KLF5	421.206	-1.81549	0.696869	-2.60521	0.00918171	0.0418471
AMEX60DD010896	14533.9	-1.82814	0.283461	-6.44933	1.12342e-10	4.4119e-09
C1ORF35	547.142	-1.82837	0.435586	-4.1975	2.69881e-05	0.000281229
AMEX60DD042292	528.848	-1.82948	0.473212	-3.86608	0.000110598	0.000969119
MATN1	1177.45	-1.82961	0.681658	-2.68406	0.00727339	0.0346658
COQ5	403.8	-1.84222	0.502065	-3.66929	0.000243225	0.00193023
NFKBIE	679.073	-1.84809	0.44602	-4.14351	3.42027e-05	0.000349264
VPS13C	548.719	-1.84906	0.455255	-4.06159	4.87404e-05	0.000473715
INSIG1	682.097	-1.84909	0.595297	-3.10616	0.00189535	0.011382
SLC43A3	641.253	-1.85228	0.367829	-5.03571	4.76087e-07	7.84495e-06
LEP	2110.25	-1.85601	0.254431	-7.29475	2.99217e-13	1.94597e-11
BAHCC1	411.326	-1.85812	0.435093	-4.27063	1.94924e-05	0.000210572
CITED2	2161.78	-1.86129	0.200022	-9.30542	1.33464e-20	2.81348e-18
CTSL	26164.8	-1.86198	0.216974	-8.58156	9.35987e-18	1.3307e-15
CDCA4	1320.02	-1.86205	0.583983	-3.18852	0.00143001	0.0089632
C12ORF45	768.789	-1.86233	0.440673	-4.22612	2.37758e-05	0.000251615
DONSON	567.405	-1.86676	0.570807	-3.27038	0.00107402	0.00698246
APBB1IP	351.966	-1.8673	0.57438	-3.25099	0.00115005	0.00742283
SEC61G	9297.97	-1.86742	0.30329	-6.1572	7.40423e-10	2.39495e-08
TIMP3	5397.91	-1.86796	0.593552	-3.14709	0.00164902	0.0101207
ENOX1	588.434	-1.87274	0.534836	-3.50153	0.000462603	0.00338418
AMEX60DDU001007352	8338.79	-1.87355	0.304007	-6.16288	7.14354e-10	2.31881e-08
PLPP3	1495.95	-1.87821	0.32077	-5.85532	4.76105e-09	1.29744e-07
CYP3A43/CYP3A4	883.109	-1.87824	0.672837	-2.79152	0.00524603	0.026696
RPS19	220.907	-1.87923	0.70674	-2.65901	0.00783696	0.0367596
PDP2	344.501	-1.87929	0.605985	-3.10121	0.00192732	0.01154
SULF1	1211.88	-1.87938	0.352455	-5.33225	9.70011e-08	1.90267e-06
LOC101945345	4103.87	-1.8817	0.284939	-6.60386	4.00584e-11	1.74294e-09
HMCES	587.431	-1.88242	0.391601	-4.80699	1.53219e-06	2.22137e-05
ADPRS	1066.53	-1.88249	0.348285	-5.40502	6.48009e-08	1.32344e-06
CDK13	701.982	-1.88317	0.702893	-2.67917	0.00738042	0.0350484
ERGIC2	723.961	-1.88354	0.497335	-3.78727	0.000152313	0.00128138
ASPN	1603.53	-1.88378	0.55602	-3.38798	0.000704088	0.0048765
B2M	14592.1	-1.88391	0.271378	-6.94202	3.86545e-12	2.00261e-10
EOD39_21475.1	316.558	-1.88441	0.64458	-2.92347	0.00346153	0.0189588
TRPM7	317.18	-1.88697	0.687805	-2.74346	0.00607956	0.0300537
BEND5	303.27	-1.88965	0.63254	-2.9874	0.0028136	0.0158872
AMEX60DD011488	2163.37	-1.88972	0.217109	-8.70399	3.20409e-18	4.9193e-16
SLC3A2	9553.54	-1.88975	0.38213	-4.9453	7.60271e-07	1.19686e-05
AXIN2	854.195	-1.89188	0.468873	-4.03496	5.46108e-05	0.000525203
NSL1	362.635	-1.89223	0.663385	-2.85238	0.00433932	0.0228359
ATP9B	267.404	-1.89263	0.718601	-2.63376	0.00844447	0.0391166
COIL	284.587	-1.89291	0.667307	-2.83664	0.00455914	0.0237812
CPAMD8	1689.49	-1.89308	0.318362	-5.94632	2.74246e-09	7.89586e-08
FTH1	396657	-1.89433	0.19454	-9.73751	2.08598e-22	5.31345e-20
VASH2	520.857	-1.89484	0.414382	-4.57269	4.81492e-06	6.17291e-05
TTPAL	411.229	-1.89495	0.593172	-3.1946	0.00140025	0.00881283
LTBR	506.052	-1.89771	0.442704	-4.28663	1.81406e-05	0.000197682
ARFIP1	1025.18	-1.89912	0.313921	-6.04967	1.45139e-09	4.48124e-08
GCC2	310.586	-1.90329	0.478533	-3.97735	6.96888e-05	0.000648345
RAPGEF6	628.453	-1.90342	0.477162	-3.98904	6.63415e-05	0.000621084
ZNF879	285.936	-1.90586	0.693757	-2.74716	0.00601142	0.029773
MAFB.1	2195.03	-1.9097	0.422114	-4.52414	6.06417e-06	7.56578e-05
ZNF84.3	323.298	-1.91254	0.485851	-3.93648	8.26868e-05	0.000753716
COL8A1	2110.04	-1.91359	0.312214	-6.12911	8.83745e-10	2.81387e-08
LOC115074559	1658.7	-1.9178	0.730921	-2.62381	0.00869528	0.0400699
TSC22D3	1871.54	-1.91966	0.428481	-4.48016	7.45887e-06	8.97742e-05
LOC108797113	1515.37	-1.92304	0.361759	-5.31581	1.06184e-07	2.0564e-06
SUV39H1	1199.92	-1.92402	0.289387	-6.64859	2.95911e-11	1.3269e-09
SRD5A2	8156.19	-1.9292	0.216635	-8.90531	5.32394e-19	9.12533e-17
GTF2IRD2	367.982	-1.93157	0.495933	-3.89482	9.82712e-05	0.000871791
GREB1	517.776	-1.94575	0.717017	-2.71368	0.00665402	0.0322856
FAH	11021.4	-1.95011	0.169975	-11.4729	1.80547e-30	1.10375e-27
AMEX60DD040402	438.111	-1.95322	0.500852	-3.89979	9.62781e-05	0.000857156
LSG1	1509.44	-1.95447	0.323096	-6.04919	1.45575e-09	4.48712e-08
DISP1	968.895	-1.96297	0.670273	-2.92862	0.00340476	0.0187012
D9C73_028119.1	435.539	-1.97963	0.518184	-3.82033	0.000133274	0.0011411
PAWR	668.77	-1.9803	0.508471	-3.89463	9.83498e-05	0.000871791
TAF12	985.234	-1.98327	0.740638	-2.67778	0.00741113	0.0351396
TIAM2	383.489	-1.98423	0.636741	-3.11623	0.00183179	0.011051
SGTA	722.216	-1.99016	0.673412	-2.95534	0.00312324	0.0174369
BCLAF1	547.254	-1.99083	0.652257	-3.05221	0.00227162	0.0132553
FUCA2	2484.64	-1.99188	0.210127	-9.4794	2.55745e-21	5.79058e-19
TMEM87A	572.303	-1.99553	0.745169	-2.67796	0.00740731	0.0351306
SERPINH1	5525.4	-1.99583	0.201448	-9.90742	3.865e-23	1.05797e-20
CTSH	455.958	-1.99645	0.66194	-3.01605	0.00256088	0.0147138
SART1	1160.09	-1.99927	0.712466	-2.80612	0.00501421	0.0257882
SLIT3	2456.99	-2.00149	0.358451	-5.58372	2.35421e-08	5.3903e-07
AMEX60DD020576	182.546	-2.00185	0.744157	-2.69009	0.00714329	0.0341433
AKAP9	635.441	-2.00371	0.753775	-2.65824	0.00785507	0.0368351
ARRDC2	584.228	-2.00545	0.536293	-3.73946	0.000184418	0.00151127
LAMC3	546.232	-2.0056	0.475661	-4.21644	2.4819e-05	0.000261148
PKN2	778.005	-2.00648	0.605482	-3.31386	0.000920187	0.00613235
COX19	609.919	-2.01544	0.555435	-3.62857	0.000284996	0.00221288
SUCO	445.888	-2.01572	0.599369	-3.36307	0.000770821	0.00526121
CD74	8130.14	-2.02128	0.32707	-6.17996	6.41198e-10	2.09245e-08
SGPL1	1935.44	-2.02886	0.282338	-7.1859	6.67641e-13	4.10891e-11
OSTF1	1243.92	-2.0374	0.28729	-7.09179	1.32392e-12	7.63546e-11
NRBP1	759.602	-2.03804	0.453157	-4.49741	6.87853e-06	8.40455e-05
ABCD1	1065.76	-2.04044	0.660215	-3.09057	0.00199772	0.0118801
GNAI2	8562.39	-2.04187	0.27748	-7.3586	1.85851e-13	1.25313e-11
CDON	2966.94	-2.04187	0.226452	-9.01678	1.93703e-19	3.55251e-17
NUDT21	267.923	-2.04216	0.717791	-2.84506	0.00444029	0.0232671
ATP6V0D1.1	1281.87	-2.04407	0.529027	-3.86382	0.000111626	0.0009758
CUL9	793.605	-2.04565	0.380479	-5.37652	7.59389e-08	1.52611e-06
RPL37	3524.9	-2.04659	0.306424	-6.67893	2.40689e-11	1.09807e-09
PRSS35	2327.56	-2.04836	0.523129	-3.9156	9.01789e-05	0.000811646
LOC102059433	2197.46	-2.04886	0.316377	-6.47602	9.4175e-11	3.77111e-09
AMEX60DD055539	354.261	-2.051	0.644084	-3.18436	0.00145074	0.00906836
PWP2	589.771	-2.05484	0.516647	-3.97726	6.9713e-05	0.000648345
DCN	21904	-2.0571	0.242987	-8.46588	2.5422e-17	3.40321e-15
PRSS16	2605.76	-2.06421	0.26565	-7.77041	7.82325e-15	6.7046e-13
MRPL58	434.421	-2.06771	0.469168	-4.40719	1.04722e-05	0.00012125
SHOX	3890.4	-2.07881	0.432776	-4.80343	1.5597e-06	2.25412e-05
TRAF3	1196.88	-2.08505	0.466068	-4.4737	7.68791e-06	9.2396e-05
SEMA3D	1979.06	-2.08688	0.475035	-4.39311	1.11742e-05	0.000128567
CDK1	984.784	-2.08859	0.569853	-3.66514	0.000247205	0.00195673
N/A.15	1325.03	-2.08938	0.587822	-3.55444	0.00037879	0.00283687
AMEX60DD019012	726.816	-2.0896	0.393961	-5.30407	1.13248e-07	2.17711e-06
CTSB	16328	-2.09369	0.276295	-7.57773	3.51656e-14	2.68724e-12
ND2	895.788	-2.0939	0.411233	-5.09176	3.54746e-07	6.02412e-06
AMEX60DDU001007975	302.927	-2.09491	0.589689	-3.55256	0.000381504	0.00285466
APCDD1L	476.913	-2.09712	0.466206	-4.49826	6.85118e-06	8.37671e-05
FLRT2	2784.49	-2.09839	0.235083	-8.92615	4.41078e-19	7.85376e-17
PLA2G7	313.919	-2.10468	0.702273	-2.99696	0.00272686	0.0154928
ZMYM2	738.303	-2.11115	0.467533	-4.51551	6.31656e-06	7.82213e-05
TTC36	612.874	-2.11171	0.514822	-4.10182	4.09912e-05	0.000408576
DSE	942.686	-2.11389	0.335869	-6.29378	3.09826e-10	1.08233e-08
TRMT12	281.632	-2.12783	0.544341	-3.90901	9.26756e-05	0.000829512
LOC102462795	422.097	-2.12986	0.437897	-4.86385	1.15125e-06	1.71798e-05
TCF7L2	664.698	-2.1393	0.654072	-3.27074	0.00107268	0.00697868
PRMT6	275.926	-2.14561	0.827699	-2.59226	0.00953468	0.0431448
NBL1	1394.44	-2.14849	0.3491	-6.15439	7.53673e-10	2.43351e-08
FUOM	640.218	-2.15428	0.477545	-4.51116	6.44745e-06	7.952e-05
ST14	1379.89	-2.16028	0.471556	-4.58117	4.62378e-06	5.97604e-05
METRNL	3881.88	-2.16029	0.264132	-8.17883	2.86618e-16	3.34814e-14
IMPA1	762.371	-2.16628	0.614421	-3.52572	0.00042233	0.00312194
CCSAP	502.388	-2.16701	0.611456	-3.54401	0.000394086	0.00293444
ND4	22574.6	-2.16843	0.17365	-12.4873	8.75753e-36	8.35793e-33
CAV1	8373.24	-2.17039	0.19189	-11.3106	1.16281e-29	5.6121e-27
ERBB2	854.139	-2.17053	0.424188	-5.11691	3.10576e-07	5.36344e-06
DNAL4	379.63	-2.17174	0.445024	-4.88004	1.06062e-06	1.60098e-05
MGST1	1353.14	-2.17427	0.36196	-6.00693	1.89067e-09	5.6382e-08
GPT2	1186.06	-2.19385	0.559295	-3.92253	8.76238e-05	0.000792417
PDGFA	855.502	-2.19637	0.426919	-5.14469	2.67963e-07	4.72184e-06
LOC115092160	395.719	-2.20072	0.603375	-3.64735	0.000264964	0.00207579
STOM.1	1083.34	-2.20227	0.414181	-5.31717	1.05396e-07	2.04762e-06
CEBPD	4112.24	-2.20242	0.205302	-10.7277	7.54131e-27	2.94271e-24
AMEX60DD042484	259.406	-2.20554	0.837995	-2.63193	0.00849016	0.0393007
YIF1B	306.397	-2.20612	0.682967	-3.2302	0.00123702	0.00790582
TIMD4	1074.05	-2.2092	0.285906	-7.72701	1.101e-14	9.22026e-13
ALG5	1586.44	-2.2112	0.428716	-5.15771	2.49985e-07	4.43826e-06
PIGK	579.643	-2.21147	0.609584	-3.62783	0.000285812	0.00221596
ALOXE3	2221.01	-2.21401	0.603894	-3.66623	0.000246152	0.00195092
ABCB9	518.323	-2.21656	0.420271	-5.27413	1.33386e-07	2.53503e-06
TPMT	872.455	-2.21916	0.36876	-6.0179	1.76697e-09	5.29659e-08
TUBB2B	1641.18	-2.22398	0.648376	-3.43008	0.000603407	0.00425962
COL6A3	42267.2	-2.22753	0.202042	-11.0251	2.89124e-28	1.26251e-25
AMEX60DD015853	1747.13	-2.23002	0.674146	-3.30792	0.000939923	0.00624572
GPD1	781.549	-2.23547	0.557188	-4.01206	6.0192e-05	0.000570502
SNRPA1	1378.75	-2.23758	0.372602	-6.00529	1.90988e-09	5.68622e-08
PTPN9	673.603	-2.24578	0.572665	-3.92163	8.79524e-05	0.000794604
C3	352.33	-2.24919	0.679857	-3.30833	0.000938547	0.00623884
FAXDC2	5197.82	-2.25543	0.42871	-5.26097	1.433e-07	2.69275e-06
SOCS3	247.827	-2.25964	0.816941	-2.76597	0.00567534	0.0283767
RAB15	555.965	-2.25987	0.774377	-2.91831	0.00351931	0.0192439
AMEX60DD003055	235.377	-2.26219	0.639434	-3.5378	0.000403476	0.00299949
SERPINF1	18148.1	-2.26354	0.17588	-12.8698	6.66064e-38	6.78645e-35
LIMS2	546.423	-2.26377	0.680307	-3.32757	0.00087606	0.00586599
AMEX60DD047394	1148.57	-2.26881	0.501302	-4.52583	6.01588e-06	7.51575e-05
AMEX60DD013912	827.026	-2.27056	0.744374	-3.05029	0.00228617	0.0133233
PAPLN	1654.56	-2.27545	0.699071	-3.25496	0.00113408	0.00733391
MKLN1	220.369	-2.27782	0.676181	-3.36866	0.000755354	0.00517103
YEATS4	352.37	-2.28432	0.484123	-4.71848	2.37615e-06	3.28647e-05
DHX30	324.543	-2.28941	0.667307	-3.43082	0.000601749	0.00425191
NUGGC	293.845	-2.30049	0.590676	-3.89468	9.83295e-05	0.000871791
SLC1A5	5902.9	-2.30357	0.299151	-7.70036	1.35686e-14	1.12601e-12
ACAN	872.834	-2.31015	0.644685	-3.58337	0.000339188	0.00256948
TTF1	556.587	-2.32152	0.437384	-5.30774	1.10991e-07	2.14047e-06
TENT4A	348.023	-2.32469	0.632961	-3.67272	0.000239985	0.00190781
GFRA2	252.543	-2.32856	0.869241	-2.67884	0.00738778	0.0350743
AMEX60DD039760	2266.36	-2.32856	0.267462	-8.70614	3.14386e-18	4.8863e-16
WAPL	2141.52	-2.34765	0.427491	-5.49169	3.98109e-08	8.50971e-07
CEACAM5	220.583	-2.34982	0.750356	-3.13161	0.00173853	0.0105999
F5	267.312	-2.35436	0.809948	-2.90681	0.00365141	0.0198068
CILK1	416.079	-2.35879	0.452776	-5.20962	1.89223e-07	3.44623e-06
GRSF1	720.277	-2.36259	0.476227	-4.96106	7.01094e-07	1.11133e-05
ZNF385D	601.835	-2.36418	0.563372	-4.19648	2.7109e-05	0.000282167
SLC35F6	523.146	-2.36894	0.828339	-2.85987	0.00423819	0.0223808
NINJ1	585.067	-2.37056	0.643354	-3.68469	0.000228979	0.00182824
RNF2	823.787	-2.37267	0.414823	-5.71973	1.06693e-08	2.63713e-07
NGFR	3446.77	-2.37718	0.214712	-11.0715	1.72529e-28	7.71751e-26
PSMG4	737.351	-2.37901	0.584296	-4.07159	4.66942e-05	0.000456488
TMEM134	164.861	-2.38312	0.74788	-3.1865	0.00144007	0.00901087
ADA	639.464	-2.38493	0.559712	-4.26099	2.03519e-05	0.000218789
PALM	503.295	-2.38798	0.432754	-5.51809	3.42697e-08	7.48221e-07
EEF1E1	654.15	-2.39431	0.388408	-6.16443	7.07357e-10	2.30016e-08
OAF	1278.38	-2.39844	0.327596	-7.32132	2.45543e-13	1.62473e-11
AMEX60DD012225	414.763	-2.4042	0.52675	-4.56421	5.01376e-06	6.39891e-05
AMEX60DD025710	544.605	-2.41044	0.748394	-3.22082	0.00127825	0.00813153
GPX1	6476.77	-2.41118	0.315911	-7.63245	2.30325e-14	1.82076e-12
PPP1R13L	663.102	-2.41877	0.65456	-3.69526	0.000219661	0.00176228
RENBP	695.832	-2.42797	0.650036	-3.73513	0.000187615	0.00153404
LOC115089273	3442.46	-2.43178	0.397771	-6.11351	9.7464e-10	3.08188e-08
G0S2	2441.25	-2.4414	0.655642	-3.72367	0.000196347	0.00159336
NCEH1	338.733	-2.44263	0.573962	-4.25573	2.08372e-05	0.000223612
AMEX60DD049469	229.139	-2.44269	0.776193	-3.14702	0.00164945	0.0101207
SMG1	469.27	-2.4428	0.475551	-5.13679	2.79476e-07	4.90017e-06
TFAP2C	1324.91	-2.45299	0.40412	-6.06994	1.27955e-09	3.99098e-08
PARD3B	393.178	-2.4619	0.723789	-3.4014	0.000670413	0.00467327
NCAPD3	654.259	-2.47068	0.422987	-5.84104	5.18772e-09	1.40416e-07
RARRES1	1256.29	-2.47186	0.714761	-3.4583	0.000543586	0.00389733
DLX5	1128.11	-2.47702	0.568676	-4.35576	1.32607e-05	0.000150589
GPR143	373.295	-2.48339	0.44226	-5.61523	1.96299e-08	4.62147e-07
HLA-DMA	1173.39	-2.48746	0.773854	-3.21438	0.00130728	0.00829317
MPI	2338.63	-2.48853	0.304877	-8.16239	3.28452e-16	3.81254e-14
ZHX3	278.13	-2.5029	0.813414	-3.07703	0.00209075	0.0123612
PRDX2	3399.95	-2.50447	0.734866	-3.40806	0.000654261	0.00457432
NAMPT.S	1155.67	-2.51167	0.360025	-6.97639	3.02868e-12	1.61942e-10
MFSD1	1248.52	-2.51365	0.418809	-6.00191	1.95004e-09	5.79148e-08
AMEX60DD025336	567.111	-2.52549	0.524818	-4.81212	1.49337e-06	2.17196e-05
ANKRD13D	411.879	-2.54213	0.649836	-3.91196	9.15504e-05	0.000822403
NAGLU	808.91	-2.54538	0.642886	-3.9593	7.51711e-05	0.000694878
GDA.1	539.626	-2.54783	0.674685	-3.77633	0.000159155	0.00133344
PLD3	3763.41	-2.5489	0.384185	-6.63458	3.25436e-11	1.44866e-09
NAPA	1306.35	-2.54989	0.333341	-7.64947	2.01809e-14	1.62332e-12
CCNC	568.226	-2.55289	0.456909	-5.5873	2.30621e-08	5.30689e-07
FERMT2	1855.35	-2.55382	0.305553	-8.35805	6.3766e-17	8.06529e-15
TCN2	1161.97	-2.56187	0.328742	-7.79295	6.546e-15	5.71684e-13
SLC40A1	1733.75	-2.56596	0.764189	-3.35776	0.000785778	0.00534341
CTSV	8321.84	-2.57192	0.2851	-9.0211	1.86215e-19	3.44968e-17
AMEX60DD035089	914.162	-2.59064	0.586116	-4.42001	9.86973e-06	0.000115147
SUGT1P4-STRA6LP	2620.68	-2.59114	0.421498	-6.14746	7.87348e-10	2.52447e-08
NEURL1B	1032.45	-2.60643	0.301983	-8.63104	6.07988e-18	8.92039e-16
FGF16	325.838	-2.60985	0.481302	-5.42248	5.87765e-08	1.20983e-06
AMEX60DDU001007727	1580.44	-2.6181	0.445419	-5.87783	4.15687e-09	1.1447e-07
AMEX60DD032993	248.587	-2.62943	0.784619	-3.35122	0.000804574	0.005449
ECM2	2141.55	-2.63043	0.26352	-9.98189	1.82942e-23	5.24243e-21
PCBD1	4297.94	-2.63393	0.300977	-8.75125	2.11e-18	3.38031e-16
CTSZ	9121.59	-2.63443	0.263676	-9.99117	1.66607e-23	4.92834e-21
PSPH	617.56	-2.63706	0.599864	-4.39609	1.10218e-05	0.000127132
DNAJC8	2412.01	-2.65189	0.418184	-6.34146	2.276e-10	8.2331e-09
CARD19	713.275	-2.65581	0.449104	-5.91359	3.3474e-09	9.38706e-08
RETSAT	135.945	-2.66365	0.934552	-2.85019	0.00436926	0.0229737
LUM.1	704.116	-2.67579	0.520807	-5.13777	2.78015e-07	4.88391e-06
LUM	58052.7	-2.68253	0.192673	-13.9227	4.61074e-44	6.50469e-41
SLC43A2	17896.5	-2.70101	0.132693	-20.3554	4.16098e-92	2.54374e-88
LPAR1	320.58	-2.70303	0.788018	-3.43016	0.000603214	0.00425962
AGTR1	450.831	-2.70716	0.540282	-5.01064	5.42506e-07	8.82054e-06
TNMD	8410.92	-2.7112	0.298798	-9.0737	1.15048e-19	2.24465e-17
AMEX60DD010901	2506.94	-2.7117	0.284467	-9.53256	1.5345e-21	3.65491e-19
TPST2	362.027	-2.71354	0.701818	-3.86644	0.000110437	0.000968174
GP1BB	390.438	-2.71673	0.500251	-5.43073	5.61252e-08	1.16178e-06
ATF7IP2	356.941	-2.72482	0.845621	-3.22227	0.0012718	0.00809607
TCF7	1259.93	-2.72817	1.0729	-2.54279	0.010997	0.0483194
AMEX60DD009415	978.824	-2.74282	0.434167	-6.31744	2.65924e-10	9.45165e-09
ALG13	541.41	-2.74417	0.860407	-3.18938	0.00142577	0.00894579
KMT2C	251.585	-2.74544	0.687878	-3.99117	6.57486e-05	0.000616792
SYT-SSX2	625.299	-2.7505	0.548666	-5.01307	5.35689e-07	8.73143e-06
PLA2G4C	1503.76	-2.78385	0.288903	-9.63595	5.63661e-22	1.39696e-19
ADD3	1272.95	-2.78823	0.371826	-7.49875	6.44285e-14	4.65204e-12
SCYL3	295.542	-2.7908	0.584254	-4.77669	1.78206e-06	2.5316e-05
CLEC4M	483.225	-2.81041	0.526085	-5.34211	9.18715e-08	1.8137e-06
STOM	3758.75	-2.81144	0.510796	-5.50402	3.71219e-08	8.01902e-07
AMEX60DD035818	2128.38	-2.8168	0.569767	-4.94378	7.66235e-07	1.20418e-05
MTMR8	723.43	-2.82235	0.992266	-2.84435	0.00445027	0.0233118
GPR17	1508.84	-2.82514	0.427813	-6.60369	4.01048e-11	1.74294e-09
PPDPFL	607.55	-2.82707	0.441658	-6.40104	1.54322e-10	5.88323e-09
ASF1A	240.463	-2.85057	0.744248	-3.83014	0.000128073	0.00110282
TPRG1	893.779	-2.86687	0.639087	-4.48589	7.26113e-06	8.82499e-05
ITGB3BP	138.753	-2.86994	1.07673	-2.66541	0.00768942	0.0361971
HPGD	913.605	-2.8701	0.512837	-5.59651	2.1871e-08	5.07098e-07
IFIT5	370.44	-2.88193	0.852859	-3.37914	0.000727122	0.00501709
UCP2	38019.7	-2.8899	0.300975	-9.60179	7.85667e-22	1.92122e-19
ERCC8	164.401	-2.89148	1.02101	-2.83197	0.00462617	0.0240861
NRP1	850.365	-2.89352	0.423225	-6.83685	8.09528e-12	3.94492e-10
MFSD12	795.193	-2.89744	0.565676	-5.12208	3.02176e-07	5.22329e-06
ALDH5A1	1908.57	-2.9107	0.33561	-8.67288	4.21311e-18	6.28198e-16
MRPS10	269.793	-2.92349	0.503516	-5.80615	6.39263e-09	1.67248e-07
EFHD2	3536.8	-2.9329	0.44558	-6.5822	4.63536e-11	1.99092e-09
SF3B6	326.141	-2.95392	0.688943	-4.28761	1.80608e-05	0.000197164
LARP7	898.547	-2.95501	0.314284	-9.40234	5.33618e-21	1.16507e-18
RASSF2	994.239	-2.95683	0.341049	-8.66981	4.32841e-18	6.40186e-16
CDK5R1	218.333	-2.95798	1.15637	-2.55799	0.010528	0.0466722
RGS10	1164.29	-2.97412	0.418887	-7.10004	1.24718e-12	7.2384e-11
ASAH1	5599.59	-2.97986	0.458182	-6.50365	7.83927e-11	3.1808e-09
CLIP1	384.704	-2.98646	0.596847	-5.00372	5.62349e-07	9.11891e-06
AMEX60DD037419	339.067	-2.99705	0.89659	-3.34272	0.000829604	0.00559578
TGFBR2	680.454	-3.01585	0.615154	-4.90259	9.45797e-07	1.44549e-05
CCNK	404.732	-3.03196	0.649441	-4.66856	3.03316e-06	4.0873e-05
AMEX60DD022483	685.192	-3.03615	1.05929	-2.86621	0.00415418	0.0219878
AMEX60DD006910	96.9029	-3.0446	0.928395	-3.27942	0.0010402	0.00678906
LOC115461127	5075.31	-3.05112	0.336465	-9.06816	1.21047e-19	2.33685e-17
PDIA3.1	4117.46	-3.06179	0.549434	-5.57263	2.50923e-08	5.70959e-07
PDIA3	3976.34	-3.06382	0.214911	-14.2562	4.09966e-46	6.83525e-43
THRAP3	1109.65	-3.06933	0.931627	-3.29459	0.000985654	0.00649314
CHST7	133.29	-3.08576	1.18315	-2.60809	0.00910497	0.0415756
OJAV_G00236990.4	161.174	-3.10818	1.06962	-2.90588	0.00366223	0.0198381
SLC7A7	1863.88	-3.11355	0.387142	-8.04239	8.81021e-16	9.2331e-14
AMEX60DD022238	308.427	-3.12027	0.916032	-3.40629	0.000658522	0.00459562
TAF6	393.015	-3.13624	0.689835	-4.54637	5.45792e-06	6.88433e-05
PTGES3	3011.93	-3.15021	0.620188	-5.07944	3.78553e-07	6.39287e-06
KAZALD1	342.252	-3.15381	0.578762	-5.44924	5.05868e-08	1.05547e-06
MOV10	334.633	-3.16203	0.90396	-3.49798	0.000468796	0.00342266
SELENOP	19294.7	-3.16828	0.253785	-12.4841	9.11442e-36	8.35793e-33
FOSL2	1043.93	-3.1704	0.940486	-3.37103	0.000748881	0.00514015
AMEX60DD014511	710.623	-3.18108	0.976321	-3.25824	0.00112107	0.00726773
AMEX60DDU001036539	72.5313	-3.18841	0.991367	-3.21617	0.00129913	0.00824719
PXK	66.9396	-3.22243	1.19072	-2.70628	0.00680416	0.0328563
SPRY2	807.377	-3.22519	0.484198	-6.66089	2.72167e-11	1.23248e-09
ATP6V0C	8434.65	-3.23377	0.502948	-6.42963	1.27917e-10	4.95984e-09
TANC1	351.688	-3.24774	1.1986	-2.70961	0.00673624	0.0325884
RASSF5	685.218	-3.24825	0.588274	-5.52166	3.35805e-08	7.36682e-07
LOC108384132	975.453	-3.25395	1.21379	-2.68081	0.00734437	0.0349224
CDCA2	421.453	-3.34767	1.10162	-3.03885	0.00237485	0.0137919
AMEX60DD018214	373.149	-3.38401	0.612362	-5.52616	3.27318e-08	7.20649e-07
CCNH	182.67	-3.38678	1.21438	-2.7889	0.00528879	0.0268688
TAT	1028.82	-3.38935	1.16835	-2.90098	0.00372001	0.0201194
OGFRL1	471.504	-3.43597	0.59005	-5.82318	5.77374e-09	1.53242e-07
LOC112544605	104.324	-3.44171	1.31439	-2.61849	0.008832	0.0405251
MYLK.1	472.128	-3.47053	1.32171	-2.62578	0.00864499	0.0398966
UBALD2	407.622	-3.47767	0.652262	-5.33171	9.7294e-08	1.90638e-06
LOC100289269	64.4562	-3.52327	1.29912	-2.71204	0.00668696	0.0324112
MMP15	760.629	-3.54222	0.522063	-6.78504	1.16055e-11	5.48632e-10
LYPD6	317.392	-3.54857	1.36981	-2.59055	0.00958223	0.0433173
CYP4F22	553.387	-3.57017	1.17785	-3.0311	0.00243663	0.0141238
LRCH3	384.044	-3.57144	1.319	-2.70768	0.00677557	0.0327527
AMEX60DD029461	485.359	-3.57659	1.32911	-2.69097	0.00712455	0.0340715
LYN	774.019	-3.57764	0.469126	-7.62617	2.41825e-14	1.90347e-12
CYP1A1	246.094	-3.57776	1.39342	-2.56761	0.0102401	0.0455945
ZNF850	147.699	-3.591	0.725481	-4.94982	7.42837e-07	1.17042e-05
ASNSD1	345.386	-3.61219	0.767106	-4.70886	2.4911e-06	3.42994e-05
AMEX60DD052210	205.894	-3.6124	1.39996	-2.58036	0.00986975	0.0443438
SETD3	261.175	-3.6125	1.3739	-2.62939	0.0085539	0.0395373
LOC111772992.2	363.908	-3.61506	1.20168	-3.00835	0.00262669	0.015012
ANO5	361.653	-3.61669	1.34909	-2.68084	0.00734376	0.0349224
OJAV_G00236990.6	88.6657	-3.62648	1.38371	-2.62084	0.00877126	0.0402905
WNT11	506.849	-3.66451	1.3118	-2.7935	0.00521417	0.0265928
PARVG	628.661	-3.67585	1.29499	-2.83853	0.0045322	0.0236676
KRT8.1	631.472	-3.68888	1.31292	-2.80968	0.00495904	0.0255259
CTCF	430.898	-3.69245	1.32585	-2.78497	0.00535329	0.0271139
APOE	37875.1	-3.70381	0.637282	-5.81189	6.17723e-09	1.6254e-07
ND1	131357	-3.71748	0.301833	-12.3163	7.39889e-35	6.4617e-32
SLC7A8	3382.15	-3.71889	0.427334	-8.70253	3.24556e-18	4.9193e-16
CTSS	1062.02	-3.7316	0.48878	-7.63452	2.26656e-14	1.79951e-12
PDZD2	107.994	-3.73199	1.46135	-2.55379	0.0106556	0.0470334
ALPL	435.233	-3.73823	0.530565	-7.04576	1.84452e-12	1.03768e-10
HBG2.3	546.825	-3.7447	1.33466	-2.80573	0.00502027	0.0258048
AMEX60DD005414	68.609	-3.75081	1.13043	-3.31804	0.000906514	0.00604782
SOCS1	201.995	-3.75384	1.44057	-2.6058	0.00916587	0.0417956
AMEX60DD055480	263.854	-3.78025	0.666074	-5.67542	1.38345e-08	3.34288e-07
FAM180A	569.617	-3.78402	1.31404	-2.87968	0.00398083	0.021211
TRPV1	625.88	-3.8063	1.26532	-3.00818	0.00262815	0.0150156
LOC102937928	163.618	-3.81087	1.50269	-2.53604	0.0112115	0.0491089
LOC104632589	179.064	-3.83512	1.39827	-2.74276	0.00609243	0.0301092
ZNF417	49.6092	-3.83659	1.3203	-2.90585	0.00366258	0.0198381
FLJ45337.1	171.9	-3.84716	1.41879	-2.71159	0.00669623	0.0324356
TLR5.1	766.258	-3.86774	1.2912	-2.99547	0.00274022	0.0155494
CXCR4	448.527	-3.89373	1.31851	-2.95312	0.00314577	0.0175369
AMEX60DD039198	356.622	-3.89459	1.3453	-2.89496	0.00379209	0.020413
CHRD	514.118	-3.90346	1.32141	-2.954	0.00313683	0.0174968
LOC104413294	972.262	-3.90722	0.55734	-7.01048	2.37504e-12	1.2887e-10
F2RL2.1	143.92	-3.91549	1.52621	-2.56551	0.0103025	0.0457946
ELAC2	348.976	-3.92633	1.35107	-2.90608	0.00365983	0.0198381
AMEX60DD007805	307.94	-3.95004	1.31463	-3.00469	0.00265854	0.0151798
AMEX60DD015283	50.5799	-3.95596	1.24124	-3.1871	0.00143709	0.00900146
WDR88	298.159	-3.95956	1.30927	-3.02424	0.00249259	0.0143846
RNF220	347.533	-3.97784	1.32255	-3.00771	0.00263227	0.0150345
FANCC	228.492	-3.98329	0.855703	-4.65499	3.2399e-06	4.33405e-05
LOC114112675	136.9	-3.98758	1.56488	-2.54817	0.010829	0.0476956
TWIST2	8628.18	-4.01344	0.282836	-14.19	1.05621e-45	1.61424e-42
PTPN6	1650.36	-4.0278	0.434733	-9.26499	1.95091e-20	4.02018e-18
VEZT	277.615	-4.03253	1.35634	-2.97311	0.00294802	0.0165646
LOC112547415.5	291.335	-4.07777	1.50181	-2.71523	0.006623	0.0321849
DPP6	574.751	-4.08238	1.30393	-3.13083	0.00174311	0.0106173
LOC115089974	265.217	-4.10129	1.37019	-2.99323	0.00276043	0.0156544
THAP9	122.273	-4.10265	1.49832	-2.73817	0.00617817	0.030459
LOC102939338	209.054	-4.13868	1.36614	-3.02947	0.00244985	0.014187
AMEX60DD032648	475.305	-4.1516	1.3547	-3.0646	0.00217964	0.012796
JMJD7	116.061	-4.15592	1.41034	-2.94674	0.0032114	0.017794
OJAV_G00236990.5	36.1178	-4.16381	1.55525	-2.67725	0.00742284	0.0351861
AMEX60DD028577	739.965	-4.16664	0.800535	-5.20482	1.94189e-07	3.52966e-06
MICAL2	400.535	-4.16878	1.30104	-3.20418	0.00135447	0.00855703
AMEX60DD018538	34.9594	-4.17715	1.35939	-3.07281	0.00212051	0.0125048
FAM199X	247.683	-4.18223	1.36808	-3.057	0.00223563	0.0130828
AMEX60DD033172	96.9259	-4.18389	1.57801	-2.65137	0.00801661	0.0374782
NARS2	128.773	-4.19196	1.45566	-2.87976	0.0039798	0.021211
AMEX60DD014997	374.537	-4.19297	1.34716	-3.11244	0.00185547	0.0111608
AMEX60DDU001041187	37.5936	-4.22442	1.5029	-2.81084	0.00494124	0.0254414
VSIR	2439.39	-4.22964	0.275271	-15.3654	2.79447e-53	5.6945e-50
CXCL8.3	829.734	-4.24239	1.22981	-3.44964	0.000561327	0.00400729
LOC102723996	146.203	-4.24938	1.40689	-3.02041	0.00252429	0.01454
CD300LF	633.186	-4.2524	1.25664	-3.38393	0.000714556	0.00493781
D9C73_000132	107.667	-4.26141	1.5769	-2.7024	0.00688414	0.0331814
PPP1R14A	177.464	-4.27487	1.38053	-3.09653	0.00195797	0.0116854
KCTD21	33.3557	-4.2813	1.56766	-2.73101	0.00631405	0.0309873
CLCA2	1049.9	-4.28735	0.98356	-4.35901	1.30651e-05	0.000148736
C9	648.381	-4.28737	1.31168	-3.26862	0.00108073	0.00702359
ROHU_026682	69.1769	-4.29115	1.55394	-2.76146	0.00575437	0.0286936
LOC115374818	484.188	-4.29933	1.30516	-3.29409	0.000987395	0.00649761
GPR153	354.051	-4.30551	1.00828	-4.27014	1.95349e-05	0.000210871
ETFBKMT	55.2729	-4.31528	1.58515	-2.72231	0.00648266	0.0316034
BRD2	170.974	-4.31919	1.34572	-3.20958	0.00132929	0.00841823
FREM2.1	171.193	-4.32596	1.32655	-3.26106	0.00110997	0.00720088
PLCXD1	82.0674	-4.33435	1.27177	-3.40813	0.000654094	0.00457432
AMEX60DD034235	67.8598	-4.35163	1.36347	-3.19159	0.0014149	0.00888367
LOC101868296	208.191	-4.37445	1.31378	-3.32967	0.000869493	0.0058284
TMCO1	97.8835	-4.37657	1.51763	-2.88382	0.00392884	0.020982
ARHGAP28	528.64	-4.40207	1.22094	-3.60548	0.000311576	0.00238793
LOC115073459	247.3	-4.40504	0.756861	-5.82014	5.87968e-09	1.55379e-07
SH3RF2	135.599	-4.45433	1.49641	-2.97667	0.00291395	0.0164083
INPP5E	82.7335	-4.45546	1.50945	-2.95171	0.00316019	0.0175843
LOC108800051	200.472	-4.45556	1.32169	-3.37109	0.000748702	0.00514015
LOC114645960	1938.34	-4.46173	0.58755	-7.59379	3.10672e-14	2.4041e-12
LOC113837993.6	40.4747	-4.48344	1.60543	-2.79267	0.00522752	0.0266313
IKBKE	257.61	-4.48535	1.35027	-3.32182	0.000894315	0.00597078
ISM1	1230.89	-4.51115	0.526785	-8.56355	1.09443e-17	1.5322e-15
MTMR2	40.1165	-4.51647	1.75867	-2.56812	0.0102252	0.0455611
RALGPS1	102.329	-4.53928	1.43217	-3.16951	0.00152698	0.00947938
NT5E	77.3182	-4.54288	1.30049	-3.49321	0.000477247	0.00347882
CSF1R	6009.75	-4.55308	1.29875	-3.50575	0.000455325	0.0033416
LOC115082468	438.026	-4.60059	0.915875	-5.02317	5.08264e-07	8.32283e-06
AMEX60DD050844	152.523	-4.62982	1.3193	-3.50929	0.000449302	0.00330533
AOAH	240.905	-4.63315	1.41309	-3.27873	0.00104274	0.00679836
IL6R	730.317	-4.63479	1.19115	-3.89102	9.98244e-05	0.000883581
NSD3	367.026	-4.6404	1.24092	-3.7395	0.000184389	0.00151127
LOC115476040	190.788	-4.64156	1.46348	-3.17159	0.00151605	0.00941981
ACER1	273.74	-4.65281	1.32347	-3.51561	0.000438738	0.0032328
DLX6	1063.13	-4.67682	0.413372	-11.3138	1.12076e-29	5.55535e-27
AMEX60DDU001015071	40.8551	-4.68126	1.43705	-3.25755	0.00112377	0.00727754
WDPCP	121.848	-4.70106	1.40432	-3.34756	0.000815252	0.00550911
AMEX60DD040542	4392.99	-4.70514	0.555249	-8.47392	2.37273e-17	3.19969e-15
FTH1.1	21.0948	-4.72578	1.71498	-2.75559	0.00585865	0.0291107
LOC115460157	827.882	-4.72785	0.667483	-7.0831	1.40966e-12	8.0791e-11
CHD1L	77.4654	-4.73009	1.52718	-3.09726	0.00195318	0.0116641
AMEX60DD048514	55.2945	-4.79592	1.40532	-3.41269	0.000643258	0.00451487
AMEX60DD046915	140.594	-4.81457	1.4217	-3.38649	0.000707937	0.00489576
LOC100617989	22.6268	-4.82783	1.6687	-2.89317	0.00381373	0.0204994
IGSF3	2524.53	-4.8364	0.405971	-11.9132	1.01067e-32	7.4143e-30
SNAPC4	83.6903	-4.84176	1.62948	-2.97135	0.00296494	0.0166404
SPIB	825.746	-4.91799	1.20547	-4.07972	4.50903e-05	0.000444123
GALNT5	71.1461	-4.93118	1.80784	-2.72767	0.00637841	0.0312375
SCN3B	62.0624	-4.93324	1.5565	-3.16944	0.00152735	0.00947938
LOC568735	389.367	-4.9401	1.21638	-4.06131	4.87981e-05	0.000474024
LOC257642	62.7084	-4.94162	1.91272	-2.58356	0.00977859	0.0440096
ZNF420.3	78.445	-4.96532	1.40081	-3.54461	0.000393191	0.00293135
LHX9	2841.42	-4.96831	0.452108	-10.9892	4.30672e-28	1.83687e-25
BRD4	132.76	-4.97199	1.90621	-2.60831	0.00909904	0.0415632
AMEX60DD046332	253.497	-4.99937	0.797052	-6.27232	3.557e-10	1.22854e-08
AMEX60DD045933	53.6071	-5.01643	1.36763	-3.66796	0.000244493	0.00193861
UCHL1	401.572	-5.02981	1.18911	-4.22988	2.33815e-05	0.000248446
AMEX60DD024730	103.623	-5.04173	1.19614	-4.21502	2.4976e-05	0.000262498
FCN1.1	25.3188	-5.0582	1.9128	-2.6444	0.00818355	0.0381026
NPPC	77.8083	-5.06892	1.47187	-3.44385	0.000573488	0.00407823
ALX1	277.224	-5.08329	1.22749	-4.14121	3.45485e-05	0.000351621
ARNTL	257.338	-5.08332	1.23858	-4.10415	4.05803e-05	0.000405145
CXORF21	1262.78	-5.12739	1.75302	-2.92489	0.00344583	0.0188872
AMEX60DD008347	292.77	-5.13048	1.36413	-3.761	0.000169233	0.00140441
LOC114112644.1	37.1647	-5.15501	1.95007	-2.6435	0.00820541	0.038185
AMEX60DD042131	135.176	-5.19286	1.3796	-3.76404	0.000167189	0.00139059
GPR84	343.833	-5.20174	1.24692	-4.17166	3.02386e-05	0.00031191
CXCL8.2	203.532	-5.20179	1.26198	-4.12192	3.75721e-05	0.000378404
CD68	6680.96	-5.20947	0.557386	-9.34625	9.08066e-21	1.9365e-18
AMEX60DD019152	75.135	-5.21192	1.61578	-3.22564	0.00125689	0.0080123
AMEX60DD035545	40.0322	-5.21323	1.88752	-2.76195	0.00574576	0.0286666
AMEX60DD034001	47.0436	-5.21946	1.52833	-3.41515	0.000637477	0.00448115
RAB11FIP4	206.871	-5.22565	1.25479	-4.16456	3.11948e-05	0.000321231
AMEX60DD041631	75.6669	-5.2338	1.37856	-3.79656	0.000146716	0.00124228
AMEX60DDU001024279	20.4787	-5.24884	2.05306	-2.55659	0.0105704	0.0467584
ZNF84.5	43.0737	-5.27758	1.53803	-3.43139	0.000600487	0.00424718
ATXN7L2	165.814	-5.28717	0.943561	-5.60342	2.10157e-08	4.90367e-07
ZNF79.1	30.1615	-5.30913	1.76298	-3.01146	0.00259997	0.0148964
BCL2L14	80.5877	-5.33037	1.51854	-3.51018	0.000447796	0.00329558
WDR20	73.0376	-5.3387	1.16309	-4.59009	4.43059e-06	5.75068e-05
AMEX60DD022618	57.4417	-5.36384	1.33582	-4.01538	5.93493e-05	0.000563972
LOC115481882	70.0751	-5.37863	1.32237	-4.06741	4.75378e-05	0.000463747
AMEX60DD035276	144.557	-5.38018	1.24923	-4.3068	1.6563e-05	0.000183989
PLD1	142.765	-5.40181	1.00151	-5.39368	6.90281e-08	1.39732e-06
TSPAN3	2799.79	-5.42913	1.92518	-2.82006	0.00480145	0.0248332
LOC114789635.1	112.41	-5.49293	1.45676	-3.77065	0.000162825	0.00135799
PIH1D1	66.6307	-5.53661	1.57695	-3.51095	0.000446505	0.0032874
N/A	6747.07	-5.60295	0.501186	-11.1794	5.14424e-29	2.38325e-26
LOC115072993	1946.98	-5.60365	1.84044	-3.04474	0.0023288	0.0135588
LOC114595149.1	194.211	-5.60628	1.21443	-4.61638	3.90498e-06	5.13754e-05
LOC113837993.3	67.0788	-5.62094	1.63738	-3.43288	0.000597205	0.00422886
AMEX60DD041315	220.439	-5.66916	1.15013	-4.92915	8.2589e-07	1.28581e-05
ROMO1	27.6586	-5.68634	1.89576	-2.9995	0.00270423	0.0153832
CORO1A	2084.59	-5.70712	1.36194	-4.19044	2.78415e-05	0.000288809
N/A.22	45.285	-5.7128	2.25905	-2.52885	0.0114437	0.0498877
PAX9	1179.89	-5.71427	1.67165	-3.41835	0.000630022	0.00443555
LCP1	2354.68	-5.73145	1.78156	-3.21709	0.00129496	0.00822925
AMEX60DD021416	27.0178	-5.7337	1.95957	-2.926	0.00343356	0.0188255
SLC29A3	603.282	-5.73397	1.09112	-5.25511	1.47937e-07	2.77136e-06
CDKN2C	83.0052	-5.74103	1.13446	-5.0606	4.17943e-07	6.98094e-06
ENV.2	54.0198	-5.75582	2.06589	-2.78613	0.00533423	0.0270397
LOC108892972	27.5528	-5.77081	2.24548	-2.56997	0.0101707	0.0453957
SHISA5	62.6774	-5.77144	1.8099	-3.18882	0.00142855	0.00895715
XAF1	47.5263	-5.79972	1.68765	-3.43657	0.000589123	0.00417647
C12ORF43	48.1939	-5.82395	1.60635	-3.62557	0.000288322	0.00222997
TFEC	597.008	-5.83571	1.10296	-5.29096	1.21673e-07	2.32446e-06
ZNF268.2	46.1803	-5.86673	1.42408	-4.11965	3.79442e-05	0.000381731
AMEX60DDU001038748	29.5147	-5.87233	2.28327	-2.5719	0.0101143	0.0451769
C1QA	15779.1	-5.87748	0.903877	-6.50252	7.89859e-11	3.19075e-09
PARPI_0014716.2	44.9024	-5.88956	1.76718	-3.33275	0.000859917	0.00577054
AMEX60DD002043	49.3182	-5.91163	1.60544	-3.68225	0.000231182	0.00184503
LOC108791230	121.82	-5.92609	1.31656	-4.50119	6.75737e-06	8.27857e-05
AMEX60DD044609	141.144	-5.94429	1.26342	-4.70493	2.53948e-06	3.49388e-05
AMEX60DD024652	214.164	-5.95475	1.19168	-4.99692	5.82524e-07	9.37971e-06
LOC115479721	696.209	-5.96811	1.0487	-5.69094	1.26344e-08	3.07721e-07
LOC106549225	10020.8	-5.97836	0.275009	-21.7388	8.82524e-105	8.09275e-101
XELAEV_18006514MG	53.4263	-5.97847	1.52548	-3.91909	8.88855e-05	0.000802245
AMEX60DD039774	124.179	-5.9847	1.18384	-5.05532	4.29664e-07	7.15717e-06
METTL22	127.629	-5.99752	1.22511	-4.8955	9.80585e-07	1.4912e-05
CMTM3	767.978	-6.04859	1.05686	-5.72319	1.04545e-08	2.60549e-07
AMEX60DD021669	353.824	-6.06844	0.704047	-8.61937	6.73226e-18	9.73481e-16
CRTAC1	153.758	-6.07154	1.20042	-5.05783	4.24059e-07	7.07023e-06
NKAIN4	95.9545	-6.07473	1.39458	-4.35596	1.32482e-05	0.00015054
SPPL2B	68.268	-6.07964	1.51487	-4.0133	5.98762e-05	0.00056839
AGTPBP1	78.4966	-6.11365	1.41529	-4.31973	1.56224e-05	0.000174162
LOC109680780	39.4652	-6.12118	2.00268	-3.05649	0.00223944	0.0131009
DRAM2	1767.47	-6.12422	1.73863	-3.52243	0.000427604	0.00315711
PLXNA4	443.725	-6.12619	1.07065	-5.72193	1.05323e-08	2.61383e-07
LOC108703061	53.8663	-6.14441	1.55278	-3.95704	7.58831e-05	0.000700048
AB205_0030460	1237.63	-6.17171	1.60851	-3.83692	0.000124588	0.00107583
ZNF268.3	61.9484	-6.18534	1.68791	-3.66449	0.000247828	0.00196081
LRRCC1	62.806	-6.21482	1.49771	-4.14954	3.33146e-05	0.000341144
AMEX60DD050545	95.07	-6.24189	1.47577	-4.22959	2.34118e-05	0.000248624
MARCHF8	58.9326	-6.27338	1.52383	-4.11686	3.84075e-05	0.000385758
PHAX	21.2862	-6.27568	2.20293	-2.84879	0.00438863	0.0230557
COI	44.4041	-6.2954	1.9473	-3.23289	0.00122544	0.00784724
CYP2R1	20.8789	-6.31209	2.19321	-2.87801	0.00400193	0.0212925
LAMB3	61.13	-6.32274	1.45592	-4.3428	1.40681e-05	0.000158966
MAT1A	183.651	-6.33376	1.11995	-5.65538	1.55501e-08	3.73773e-07
AMEX60DD043838	61.9981	-6.35038	1.59212	-3.98863	6.64554e-05	0.000621551
LOC100336636.2	69.2173	-6.36059	1.42552	-4.46194	8.12224e-06	9.68542e-05
AMEX60DDU001020869	23.0665	-6.38852	2.28279	-2.79856	0.0051331	0.0262817
AMEX60DD031286	23.3755	-6.40983	2.24516	-2.85496	0.00430421	0.0226706
LOC113837993.5	72.8145	-6.41047	1.95564	-3.27793	0.0010457	0.00681525
ROHU_028321	22.3449	-6.41212	2.40889	-2.66186	0.00777106	0.0365065
AMEX60DD044268	65.2497	-6.41641	1.43797	-4.46213	8.11503e-06	9.68542e-05
LOC114789697.3	24.7365	-6.48415	2.41911	-2.68039	0.00735371	0.0349577
AMEX60DD044342	230.262	-6.48738	1.1238	-5.77271	7.80088e-09	1.99259e-07
LOC111559199	90.889	-6.49537	1.52218	-4.26715	1.97983e-05	0.000213589
MMP13	157.418	-6.52771	1.29443	-5.04292	4.58474e-07	7.57514e-06
STIL	130.661	-6.53152	1.23864	-5.27314	1.34106e-07	2.54343e-06
SLC11A1	1206.77	-6.53351	1.01574	-6.43229	1.25693e-10	4.8943e-09
OJAV_G00236990.1	49.5669	-6.53522	1.65078	-3.95886	7.53085e-05	0.000695448
TATDN3	323.107	-6.55864	1.02647	-6.38952	1.66402e-10	6.25372e-09
SPAG9	134.407	-6.57549	1.19111	-5.52047	3.38096e-08	7.39939e-07
CEP162	26.601	-6.60306	2.12328	-3.10984	0.00187192	0.0112524
AMEX60DD033717	27.2179	-6.62243	2.45554	-2.69693	0.00699815	0.0335633
LOC100336828.4	27.285	-6.62933	2.34555	-2.82634	0.00470833	0.024455
AMEX60DD019907	26.4734	-6.65506	2.15852	-3.08316	0.00204818	0.0121408
PLN	173.512	-6.67295	1.21631	-5.48623	4.10603e-08	8.75634e-07
LGALS3BP.1	11897	-6.68399	1.62401	-4.11574	3.85947e-05	0.000387426
AMEX60DD024733	27.3847	-6.70363	2.13676	-3.13729	0.00170517	0.0104293
LOC113837993	199.018	-6.7185	1.31571	-5.10635	3.28441e-07	5.62428e-06
ALOXE3.1	27.944	-6.73859	2.5159	-2.6784	0.0073975	0.0351113
LOC113746826.2	59.5192	-6.74094	1.56972	-4.29437	1.75194e-05	0.000192398
ACY3	9163.37	-6.76045	1.8977	-3.56244	0.000367427	0.00275736
ZNF300	56.2905	-6.78061	1.59264	-4.25746	2.0676e-05	0.000222013
SLC14A2	849.501	-6.78332	0.834879	-8.12492	4.47656e-16	4.94579e-14
PTTG1	170.933	-6.81142	1.06114	-6.41893	1.37234e-10	5.28755e-09
HBEGF	114.428	-6.82919	1.51705	-4.50162	6.74389e-06	8.26757e-05
SIMC1	210.159	-6.83961	0.841739	-8.12557	4.45273e-16	4.94579e-14
ZNF816	64.9714	-6.84686	1.95649	-3.49957	0.000466015	0.00340371
AMEX60DD056556	30.7729	-6.87212	2.09109	-3.28638	0.00101483	0.00664715
AMEX60DD035495	96.5903	-6.89535	1.28769	-5.35485	8.56293e-08	1.7033e-06
PIK3CG	158.812	-6.97439	1.24048	-5.62232	1.88415e-08	4.46451e-07
LOC102346348	97.8479	-7.00436	1.44711	-4.84026	1.29672e-06	1.91246e-05
LOC100336538.2	67.4359	-7.03831	1.53352	-4.58966	4.43977e-06	5.75513e-05
AMEX60DD042792	12.8535	-7.03889	2.72573	-2.58238	0.00981203	0.0441277
PNPLA2	910.546	-7.04536	0.931713	-7.56173	3.97751e-14	2.98965e-12
ZDHHC21	150.345	-7.06348	1.30233	-5.42373	5.83682e-08	1.20278e-06
ZNF420.5	36.7145	-7.07022	2.10245	-3.36284	0.000771448	0.00526143
AMEX60DD002396	37.1087	-7.08664	2.08745	-3.39488	0.000686593	0.00476974
UBE2F	13.3448	-7.09281	2.74684	-2.58217	0.00981799	0.0441328
N/A.7	76.2101	-7.1077	1.46058	-4.86635	1.13676e-06	1.69773e-05
AMEX60DD000422	13.5711	-7.11759	2.74818	-2.58993	0.00959966	0.0433533
AMEX60DDU001030511	78.4319	-7.14219	1.55126	-4.60411	4.14233e-06	5.42645e-05
LOC100336538.3	79.9486	-7.16526	1.61154	-4.44623	8.73922e-06	0.000103471
LOC100336538.5	40.3125	-7.21219	1.96578	-3.66886	0.000243632	0.00193262
LOC100337487.1	14.4926	-7.21254	2.78131	-2.59322	0.00950826	0.0430572
IDNK	14.6159	-7.22413	2.77201	-2.6061	0.00915808	0.0417705
AMEX60DD006978	41.0485	-7.22567	2.24152	-3.22356	0.00126607	0.0080652
AMEX60DD007046	39.1405	-7.22715	2.65791	-2.71911	0.00654586	0.0318607
LOC115094073	14.6622	-7.22911	2.63182	-2.74681	0.00601783	0.0297806
TECTA	83.0209	-7.23568	1.41476	-5.11442	3.14708e-07	5.41947e-06
AMEX60DD002998	41.2657	-7.24149	2.05372	-3.52603	0.000421833	0.00311952
ZNF84.6	42.0565	-7.24501	2.65815	-2.72559	0.00641871	0.0313583
IQCA1	14.8606	-7.24825	2.75721	-2.62884	0.00856772	0.0395898
AMEX60DD022352	14.8615	-7.24833	2.7967	-2.59174	0.00954915	0.0431783
D4764_21G0002310	14.9758	-7.25994	2.70646	-2.68245	0.00730852	0.0347992
AIF1	4456.45	-7.26292	1.76689	-4.11058	3.94671e-05	0.000394886
AMEX60DD011599	15.1557	-7.27645	2.71857	-2.67658	0.00743787	0.0352111
LOC115476378	15.3337	-7.29332	2.71207	-2.68921	0.00716215	0.0342156
AMEX60DDU001036777	15.417	-7.30122	2.60752	-2.80006	0.00510932	0.0261746
RTL1	120.39	-7.30137	1.39499	-5.23398	1.65899e-07	3.06404e-06
LOC115014274	15.6854	-7.32603	2.64029	-2.7747	0.00552521	0.0277699
BHMT	15.8831	-7.34455	2.54945	-2.88084	0.00396614	0.0211512
AMEX60DD024774	15.8904	-7.34495	2.57608	-2.85121	0.00435538	0.0229139
H2AC20	15.907	-7.3465	2.85071	-2.57708	0.0099639	0.0446776
AMEX60DD001973	83.8942	-7.35754	1.57485	-4.67188	2.98449e-06	4.02763e-05
LOC103174533.2	133.937	-7.37026	1.23589	-5.96355	2.46822e-09	7.13994e-08
AK9	45.9431	-7.37397	2.62721	-2.80677	0.00500408	0.0257433
AMEX60DD018428	86.8172	-7.40429	1.533	-4.82994	1.36573e-06	2.00541e-05
LOC108351097	46.4311	-7.42136	1.88068	-3.9461	7.94338e-05	0.000729502
GSONMT00055939001	16.8621	-7.43096	2.55151	-2.91238	0.00358688	0.0195261
LOC108176166.1	45.5158	-7.44019	2.18975	-3.39774	0.000679453	0.00472551
AMEX60DD009303	17.0203	-7.44461	2.70785	-2.74927	0.00597289	0.0296302
CCDC189	17.0637	-7.44855	2.80975	-2.65096	0.00802628	0.0375037
COQ4	133.795	-7.45421	1.40222	-5.31601	1.06064e-07	2.05626e-06
ZNF551.1	48.0132	-7.46473	1.98358	-3.76327	0.000167709	0.00139428
LOC115636827	17.3101	-7.46824	2.54833	-2.93064	0.00338268	0.0186066
AMEX60DD044832	17.3581	-7.47277	2.76024	-2.70729	0.00678345	0.0327822
OJAV_G00236990.3	49.2234	-7.47724	2.52395	-2.96252	0.00305134	0.0170771
CCDC3.1	17.4453	-7.47945	2.87374	-2.60269	0.00924946	0.0421035
AMEX60DD028538	17.6682	-7.49875	2.65438	-2.82505	0.00472736	0.0245261
TM6SF2	17.7748	-7.50641	2.65832	-2.82374	0.00474667	0.0246123
N4BP1	186.504	-7.50688	1.07576	-6.97821	2.98974e-12	1.60327e-10
AMEX60DD024857	17.825	-7.51063	2.71069	-2.77075	0.0055928	0.0280175
AMEX60DD009699	17.9443	-7.52087	2.56913	-2.9274	0.00341804	0.0187517
AMEX60DD006632	17.9459	-7.5213	2.67355	-2.81322	0.0049048	0.0252964
DPX16_23792	48.2853	-7.52467	2.07223	-3.6312	0.000282111	0.0021942
PAOX	256.084	-7.52993	0.968831	-7.77218	7.71483e-15	6.64272e-13
LOC103174533.4	18.0914	-7.53179	2.69491	-2.79482	0.0051928	0.0265429
AMEX60DD044872	18.1861	-7.54025	2.64869	-2.84679	0.00441631	0.0231679
GLRB	50.9094	-7.54898	2.00201	-3.77069	0.000162794	0.00135799
CD247	18.3257	-7.55116	2.57669	-2.93056	0.00338347	0.0186066
N/A.18	18.4231	-7.55853	2.51117	-3.00996	0.00261279	0.0149512
AMEX60DD053802	18.7599	-7.58488	2.46664	-3.07498	0.00210516	0.0124264
AMEX60DD020498	18.8434	-7.59121	2.44678	-3.10254	0.0019187	0.0115034
AMEX60DD041703	18.8809	-7.59346	2.52044	-3.01275	0.00258896	0.0148495
ST8SIA5	52.6097	-7.60189	1.89027	-4.02159	5.78054e-05	0.000551014
AMEX60DD030788	19.0555	-7.60711	2.42477	-3.13725	0.00170542	0.0104293
LOC503325	19.1353	-7.61277	2.96565	-2.56698	0.0102588	0.0456565
KRT8	51.6143	-7.62282	2.21968	-3.4342	0.000594296	0.00421151
RAB3IP	220.246	-7.62685	1.16104	-6.56899	5.06582e-11	2.17073e-09
LOC310926.2	19.4011	-7.6334	2.57422	-2.96532	0.00302364	0.0169376
DR999_PMT14336	54.3487	-7.6479	1.89861	-4.02816	5.62155e-05	0.000538466
GFAP	19.5972	-7.64795	2.81831	-2.71367	0.00665429	0.0322856
AMEX60DD017590	19.6925	-7.65435	2.65308	-2.88508	0.00391312	0.0209293
AMEX60DD015917	19.6924	-7.65463	2.45248	-3.12118	0.00180129	0.0109101
PDE10A	112.235	-7.66878	1.44796	-5.29626	1.18199e-07	2.26517e-06
BATF2	56.075	-7.69287	1.9022	-4.0442	5.25015e-05	0.00050654
LOC114595149.6	20.2833	-7.69705	2.45451	-3.13589	0.00171336	0.0104709
AMEX60DD051769	54.5692	-7.69712	1.85253	-4.15492	3.25403e-05	0.000334523
C10ORF67	20.314	-7.70008	2.68486	-2.86796	0.00413125	0.021879
AMEX60DD006967	20.4013	-7.70547	2.39856	-3.21255	0.00131564	0.00834329
DLG4	20.4602	-7.70977	2.65216	-2.90698	0.00364938	0.0198017
PRKCZ	20.5349	-7.71512	2.46537	-3.12939	0.00175169	0.0106448
ZNF839	20.6033	-7.71985	2.60707	-2.96112	0.00306524	0.0171496
PRKAB2	57.1362	-7.7213	1.87739	-4.11279	3.90901e-05	0.00039197
AMEX60DDU001020020	20.8037	-7.73379	2.43606	-3.17471	0.00149987	0.00933414
ROHU_016640	20.8224	-7.7351	2.67399	-2.89272	0.00381924	0.0205058
NBEAL1	20.959	-7.74416	2.6563	-2.9154	0.00355235	0.0193842
ABCB5	58.8876	-7.75508	2.07825	-3.73154	0.000190313	0.00155196
AMEX60DD011959	21.1167	-7.75555	2.51571	-3.08285	0.00205028	0.0121493
XELAEV_18015225MG	21.2344	-7.7633	2.57873	-3.01052	0.00260805	0.014938
IPO9	21.3707	-7.77259	2.63254	-2.95251	0.00315205	0.0175604
COL21A1	21.371	-7.77275	2.48078	-3.13318	0.00172923	0.0105538
LOC115088121	57.9339	-7.7834	1.87639	-4.14807	3.35297e-05	0.000343155
LOC111772992	284.817	-7.78564	1.19434	-6.51878	7.08815e-11	2.91472e-09
LOC100336617	59.5931	-7.78768	1.78029	-4.37438	1.21779e-05	0.000139328
LOC102361187	21.6775	-7.79287	2.45522	-3.174	0.00150353	0.00935371
CDH1D.1	21.6766	-7.7934	2.57648	-3.02482	0.00248779	0.0143613
LINGO1	21.724	-7.79594	2.49099	-3.12966	0.00175011	0.0106387
ZMYM1	21.723	-7.79677	2.47265	-3.1532	0.00161491	0.00993873
AMEX60DD040019	21.7695	-7.79977	2.54665	-3.06276	0.00219308	0.0128584
AMEX60DD042648	21.8002	-7.80121	2.39404	-3.2586	0.00111965	0.0072611
AMEX60DD026618	61.6702	-7.80364	2.52606	-3.08925	0.00200659	0.011929
ENKUR	21.9241	-7.80989	2.47777	-3.15199	0.00162163	0.00997675
CIB84_012915	22.059	-7.81849	2.36608	-3.30441	0.000951761	0.0063061
LOC113837993.4	22.1204	-7.82229	2.37345	-3.29575	0.000981586	0.00647099
AMEX60DDU001025734	22.1806	-7.8263	2.70011	-2.89851	0.00374937	0.0202484
ZNF658.2	22.2433	-7.82987	2.63105	-2.97595	0.00292081	0.0164318
NTN4	22.2542	-7.83053	2.59395	-3.01877	0.00253806	0.0146056
OTX1	22.3662	-7.83833	2.37497	-3.30039	0.000965518	0.00638802
AMEX60DD018185	22.4597	-7.84443	2.32879	-3.36845	0.000755915	0.00517294
DOK4	22.5172	-7.84773	2.35353	-3.33445	0.000854693	0.00574389
AMEX60DD042898	22.5193	-7.84819	2.31242	-3.39393	0.000688963	0.00478439
CCDC113	22.6117	-7.85446	2.41629	-3.25062	0.00115152	0.00742489
AMEX60DD010153	22.6662	-7.85776	2.38659	-3.29247	0.00099313	0.00652364
AMEX60DD000588	22.7017	-7.85967	2.37387	-3.31091	0.000929948	0.00619114
STAP1	64.1135	-7.86053	2.51003	-3.13165	0.00173825	0.0105999
CHIA	22.7532	-7.86321	2.41997	-3.2493	0.0011569	0.00745257
ITGBL1.1	22.8538	-7.86959	2.63715	-2.98413	0.00284383	0.0160282
TNFSF10	22.9376	-7.87423	2.58016	-3.05184	0.00227443	0.0132675
ITGA1	61.8017	-7.87454	1.76783	-4.45435	8.41472e-06	9.99615e-05
MYL7	23.0128	-7.87966	2.36143	-3.33682	0.000847419	0.00569709
N/A.2	7421.05	-7.88231	1.2109	-6.50948	7.54106e-11	3.08025e-09
NEXMIF	23.1942	-7.89081	2.77952	-2.83891	0.00452672	0.0236457
ZNF154	23.3785	-7.90237	2.49647	-3.16542	0.0015486	0.00959506
TNFSF12	23.3974	-7.9034	2.3021	-3.43312	0.000596677	0.00422675
ZBTB49	23.4316	-7.90528	2.7411	-2.88398	0.00392685	0.0209783
SULT1B1	23.5023	-7.91002	2.44337	-3.23734	0.00120648	0.00774204
AMEX60DDU001007216	23.519	-7.91106	2.35386	-3.36089	0.000776908	0.00528701
LOC115100974	23.5252	-7.91145	2.32937	-3.3964	0.000682789	0.00474511
CHRM2	23.5544	-7.91319	2.4134	-3.27886	0.00104228	0.00679783
TMEM135	23.5676	-7.91414	2.40292	-3.29355	0.000989313	0.00650323
LOC100336617.2	23.5734	-7.91465	2.58857	-3.05753	0.00223166	0.0130667
AFF4	23.592	-7.91532	2.35433	-3.36203	0.000773717	0.0052692
LOC115456697	23.6429	-7.91805	2.55431	-3.09988	0.00193599	0.0115692
STAB1	23.6957	-7.92207	2.72217	-2.9102	0.00361199	0.0196281
CERS1	23.715	-7.92315	2.39837	-3.30355	0.000954677	0.00632086
AMEX60DDU001013717	23.7858	-7.92725	2.46456	-3.2165	0.00129764	0.00824058
DNASE1L3.1	23.8196	-7.92956	2.38022	-3.33144	0.00086397	0.00579349
AMEX60DD033943	23.987	-7.93877	2.496	-3.18059	0.00146974	0.0091715
ZNF850.3	23.9892	-7.93917	2.57501	-3.08316	0.00204817	0.0121408
AMEX60DD001579	24.0591	-7.94366	2.51507	-3.15842	0.00158627	0.00979204
SPP1	24.1002	-7.94595	2.30153	-3.45247	0.000555479	0.00397018
OCM	24.1356	-7.94806	2.41686	-3.28858	0.00100693	0.0066001
AMEX60DD016543	24.168	-7.94992	2.71381	-2.92943	0.00339581	0.0186632
C1ORF53	260.155	-7.95683	0.987556	-8.05709	7.8134e-16	8.28311e-14
AMEX60DDU001008383	24.3016	-7.95834	2.73216	-2.91284	0.0035816	0.0195147
LOC100336828.3	24.4573	-7.96717	2.29172	-3.47651	0.000507994	0.0036723
FHOD3	24.4808	-7.96876	2.65581	-3.0005	0.00269535	0.0153422
UNG	207.548	-7.96952	1.20372	-6.62073	3.57441e-11	1.57072e-09
CAPN1	24.6096	-7.97607	2.59653	-3.07182	0.00212761	0.0125387
ZNF16.2	24.7126	-7.98272	2.82161	-2.82914	0.0046673	0.0242763
LOC100336617.1	24.8111	-7.98753	2.40139	-3.32621	0.000880359	0.00589047
ZNF347.1	24.9504	-7.99616	2.36246	-3.38468	0.000712624	0.00492632
AMEX60DD051364	69.5548	-8.00295	1.92836	-4.15012	3.32295e-05	0.000340463
AMEX60DD001938	25.1377	-8.00642	2.60159	-3.07751	0.00208737	0.0123452
AMEX60DD044552	25.1758	-8.00924	2.29535	-3.48933	0.000484224	0.00352268
AMEX60DD040543	25.3158	-8.017	2.56342	-3.12746	0.00176325	0.0107057
LOC100337487	25.3673	-8.02032	2.50138	-3.20636	0.00134424	0.00849532
IRAK3	70.966	-8.03096	1.95788	-4.10186	4.09844e-05	0.000408576
ZNF658	25.6143	-8.03368	2.33023	-3.44759	0.000565621	0.00402854
ARID5A	25.6361	-8.03542	2.32232	-3.46009	0.000540001	0.00387769
HBG2.4	25.657	-8.03649	3.14615	-2.55439	0.0106374	0.0469645
ZSCAN2	25.7013	-8.03925	2.38945	-3.36448	0.000766891	0.00524023
HEG1	69.5534	-8.0447	1.74002	-4.62333	3.77624e-06	4.97888e-05
D9C73_028124	25.808	-8.04506	3.16365	-2.54297	0.0109916	0.048307
AMEX60DD003267	25.9278	-8.05114	2.32843	-3.45776	0.000544694	0.00389917
NAPB	25.9243	-8.05144	2.43592	-3.30529	0.00094877	0.00628887
AMEX60DD029021	26.0286	-8.05738	3.16933	-2.5423	0.0110126	0.0483762
PTGFR	26.0468	-8.05798	2.616	-3.08027	0.00206816	0.0122395
NLRC3.1	26.0738	-8.05951	2.24634	-3.58784	0.000333432	0.00253215
BICDL2	26.0699	-8.05993	2.78769	-2.89126	0.00383701	0.0205762
FCN1	26.1173	-8.06191	2.44597	-3.29599	0.000980738	0.00646989
PRDM9.1	26.1835	-8.06577	2.24088	-3.59937	0.000318991	0.00243762
RETSAT.1	26.2356	-8.06875	3.14095	-2.56888	0.0102026	0.045505
LOC113747646	26.2532	-8.06916	2.31517	-3.48534	0.000491508	0.00356718
GSONMT00027580001.1	26.267	-8.07003	2.66294	-3.0305	0.00244147	0.0141474
MYO5B	26.2761	-8.07052	2.68089	-3.01039	0.00260908	0.0149393
TCP11L1	26.2955	-8.07191	3.14603	-2.56574	0.0102955	0.0457743
AMEX60DD007214	26.2997	-8.07199	3.18381	-2.53532	0.0112344	0.049179
AMEX60DD028105	73.1233	-8.07477	1.9469	-4.14751	3.36116e-05	0.00034361
WDR3.1	26.525	-8.08448	3.12719	-2.58522	0.00973167	0.0438523
AMEX60DD014916	26.5801	-8.08768	2.52172	-3.20721	0.00134028	0.00847321
ZNF84.4	26.5916	-8.08802	2.30615	-3.50716	0.000452925	0.00332784
P2RY2.1	26.6338	-8.09043	2.22052	-3.64349	0.000268971	0.0021018
SLC7A10	26.6595	-8.09148	2.49969	-3.237	0.00120795	0.00774882
DIAPH1	26.6936	-8.09358	3.1275	-2.58788	0.00965696	0.0435799
SPATA13	71.3944	-8.09505	2.50845	-3.22711	0.00125047	0.00797694
LOC111772992.1	74.0116	-8.09558	1.87316	-4.32187	1.54711e-05	0.000172696
AMEX60DD021349	26.7446	-8.09637	3.14939	-2.57077	0.0101473	0.045313
ARHGAP21	26.764	-8.09716	3.16638	-2.55723	0.010551	0.0467207
PPP1R3G	26.774	-8.09779	3.14842	-2.57202	0.0101107	0.0451739
AMEX60DD031437	26.7903	-8.09856	3.14555	-2.57461	0.0100353	0.0449309
NRROS.1	26.8071	-8.09987	2.39815	-3.37755	0.00073136	0.00503874
PRDM9.2	26.9544	-8.10786	2.88035	-2.81488	0.00487951	0.0251943
ZNF420.4	26.9805	-8.10908	2.33578	-3.47168	0.000517205	0.00372859
ZNF436	27.0452	-8.11251	3.11767	-2.60211	0.00926532	0.0421443
AMEX60DD036108	27.0535	-8.11256	2.28744	-3.54657	0.000390286	0.00291562
FOXA2	27.0891	-8.11486	3.20626	-2.53094	0.0113756	0.0496617
AMEX60DD020563	27.0961	-8.11503	2.26225	-3.58714	0.000334319	0.00253784
AMEX60DD002011	27.1351	-8.11687	3.19423	-2.5411	0.0110504	0.0485074
LOC106588925	27.1469	-8.1173	2.4061	-3.37364	0.000741821	0.00510124
LOC115094349	27.1727	-8.11884	2.31964	-3.50005	0.000465173	0.00340027
P2RY12	27.1857	-8.11999	3.12669	-2.59699	0.00940437	0.0426604
RDX	27.1976	-8.12034	2.67128	-3.03987	0.00236684	0.0137628
DYNLRB2	27.2201	-8.12155	3.12239	-2.60107	0.00929342	0.0422512
AMEX60DD027453	27.2266	-8.12205	3.1761	-2.55724	0.0105506	0.0467207
AMEX60DD020552	27.2576	-8.12419	2.76812	-2.93491	0.00333644	0.0183976
CEP78	27.3189	-8.12682	2.28938	-3.54979	0.000385545	0.00288137
AMEX60DD046383	27.328	-8.12709	2.36446	-3.43719	0.000587785	0.0041702
VPS13A	27.3258	-8.12736	3.17956	-2.55613	0.0105844	0.0468094
MED27	27.3387	-8.12804	3.15591	-2.5755	0.0100095	0.0448399
AMEX60DD028922	27.4112	-8.13161	3.21033	-2.53295	0.0113108	0.0494272
AMEX60DD029736	27.48	-8.13539	3.13301	-2.59667	0.00941336	0.0426801
PANX3	27.5174	-8.13745	3.11339	-2.6137	0.00895683	0.0409768
AMEX60DD041001	27.5767	-8.14024	3.13001	-2.6007	0.00930327	0.0422855
TMEM234	76.2095	-8.14542	1.74058	-4.67972	2.87271e-06	3.89975e-05
AMEX60DD020697	27.6892	-8.14663	2.23493	-3.64514	0.000267245	0.0020901
NLGN3	27.7075	-8.14752	2.38925	-3.41007	0.000649451	0.00455137
CHRNB1	27.7227	-8.14799	2.50104	-3.25784	0.00112263	0.00727269
AMEX60DD053035	27.7919	-8.15125	2.76477	-2.94826	0.00319571	0.0177443
AMEX60DD046609	27.8124	-8.15302	3.16991	-2.572	0.0101112	0.0451739
AMEX60DD018527	27.8831	-8.15643	3.21042	-2.54061	0.0110658	0.0485637
AMEX60DD037104	27.8882	-8.15647	3.2053	-2.54468	0.0109378	0.0480877
TRAF3.1	27.9315	-8.15852	2.43084	-3.35625	0.000790065	0.00536659
TTC22	27.9284	-8.15885	3.17409	-2.57046	0.0101564	0.0453429
DACH1	76.9021	-8.15939	1.72618	-4.72685	2.28028e-06	3.1658e-05
LOC101933521	27.9485	-8.15992	3.19262	-2.55587	0.0105923	0.0468216
AMEX60DD054675	27.9565	-8.16034	3.17219	-2.57246	0.0100978	0.0451363
ZNF554	27.9616	-8.16052	3.13323	-2.60451	0.0092005	0.0419119
SLC1A2	27.9675	-8.16083	2.47319	-3.29972	0.000967809	0.00640018
CDKL5	27.981	-8.16118	2.30162	-3.54585	0.000391351	0.00292238
SPTLC2	27.99	-8.16208	3.09196	-2.63977	0.00829616	0.0385389
WASF3	28.0578	-8.16531	2.26911	-3.59847	0.000320098	0.00244506
AMEX60DDU001007090	28.1489	-8.17005	3.18972	-2.56137	0.010426	0.0462761
LOC102944767	28.1513	-8.17045	3.18291	-2.56697	0.010259	0.0456565
AMEX60DD016869	28.2186	-8.17355	3.1133	-2.62537	0.00865555	0.0399353
AMEX60DD008512	28.2299	-8.17437	2.3064	-3.54422	0.000393783	0.00293444
MMP23B	28.2396	-8.17453	3.10243	-2.63488	0.00841675	0.0390101
LOC115370421.1	28.321	-8.17838	2.41889	-3.38105	0.000722097	0.00498429
CRNKL1	28.373	-8.18177	3.11168	-2.62938	0.0085542	0.0395373
MMP13.1	28.4075	-8.18337	3.10899	-2.63217	0.0084842	0.0392831
AMEX60DD042568	28.4257	-8.18411	2.2086	-3.70556	0.000210921	0.0016996
ASTL	28.4826	-8.18687	3.10621	-2.63565	0.00839774	0.0389417
CFAP157	28.4968	-8.18773	3.12513	-2.61997	0.00879378	0.0403801
TRIM15	28.5008	-8.18777	2.32784	-3.51733	0.000435909	0.00321454
GGT7	28.5223	-8.18948	2.32613	-3.52064	0.000430504	0.00317724
CDH7	28.6018	-8.19283	3.12336	-2.62308	0.00871387	0.0401035
PREPL	28.6378	-8.19523	3.1233	-2.6239	0.00869297	0.0400699
AMEX60DD028970	28.6667	-8.19659	3.08503	-2.65689	0.00788644	0.0369633
AMEX60DD044232	28.6745	-8.19685	3.09252	-2.65054	0.00803644	0.0375416
AMEX60DD038980	28.6909	-8.19722	2.26727	-3.61545	0.000299823	0.00230653
AMEX60DDU001040498	28.7002	-8.19795	3.10688	-2.63864	0.00832393	0.0386483
AMEX60DD054184	28.7367	-8.20004	3.10189	-2.64356	0.00820396	0.038185
AMEX60DD002700	28.8232	-8.20424	2.29118	-3.58079	0.000342552	0.00259068
LOC106705605	28.8231	-8.20451	3.17836	-2.58136	0.00984113	0.044226
EEF1AKMT2	160.921	-8.20495	1.29608	-6.33061	2.44192e-10	8.79859e-09
LOC115096098	28.8642	-8.20677	2.48145	-3.30725	0.000942171	0.0062516
OTOP2	80.632	-8.21084	2.05857	-3.98862	6.64592e-05	0.000621551
JAG1	28.9727	-8.21181	3.13479	-2.61957	0.00880398	0.0404066
SLC6A4	29.0148	-8.21367	2.29259	-3.58271	0.000340049	0.00257494
GPR132	29.0222	-8.21407	2.49534	-3.29176	0.000995631	0.00653773
SLC24A1	29.0341	-8.21452	3.21894	-2.55193	0.0107128	0.0472291
CNGB1	29.0585	-8.2158	2.19287	-3.7466	0.000179244	0.00147414
PCDH8.1	29.0686	-8.21634	2.38798	-3.44071	0.000580191	0.00412005
PARPI_0009075	29.0808	-8.21713	2.27778	-3.60752	0.00030914	0.00237025
AMEX60DD012279	29.1199	-8.21952	2.36033	-3.48236	0.000497018	0.00360147
GABBR2	29.1734	-8.22192	3.08452	-2.66555	0.00768635	0.0361936
MTIF2	29.2684	-8.22588	2.44694	-3.3617	0.000774635	0.0052735
MAST1	29.2835	-8.22688	3.11104	-2.64441	0.00818335	0.0381026
AMEX60DD040912	29.2962	-8.22786	2.68115	-3.06878	0.00214934	0.0126464
NLK.1	29.3268	-8.22975	2.31784	-3.55061	0.000384342	0.00287355
C11ORF54	29.3838	-8.23209	3.1047	-2.6515	0.00801358	0.0374782
AMEX60DD028906	29.4045	-8.23318	2.51502	-3.2736	0.00106187	0.00691082
SYT6	29.436	-8.23447	3.18069	-2.58889	0.00962854	0.0434686
PRR7	29.4911	-8.23757	3.15142	-2.61392	0.00895097	0.0409741
URGCP	29.5456	-8.23971	3.09986	-2.65809	0.00785852	0.0368418
AMEX60DD020917	29.5384	-8.23972	2.17342	-3.79113	0.000149964	0.00126394
BEST2	29.5614	-8.24091	3.12903	-2.6337	0.00844611	0.0391166
CSF3R	29.6058	-8.24326	2.28071	-3.61433	0.000301122	0.00231554
CEP192	29.6258	-8.24398	2.55019	-3.23269	0.0012263	0.00785005
AMEX60DD007788	29.6367	-8.24402	2.27395	-3.62542	0.000288494	0.00222997
AMEX60DD011713	29.6336	-8.24429	2.49943	-3.29846	0.000972161	0.00642502
AMEX60DD014034	29.6913	-8.24755	2.31316	-3.5655	0.000363166	0.0027297
LOC104942223	29.7081	-8.24764	3.16242	-2.60802	0.00910681	0.0415756
CHIT1	29.7281	-8.24837	2.37307	-3.47582	0.000509303	0.0036792
RASL11A	79.9271	-8.24865	1.87818	-4.39182	1.12405e-05	0.000129086
LOC115473999	29.8364	-8.25376	2.3947	-3.44668	0.000567522	0.00403912
AMEX60DD041074	29.8461	-8.25445	3.14189	-2.62723	0.00860837	0.0397673
AMEX60DD015900	29.8959	-8.2572	2.4855	-3.32214	0.000893286	0.00596608
MAFK	30.0025	-8.26213	3.05875	-2.70114	0.00691019	0.0332632
LOC112842973	30.0776	-8.26589	3.07635	-2.68691	0.00721157	0.0344069
LOC115464761	30.0847	-8.26643	2.30244	-3.59029	0.000330314	0.00251283
XELAEV_18000201MG	30.193	-8.27105	3.06616	-2.69752	0.00698573	0.0335484
C16ORF89	30.2693	-8.27485	2.24187	-3.69105	0.00022333	0.00178964
NANP	30.2806	-8.27526	2.16631	-3.81997	0.000133467	0.00114222
ATP12A	30.2776	-8.27542	3.16382	-2.61564	0.00890603	0.0408137
FZD3	30.3424	-8.27791	2.4439	-3.38717	0.000706174	0.00488726
AMEX60DD005021	30.3886	-8.2804	3.07262	-2.6949	0.00704104	0.0337265
AMEX60DD033103	30.4906	-8.28506	3.13245	-2.64491	0.00817127	0.0380648
LC27	30.4837	-8.28525	2.15936	-3.83691	0.000124595	0.00107583
METTL11B	30.558	-8.2883	3.11074	-2.66442	0.00771222	0.0362486
LMNA	30.6098	-8.29079	2.24159	-3.69862	0.000216775	0.00174218
GPM6A	30.6083	-8.29082	2.20006	-3.76845	0.000164265	0.00136938
RAMP3	30.6282	-8.29165	2.23544	-3.70918	0.00020793	0.00167833
ANKRD13B	30.6335	-8.2919	3.20154	-2.58998	0.00959826	0.0433533
ADORA2AB	30.6508	-8.29257	2.70663	-3.06379	0.00218549	0.0128219
HARBI1	30.6629	-8.29363	3.07991	-2.69282	0.00708511	0.0339183
CLASP1	30.6676	-8.29386	2.36567	-3.50592	0.000455029	0.00334076
SARM1	82.5981	-8.29565	1.84643	-4.49279	7.02947e-06	8.56615e-05
AMEX60DD006181	30.7882	-8.29994	2.3148	-3.5856	0.00033631	0.00255084
ZNF419	30.7986	-8.29997	2.20986	-3.75588	0.000172735	0.00143037
CPSF4	30.8377	-8.30151	3.06086	-2.71215	0.00668492	0.0324112
AMEX60DD047571	30.8559	-8.30239	2.15562	-3.8515	0.000117396	0.00101943
LOC115650662	30.8788	-8.30367	3.04425	-2.72765	0.00637866	0.0312375
AHRR	30.9013	-8.30457	2.64745	-3.13682	0.00170791	0.010441
LOC100336538.6	30.9287	-8.30577	2.52805	-3.28544	0.00101823	0.00666705
SLC13A3	30.9657	-8.30769	2.27488	-3.65192	0.00026029	0.00204617
PCDH8.3	31.0105	-8.30961	3.0484	-2.72589	0.00641278	0.0313385
AMEX60DDU001017646	31.0288	-8.31106	2.55885	-3.24797	0.00116232	0.00748379
LOC107604018	31.0537	-8.31148	2.37408	-3.50092	0.000463655	0.00339052
LOC106581627	31.0799	-8.31257	2.7594	-3.01246	0.00259139	0.0148565
AMEX60DD019988	31.0938	-8.31318	2.27398	-3.65579	0.000256392	0.00201986
DLK1	31.0981	-8.31409	2.16682	-3.83701	0.000124544	0.00107583
LOC115091183	31.1138	-8.31473	2.46235	-3.37675	0.000733487	0.00504961
LOC114112644	31.1846	-8.31733	2.63168	-3.16047	0.00157516	0.00973003
KIAA2012	31.1999	-8.319	2.27671	-3.65395	0.000258234	0.00203175
TSPAN1	31.2124	-8.3194	2.22379	-3.74109	0.000183223	0.00150417
GAL3ST1	31.2608	-8.32128	3.06886	-2.71152	0.00669758	0.0324356
PAWR.1	31.2844	-8.32236	3.05558	-2.72366	0.00645633	0.0315002
CFAP161	31.309	-8.3233	3.10799	-2.67803	0.00740567	0.0351306
TMEM59L	31.3083	-8.3235	3.0858	-2.69735	0.00698934	0.0335484
AMEX60DD025256	31.3184	-8.3238	3.07695	-2.70521	0.00682611	0.032919
PCDH8.2	31.3381	-8.32457	2.68282	-3.10292	0.00191624	0.0114924
AMEX60DD029008	31.3393	-8.32529	3.26174	-2.55241	0.0106981	0.0471871
AMEX60DD019345	31.4085	-8.32793	3.10568	-2.68151	0.00732897	0.0348689
OJAV_G00236990.2	31.4202	-8.32825	2.64626	-3.14718	0.00164856	0.0101207
AMEX60DD031455	31.4373	-8.33	2.25683	-3.69101	0.000223364	0.00178964
LOC102358808	31.4679	-8.33091	2.12813	-3.91466	9.05315e-05	0.000814295
AMEX60DD055201	31.475	-8.33151	2.27907	-3.65567	0.000256512	0.00201993
DES	31.4834	-8.332	2.25266	-3.69874	0.000216675	0.00174214
HMGXB3	31.4873	-8.3321	2.40949	-3.45803	0.000544134	0.00389821
AMEX60DD044440	31.5269	-8.33342	3.1033	-2.68534	0.00724559	0.0345512
HCG_1782854.1	31.6129	-8.33752	3.15625	-2.64159	0.00825172	0.0383811
HES5	31.6457	-8.33885	2.31576	-3.60091	0.000317101	0.00242621
CAPS2	31.6483	-8.33895	2.19142	-3.80527	0.000141648	0.00120381
SUSD1	31.6949	-8.34147	2.48779	-3.35297	0.000799502	0.00541865
SLC46A2	31.6971	-8.3416	3.09155	-2.69819	0.00697169	0.0335153
H2AX	31.8014	-8.34594	3.04762	-2.73851	0.00617191	0.0304364
LOC115100255	31.8507	-8.34888	2.4995	-3.34022	0.000837135	0.00564036
PROD1	31.9314	-8.35206	3.08549	-2.70688	0.00679183	0.0328054
LOC100022070	31.9556	-8.35272	2.20516	-3.78782	0.000151978	0.00127915
AMEX60DD009278	31.969	-8.35384	2.15155	-3.8827	0.000103301	0.000912151
AMEX60DD044998	32.0079	-8.35509	2.28937	-3.64952	0.00026273	0.00206095
CDADC1	32.0734	-8.35877	2.64224	-3.16352	0.00155875	0.00965138
TNKS2	32.1478	-8.36165	3.08109	-2.71386	0.00665036	0.0322856
STK40	32.1639	-8.36247	3.12093	-2.67948	0.00737363	0.0350343
TAX1BP3	32.1638	-8.36252	3.02924	-2.7606	0.00576953	0.0287302
AMEX60DD034229	32.1595	-8.36258	2.21553	-3.77453	0.000160313	0.00134191
ABHD8	32.2066	-8.36413	3.11261	-2.68717	0.00720597	0.0343891
CPA2	32.3373	-8.37032	3.01382	-2.77731	0.00548107	0.0275934
LOC114789697.2	32.3487	-8.37079	3.02024	-2.77156	0.00557877	0.0279701
ZNF536	32.4745	-8.37605	3.04918	-2.74698	0.00601465	0.0297806
LOC113746826.4	32.484	-8.37689	3.03297	-2.76194	0.00574582	0.0286666
AMEX60DD011727	32.5362	-8.37928	2.16691	-3.86693	0.000110215	0.000966688
JCAD	32.5702	-8.38057	2.22753	-3.76228	0.000168373	0.00139916
ZNF300.2	32.5726	-8.38085	3.01156	-2.78289	0.00538767	0.0272579
POU2F2	87.667	-8.38288	1.88636	-4.44395	8.83226e-06	0.000104371
DLL3	32.6762	-8.38532	3.04701	-2.75198	0.00592362	0.0294096
GIMAP4	32.7367	-8.38776	3.17701	-2.64014	0.00828714	0.0385067
MMP16	32.7394	-8.3879	2.3661	-3.54503	0.000392568	0.00292909
SH2D2A	32.7547	-8.38838	2.63463	-3.18389	0.0014531	0.00908
AMEX60DD047159	32.7504	-8.3884	3.06376	-2.73794	0.00618247	0.030472
ZNF570	32.7851	-8.39041	2.23613	-3.7522	0.000175287	0.00144875
RASGRP1	32.8082	-8.391	3.03857	-2.7615	0.0057537	0.0286936
AMEX60DD045057	32.808	-8.39131	2.21211	-3.79335	0.000148626	0.00125671
LOC107987099	32.8379	-8.39216	2.25769	-3.71714	0.00020149	0.00163077
LOC115194761	32.8294	-8.39225	2.19972	-3.81515	0.0001361	0.00116205
AB205_0056990	32.8825	-8.39392	2.26961	-3.6984	0.000216962	0.00174292
STC2	32.8762	-8.39398	3.02592	-2.77402	0.00553681	0.0278206
AMEX60DD041085	32.8809	-8.39401	2.46205	-3.40935	0.00065117	0.00455993
AMEX60DD046323	32.8937	-8.39477	3.01867	-2.78095	0.00542002	0.0273737
GLUL	32.9096	-8.39543	2.15574	-3.89445	9.84206e-05	0.000871997
GORAB	32.9318	-8.39633	3.03162	-2.76958	0.00561286	0.0281026
CAPSL	32.9264	-8.39634	2.254	-3.72509	0.000195249	0.00158586
ALDH3B1	32.976	-8.39843	3.01176	-2.78855	0.00529445	0.0268827
ERV3-2	32.9845	-8.39877	3.02114	-2.78	0.00543594	0.027434
PROS1	33.006	-8.39952	2.46467	-3.40797	0.000654472	0.00457432
TGM6	33.0154	-8.40037	2.25392	-3.72701	0.000193765	0.0015752
ENV	33.0381	-8.40081	2.22975	-3.7676	0.000164823	0.0013734
AMEX60DD035462	33.0255	-8.4009	2.26504	-3.70894	0.00020813	0.00167859
AMEX60DD048133	33.0596	-8.40219	3.02521	-2.77739	0.00547981	0.0275934
KBTBD13	33.0873	-8.40306	3.07411	-2.73349	0.00626669	0.0308126
AMEX60DD016678	33.0932	-8.40339	3.07151	-2.73591	0.00622073	0.0306359
AMEX60DD024142	33.1061	-8.4038	2.15673	-3.89655	9.7571e-05	0.000866562
LOC102461666	33.1155	-8.4048	2.19258	-3.8333	0.000126437	0.00109071
LOC103306367	33.1329	-8.40503	3.08739	-2.72238	0.00648144	0.0316034
AMEX60DD051384	33.1456	-8.40591	3.06021	-2.74684	0.00601733	0.0297806
AMEX60DD023351	33.1545	-8.40607	2.4685	-3.40534	0.000660816	0.00460988
KRT5	280.098	-8.41049	1.13289	-7.42391	1.13712e-13	7.84011e-12
FDXACB1	33.2525	-8.41049	2.15431	-3.90404	9.46005e-05	0.000843859
RTL1.1	33.2528	-8.41085	2.41992	-3.47567	0.000509579	0.0036794
GPR174	33.3144	-8.41328	3.03453	-2.77251	0.00556254	0.0279116
MFSD9	33.3416	-8.41417	3.07103	-2.73985	0.0061467	0.0303528
SLC30A2	33.4203	-8.41748	3.07275	-2.7394	0.00615515	0.0303864
ZNF41	33.421	-8.41754	2.2446	-3.75012	0.000176749	0.00145755
LOC115076043	33.4145	-8.41786	2.24587	-3.74815	0.000178146	0.00146577
VWC2	33.4413	-8.41846	3.1885	-2.64025	0.00828439	0.0385037
N/A.1	21094.4	-8.42023	0.798099	-10.5504	5.06045e-26	1.85617e-23
CCDC17	33.5249	-8.42211	2.12435	-3.96455	7.35339e-05	0.000680773
CPT1A.1	33.5455	-8.42292	3.01484	-2.79382	0.00520891	0.0265734
POL	33.566	-8.42377	2.41005	-3.49526	0.000473595	0.00345357
AMEX60DD043749	33.6646	-8.42781	2.24151	-3.75988	0.000169992	0.00140943
LOC116153375	33.6829	-8.42892	2.22305	-3.7916	0.000149682	0.00126214
AMEX60DD034351	33.7421	-8.43172	2.43134	-3.46794	0.000524471	0.00377208
AMEX60DD000629	33.7725	-8.43279	3.10901	-2.71237	0.00668031	0.0324033
LOC102345931	33.8353	-8.43572	2.19233	-3.84784	0.000119164	0.00103381
AMEX60DD003657	33.9484	-8.44012	3.15933	-2.67149	0.0075515	0.0356577
RAD51D	33.9492	-8.44017	3.0337	-2.78214	0.00540024	0.0273139
SYP	34.0228	-8.44359	3.05324	-2.76545	0.00568436	0.0284141
ZNF501	34.1259	-8.448	2.15294	-3.92394	8.71116e-05	0.000788173
AMEX60DD032920	93.9058	-8.44828	1.72037	-4.91072	9.07436e-07	1.39267e-05
RERGL	34.1649	-8.44954	3.05916	-2.76205	0.00574401	0.0286666
LOC110070407	34.1693	-8.4501	2.15753	-3.91656	8.98226e-05	0.000809507
AMEX60DD049570	34.2343	-8.45221	3.02372	-2.7953	0.0051851	0.026511
AMEX60DD039546	34.3464	-8.45727	2.19012	-3.86156	0.000112664	0.000983464
ABO	34.3833	-8.4585	3.07104	-2.75428	0.0058822	0.0292119
GGT1	34.3993	-8.45919	2.1734	-3.89214	9.93644e-05	0.000879934
LOC115825445	34.4537	-8.46133	2.43611	-3.4733	0.000514107	0.0037098
AMEX60DDU001000611	34.4579	-8.46199	2.98025	-2.83935	0.00452053	0.0236201
RELL2	34.4599	-8.46239	2.2329	-3.78986	0.00015073	0.00126923
KIF5C	34.5267	-8.46478	3.19511	-2.64929	0.00806601	0.037651
NELL1	34.6083	-8.46792	3.25261	-2.60342	0.00922977	0.0420347
PDE4D	34.6909	-8.47138	2.10452	-4.02533	5.68947e-05	0.00054318
CLDN11	34.7174	-8.47258	2.22712	-3.80428	0.000142219	0.00120754
AMEX60DD024910	34.754	-8.47417	2.46294	-3.44067	0.000580267	0.00412005
AMEX60DD035121	34.7688	-8.4752	2.36591	-3.58222	0.000340687	0.0025787
RNF213	34.8013	-8.47618	3.06355	-2.76679	0.00566114	0.0283212
LOC113746826.3	34.8607	-8.47862	2.37852	-3.56466	0.000364323	0.00273727
KRT5.1	34.9599	-8.48258	2.10607	-4.02769	5.6328e-05	0.000538892
TMCO4	34.9614	-8.48266	2.19795	-3.85935	0.000113691	0.000991955
BBOX1	34.9822	-8.48393	3.11196	-2.72623	0.00640618	0.0313221
AMEX60DD048897	35.0159	-8.48463	2.33005	-3.64139	0.00027117	0.00211718
AMEX60DD055704	35.0078	-8.48491	3.00745	-2.8213	0.00478294	0.0247584
AMEX60DD002476	35.0104	-8.48492	2.20564	-3.84692	0.000119613	0.00103721
KRT6A	195.213	-8.48551	1.28624	-6.59714	4.19153e-11	1.81303e-09
ZNF544	35.1267	-8.48942	2.27871	-3.72553	0.000194905	0.00158377
DR999_PMT08309	35.1625	-8.4912	2.10584	-4.03221	5.52544e-05	0.000530836
TMX3	35.1704	-8.49132	2.0987	-4.04598	5.21036e-05	0.000503202
N/A.14	35.2128	-8.49295	2.11598	-4.01372	5.97684e-05	0.000567661
AMEX60DD022052	35.2509	-8.49449	2.98818	-2.84269	0.00447342	0.0234092
MEGF10	35.2762	-8.49559	3.06377	-2.77292	0.00555554	0.0278841
AMEX60DD053811	35.2828	-8.49596	2.58683	-3.28432	0.0010223	0.00668887
AMEX60DD018414	35.3892	-8.50023	2.49154	-3.41164	0.000645744	0.00452885
SLC30A9	35.4159	-8.50168	2.5016	-3.39849	0.00067758	0.00471648
GPBAR1	35.4275	-8.50214	3.05696	-2.78124	0.00541517	0.0273701
PNPLA1	35.4353	-8.50225	3.00596	-2.82847	0.00467715	0.0243069
AMEX60DD001066	35.6178	-8.5097	2.15897	-3.94156	8.09526e-05	0.000741224
AMEX60DD036925	35.7384	-8.51426	2.1711	-3.92164	8.79479e-05	0.000794604
AMEX60DDU001009385	35.8002	-8.51677	3.00439	-2.83477	0.00458582	0.0238999
AMEX60DD017280	35.8877	-8.52029	2.60515	-3.27055	0.00107337	0.00698072
AMEX60DD052686	35.9029	-8.52139	2.21227	-3.85188	0.000117214	0.00101833
MGAT4B	35.9183	-8.52181	3.07308	-2.77305	0.00555341	0.0278811
LOC114595149.4	35.9815	-8.52386	2.41506	-3.52947	0.000416399	0.00308432
CABP1	36.1434	-8.53095	2.98248	-2.86035	0.00423168	0.0223593
M91_14132	36.2063	-8.53342	2.08245	-4.09778	4.17134e-05	0.000415097
EPPK1	36.2292	-8.53392	3.05909	-2.78969	0.00527579	0.0268325
LOC100336828.5	36.2374	-8.53454	3.32618	-2.56587	0.0102918	0.045769
ADPRH	36.2725	-8.53599	3.06572	-2.78433	0.00536376	0.0271539
MST1R	36.2995	-8.53695	2.98129	-2.86351	0.0041897	0.0221566
AMEX60DD007820	36.3309	-8.53811	2.06883	-4.12702	3.67489e-05	0.000371951
AMEX60DDU001025692	36.4838	-8.54471	2.55391	-3.34573	0.000820655	0.0055395
N/A.20	36.5063	-8.54521	2.95134	-2.89536	0.00378723	0.0203928
AMEX60DD038357	36.5299	-8.54616	2.33721	-3.65656	0.000255619	0.00201463
BANP	36.5723	-8.54797	3.13749	-2.72446	0.0064406	0.0314318
GNGT2	36.5831	-8.54836	2.29196	-3.72971	0.000191697	0.00156115
COL21A1.1	36.679	-8.55189	2.9797	-2.87005	0.00410408	0.0217458
SEC22C	36.7022	-8.55261	3.01036	-2.84106	0.00449639	0.0235074
CXCR1	36.7235	-8.55328	2.35795	-3.62742	0.000286269	0.00221713
MYL3	36.7416	-8.55466	3.06838	-2.78801	0.0053033	0.0269127
POLR3A	36.8362	-8.55831	2.95858	-2.89271	0.00381939	0.0205058
EEF1AKMT1	101.697	-8.55873	1.80788	-4.73413	2.20001e-06	3.07064e-05
LOC114019633	36.9118	-8.56123	2.1805	-3.92626	8.62756e-05	0.000781766
OJAV_G00236990	36.9609	-8.56281	2.14228	-3.99706	6.4135e-05	0.000603198
MARCHF10	37.0183	-8.56539	2.96208	-2.89169	0.00383181	0.0205604
AMEX60DD014219	37.0288	-8.5654	2.46953	-3.46843	0.000523501	0.00376658
AMEX60DD013969	37.058	-8.56648	2.29549	-3.73187	0.000190063	0.0015506
GRIP1	37.078	-8.56758	2.97048	-2.88424	0.00392358	0.0209669
LOC112547415.4	37.1044	-8.56867	2.13136	-4.02029	5.81271e-05	0.000553505
FAAH	37.119	-8.56938	3.10637	-2.75865	0.00580414	0.0288555
AMEX60DD030146	37.1423	-8.56982	2.56717	-3.33823	0.000843135	0.00567037
LOC106702552	37.2206	-8.57289	2.99963	-2.85798	0.00426345	0.0225012
PPP1R16B	37.3112	-8.57636	2.18426	-3.92644	8.62125e-05	0.00078158
FLT3LG	37.2999	-8.57642	2.10051	-4.08302	4.44547e-05	0.000438333
E1301_TTI003913.3	37.3283	-8.57719	2.29886	-3.73107	0.000190667	0.00155346
INTS5	37.331	-8.57741	2.9692	-2.88879	0.00386721	0.02072
AMEX60DD002802	37.3436	-8.57791	2.09785	-4.0889	4.33427e-05	0.000428752
AMEX60DD009288	37.3467	-8.57826	2.14333	-4.00231	6.27268e-05	0.00059147
PI15	37.354	-8.57855	3.01496	-2.84533	0.00443657	0.0232543
SYN1	37.4304	-8.58109	2.29188	-3.74413	0.000181023	0.0014881
MARCHF6	37.4304	-8.58123	3.00212	-2.85839	0.00425792	0.0224785
N301_08835	37.427	-8.58132	2.18619	-3.92524	8.66415e-05	0.000784307
ENPP5	294.518	-8.58264	1.23641	-6.94158	3.87751e-12	2.0032e-10
AMEX60DD022726	37.4652	-8.58294	2.15795	-3.97736	6.96841e-05	0.000648345
AMEX60DD012907	37.5188	-8.58473	2.17437	-3.94814	7.87605e-05	0.000724407
BPTF	37.643	-8.58943	2.99144	-2.87133	0.00408746	0.0216688
AMEX60DD029493	37.736	-8.59274	3.00961	-2.8551	0.00430233	0.0226673
AMEX60DD020550	37.7651	-8.59434	3.07848	-2.79175	0.00524242	0.0266924
AMEX60DD056566	37.816	-8.59586	2.27285	-3.78197	0.000155594	0.00130709
CYP4V2	37.869	-8.5978	2.46799	-3.48372	0.000494496	0.0035866
LOC115080461	37.8643	-8.59788	2.94879	-2.91573	0.00354854	0.019371
SPAG9.1	37.8712	-8.59808	2.47009	-3.48087	0.000499782	0.00362006
N/A.13	37.8711	-8.59823	2.12607	-4.04419	5.25045e-05	0.00050654
SLC25A26	37.907	-8.59914	2.19819	-3.91191	9.15674e-05	0.000822403
AMEX60DD053855	37.9052	-8.59937	2.29201	-3.75189	0.000175506	0.0014499
WNT4	37.9108	-8.59994	2.45466	-3.50351	0.000459169	0.00336442
ZNF850.1	37.9747	-8.60204	2.24619	-3.82961	0.000128344	0.00110457
MCOLN3	37.9834	-8.60233	3.02144	-2.8471	0.00441198	0.0231585
LOC115472519	38.0232	-8.60351	2.54741	-3.37735	0.000731873	0.00504039
ATP8B2	38.0202	-8.60383	2.08178	-4.13293	3.58175e-05	0.000362925
GPR183	102.435	-8.60459	1.75326	-4.90776	9.2123e-07	1.41148e-05
N/A.21	38.075	-8.60608	3.08648	-2.78832	0.00529828	0.0268947
AMEX60DD028331	38.105	-8.60709	2.16257	-3.98003	6.89067e-05	0.000642475
PPP1R32	38.1155	-8.60715	2.11171	-4.07592	4.5833e-05	0.000449266
LRRC75B	38.1078	-8.60727	2.15314	-3.99755	6.40027e-05	0.000602262
LRRC43	38.1616	-8.60888	3.14771	-2.73496	0.0062387	0.0307162
NUFIP1	38.1574	-8.60911	2.15776	-3.98983	6.61202e-05	0.000619328
SETD1B	38.2048	-8.61035	2.36544	-3.64006	0.000272579	0.00212637
ELAPOR1	38.2008	-8.61053	3.01694	-2.85406	0.00431646	0.0227221
NRIP3	38.1981	-8.61093	2.16927	-3.96951	7.20212e-05	0.000668118
HOXB2	38.2503	-8.61235	2.11083	-4.08008	4.50194e-05	0.000443662
AMEX60DD016223	38.2676	-8.61285	2.45518	-3.50803	0.000451438	0.00331838
HIVEP3	38.297	-8.61388	2.42938	-3.54572	0.000391544	0.00292264
N/A.10	38.306	-8.61459	2.08166	-4.13833	3.49843e-05	0.000355464
AMEX60DD037979	38.3113	-8.61503	2.97242	-2.89832	0.00375173	0.0202551
CCR4.1	38.5073	-8.62218	2.95519	-2.91764	0.00352697	0.01928
ENV.1	38.5616	-8.62398	2.55876	-3.37038	0.00075064	0.00515029
SENP6	38.5909	-8.62522	2.07653	-4.15368	3.27171e-05	0.000335964
LOC100336828.2	38.7053	-8.62971	2.0477	-4.21435	2.50501e-05	0.000263126
CEP135	38.8363	-8.63442	2.46201	-3.50706	0.000453086	0.00332784
RILPL2	38.8676	-8.63591	2.54724	-3.3903	0.000698172	0.00483912
EDAR	38.8767	-8.63599	2.03799	-4.2375	2.26022e-05	0.000240722
RBFOX1	38.8687	-8.63614	2.3078	-3.74216	0.000182449	0.00149915
ABLIM3	38.959	-8.63894	3.01996	-2.86061	0.00422821	0.0223474
DPX16_23792.1	39.0134	-8.64122	3.0452	-2.83765	0.00454472	0.0237194
CERS6	39.0369	-8.64184	2.14544	-4.028	5.62541e-05	0.000538466
PRPH.1	39.1251	-8.64488	2.95728	-2.92325	0.00346397	0.0189639
LOC102349931	39.1518	-8.64638	2.20562	-3.92016	8.84895e-05	0.000799063
LOC105377641	39.1597	-8.6464	2.96879	-2.91243	0.0035863	0.0195261
CEACAM5.1	39.2379	-8.64928	3.07174	-2.81576	0.00486619	0.0251468
AMEX60DDU001014593	39.2468	-8.64949	2.4971	-3.46381	0.000532581	0.0038274
EREG	39.3014	-8.65163	2.18108	-3.96667	7.28846e-05	0.000675103
ZNF615	39.2988	-8.65179	2.06587	-4.18796	2.81468e-05	0.000291481
AMEX60DD023193	39.3474	-8.65372	2.25235	-3.84209	0.000121991	0.00105633
NDOR1	39.3613	-8.65402	2.98944	-2.89486	0.00379324	0.0204132
LOC102893089	39.3833	-8.65437	2.30866	-3.74865	0.000177788	0.00146414
KCNJ15	39.4242	-8.65616	2.11691	-4.08905	4.3314e-05	0.000428752
AMEX60DD017727	39.4207	-8.65642	2.19641	-3.94117	8.10864e-05	0.000742078
AMEX60DD055244	39.4476	-8.65708	2.11717	-4.08898	4.33265e-05	0.000428752
SFRP5	39.4681	-8.65782	2.90916	-2.97605	0.00291983	0.0164313
AMEX60DDU001008804	39.5226	-8.65953	2.27755	-3.80213	0.000143459	0.00121751
AMEX60DD007686	39.5681	-8.66109	2.06174	-4.20086	2.65899e-05	0.000277394
AMEX60DD041086	39.5779	-8.66178	2.06056	-4.20362	2.62685e-05	0.000274354
LOC113837993.1	39.592	-8.66206	2.12553	-4.07524	4.59672e-05	0.000450101
ZNF16	39.6715	-8.66522	2.10461	-4.11726	3.83402e-05	0.000385293
AMEX60DD028681	39.7067	-8.66638	2.92293	-2.96496	0.0030272	0.0169523
AHI1	39.7696	-8.66848	3.08924	-2.80602	0.0050157	0.0257886
DZANK1	39.7688	-8.66863	2.95274	-2.93579	0.003327	0.0183621
HSPA2	39.7897	-8.66926	2.20356	-3.93421	8.34722e-05	0.000759742
RAPGEF6.1	39.8121	-8.66998	3.00343	-2.88669	0.00389314	0.0208346
PLCXD2	39.8883	-8.67275	3.0036	-2.88745	0.00388374	0.0207964
LOC115460730	39.9194	-8.6746	2.15357	-4.02801	5.62503e-05	0.000538466
TBX22	40.0512	-8.67888	2.02579	-4.28419	1.83409e-05	0.000199509
HERC3	40.1521	-8.68224	2.12112	-4.09324	4.25385e-05	0.00042262
HCG_1782854	40.2884	-8.68725	2.25949	-3.84479	0.000120654	0.00104525
AMEX60DD049837	40.3025	-8.68779	2.07313	-4.19067	2.78137e-05	0.000288684
XELAEV_18017151MG	40.3637	-8.68999	2.94829	-2.94746	0.00320392	0.0177791
AMEX60DDU001017553	40.4093	-8.69166	2.94522	-2.95111	0.00316634	0.0176132
AMEX60DD006873	40.4758	-8.69406	2.08882	-4.16219	3.15216e-05	0.000324232
LOC115097028	40.5071	-8.69503	3.23417	-2.68849	0.00717762	0.0342806
ZBED1	40.4967	-8.69521	2.16534	-4.01563	5.92867e-05	0.000563669
NDUFAF5	40.5127	-8.6955	2.52488	-3.44392	0.000573339	0.00407823
TMEM108	40.5047	-8.69553	2.29395	-3.79063	0.000150264	0.00126589
MYLPF	40.5367	-8.69628	2.14454	-4.05509	5.0115e-05	0.000485274
AMEX60DDU001036235	40.5937	-8.6988	2.25611	-3.85567	0.000115412	0.0010041
TCF15	40.6401	-8.69961	2.22572	-3.90867	9.28067e-05	0.00083028
CDHR3	40.8288	-8.7062	2.16187	-4.02715	5.64563e-05	0.000539556
COL22A1	40.8518	-8.70749	2.44801	-3.55697	0.000375155	0.00281175
AMEX60DD019213	40.8787	-8.70842	2.90222	-3.00061	0.00269442	0.0153422
SAMD14	40.9272	-8.71026	2.04365	-4.26211	2.02507e-05	0.000217828
CNIH4	40.9905	-8.71256	2.97197	-2.93158	0.00337246	0.0185571
LOC115084588	41.0898	-8.71592	2.0074	-4.3419	1.41253e-05	0.000159322
AMEX60DD040439	41.3141	-8.72341	2.16545	-4.02846	5.61438e-05	0.000538466
CYBC1	41.3457	-8.72484	2.90514	-3.00325	0.00267116	0.0152424
AMEX60DDU001037709	41.3441	-8.72504	2.12948	-4.09726	4.18076e-05	0.000415809
B3GALT4	41.366	-8.72536	2.99526	-2.91306	0.00357908	0.0195068
NXPE1	41.3956	-8.72632	2.25157	-3.87566	0.000106338	0.000936265
CMKLR1.2	41.4555	-8.72838	2.06415	-4.22856	2.35187e-05	0.000249326
AMEX60DD046755	41.5379	-8.73166	2.9113	-2.99923	0.00270665	0.0153922
ARC	41.5851	-8.73313	2.14502	-4.07134	4.67426e-05	0.000456718
ZDHHC2	41.6283	-8.73454	2.97771	-2.9333	0.00335375	0.0184653
GBF1	41.7036	-8.73672	2.2909	-3.81367	0.00013692	0.00116687
LOC114789635	41.7042	-8.73738	2.2611	-3.86421	0.000111448	0.000974706
SLC16A7	41.7268	-8.73799	2.92415	-2.98821	0.00280613	0.0158547
AMEX60DD000546	41.7437	-8.73822	2.23166	-3.91556	9.01927e-05	0.000811646
KRT13	41.8225	-8.74147	2.90242	-3.01178	0.0025972	0.0148852
AMEX60DD045452	41.87	-8.74276	2.20343	-3.96779	7.25417e-05	0.000672606
LAD1	41.8915	-8.74389	3.13464	-2.78944	0.00527991	0.026846
ANO9	41.9158	-8.74431	2.1368	-4.09225	4.27207e-05	0.0004242
AMEX60DD023339	41.9263	-8.74455	2.15955	-4.04925	5.13826e-05	0.000496762
AMEX60DD001593	41.9202	-8.74488	2.95776	-2.95658	0.00311067	0.0173879
AMEX60DD011711	112.867	-8.74522	1.79337	-4.87641	1.08033e-06	1.62537e-05
AMEX60DDU001020497	42.0235	-8.74831	2.01322	-4.34543	1.39005e-05	0.000157271
GPR1	42.0376	-8.74879	2.00884	-4.35514	1.3298e-05	0.000150919
OARD1	42.0543	-8.7491	2.43202	-3.59746	0.000321342	0.00245252
PPP2R2B	42.0675	-8.74964	2.0321	-4.30571	1.66453e-05	0.000184567
ZZEF1	42.15	-8.75254	2.91999	-2.99745	0.00272246	0.0154774
ZNF865	42.1657	-8.75284	2.08861	-4.19075	2.78037e-05	0.000288684
TEX9	42.1789	-8.75382	2.26581	-3.86344	0.000111803	0.000976882
C5H14ORF180	42.2096	-8.75427	2.12339	-4.12279	3.74312e-05	0.000377399
LOC115474158	42.2238	-8.75504	3.24536	-2.69771	0.00698186	0.0335466
RIN2	42.2578	-8.75646	2.37374	-3.68888	0.000225239	0.00180074
LOC112547415.3	42.2586	-8.75649	2.01667	-4.34205	1.41161e-05	0.000159316
USP16	42.4302	-8.76195	2.2131	-3.95913	7.52243e-05	0.00069502
ANKDD1A	42.4652	-8.7633	2.94742	-2.97321	0.00294702	0.016564
SUGP2	42.5346	-8.76538	2.44194	-3.58952	0.000331288	0.00251691
AMEX60DD009034	42.5867	-8.76702	2.28288	-3.84033	0.000122869	0.00106344
AMEX60DD010033	42.5771	-8.76717	2.97928	-2.94271	0.00325352	0.0179999
BTD	42.6025	-8.76779	2.89332	-3.03035	0.0024427	0.0141501
DUSP8	42.614	-8.7686	2.40096	-3.65212	0.000260085	0.00204544
SAMD12	42.6736	-8.77069	2.18791	-4.0087	6.10533e-05	0.00057777
GKN1	42.7366	-8.77259	1.98364	-4.42247	9.75781e-06	0.000113986
RGS17	42.8525	-8.7762	2.92913	-2.99618	0.00273386	0.0155207
GPR37	42.8521	-8.77641	2.1515	-4.0792	4.51913e-05	0.000444639
PCSK2	42.8581	-8.77653	2.93584	-2.98944	0.00279486	0.0158105
GZF1	42.8593	-8.77662	2.89797	-3.02854	0.00245735	0.014217
AMEX60DD040054	42.9439	-8.77934	2.12302	-4.13531	3.54474e-05	0.00035977
AMEX60DD045010	42.9531	-8.77985	2.1137	-4.15378	3.27026e-05	0.000335964
LOC115081174	42.9611	-8.78028	2.90362	-3.02391	0.00249531	0.0143957
AMEX60DD041583	42.9997	-8.78097	2.25192	-3.89932	9.6463e-05	0.000858385
ZNF268.4	42.9968	-8.78101	2.95527	-2.97131	0.00296534	0.0166404
AMEX60DD003469	43.0928	-8.78426	2.03744	-4.31142	1.62208e-05	0.000180406
AMEX60DD047883	43.0847	-8.78442	2.40012	-3.65999	0.000252221	0.00199042
LAG3	43.1239	-8.7853	2.98321	-2.94491	0.00323044	0.0178938
AMEX60DD048550	43.1504	-8.78678	2.09666	-4.19085	2.77911e-05	0.000288684
PARP12	116.594	-8.78856	1.65683	-5.30444	1.13019e-07	2.175e-06
ZNF420.6	43.239	-8.78919	2.884	-3.04757	0.00230698	0.013436
AMEX60DD041063	43.2459	-8.79	2.422	-3.62923	0.000284264	0.00220813
ATP5MF	43.2929	-8.79116	2.14934	-4.09016	4.31078e-05	0.000427349
COL18A1	43.4391	-8.79568	2.25051	-3.9083	9.29476e-05	0.000831136
AMEX60DD035278	43.4405	-8.7959	2.8943	-3.03905	0.00237328	0.0137872
ZNF25	43.4406	-8.79601	2.05481	-4.28069	1.86314e-05	0.000202309
P2RY8.1	43.6481	-8.8028	2.88016	-3.05635	0.00224046	0.0131024
AKAP13	43.8103	-8.80823	2.04031	-4.3171	1.58093e-05	0.000176043
RIBC2	43.8479	-8.80976	1.99448	-4.41707	1.00048e-05	0.000116532
ALS2	120.959	-8.81091	1.77173	-4.97305	6.59079e-07	1.04926e-05
ANXA9	43.8852	-8.811	2.99428	-2.94261	0.00325458	0.0180003
DNASE1L3	43.8846	-8.81102	2.14733	-4.10325	4.07384e-05	0.000406497
ZNF347	43.9884	-8.81438	2.01052	-4.38414	1.16445e-05	0.000133392
KCNG3	44.0684	-8.81683	2.86216	-3.08049	0.00206664	0.0122344
CASS4	44.1359	-8.81947	2.20088	-4.00725	6.14311e-05	0.000580746
CSKMT	44.2031	-8.82149	2.08656	-4.22776	2.3603e-05	0.00024993
LLAP_5377	44.2841	-8.82385	2.86911	-3.07547	0.00210173	0.0124131
IGDCC3	44.3409	-8.82553	2.97295	-2.96861	0.00299151	0.0167678
PAX2	44.6731	-8.83626	2.92742	-3.01845	0.00254072	0.0146118
AMEX60DD004403	44.7159	-8.83814	2.27419	-3.88629	0.000101789	0.000900105
ZNF585A	44.8309	-8.84134	2.03942	-4.33522	1.45616e-05	0.000163639
IRGC	44.8397	-8.84179	2.88706	-3.06256	0.00219456	0.012863
LOC113837993.2	44.863	-8.84221	2.31688	-3.81643	0.000135394	0.0011571
TGFBRAP1	44.8568	-8.84245	2.00297	-4.41467	1.01165e-05	0.000117571
AMEX60DD046745	44.9118	-8.84406	2.0571	-4.29929	1.71344e-05	0.000188963
STX3	44.9338	-8.84481	2.00244	-4.41701	1.00075e-05	0.000116532
LOC115472819	44.9538	-8.8455	2.2873	-3.86723	0.000110081	0.000965972
AMEX60DD038364	44.9652	-8.8458	2.8852	-3.06592	0.00216999	0.0127475
C20ORF85	45.0406	-8.84836	3.28957	-2.68983	0.00714894	0.0341614
ZNF570.1	45.0837	-8.85011	2.35969	-3.75054	0.000176452	0.00145706
DDX10	45.1497	-8.85185	2.84624	-3.11002	0.00187076	0.0112491
AMEX60DD026030	45.1833	-8.85311	2.24973	-3.93519	8.31303e-05	0.000757006
AMEX60DD029299	45.3536	-8.85799	2.00166	-4.42532	9.62983e-06	0.000112706
JMY	45.3924	-8.85928	2.86804	-3.08896	0.00200856	0.0119368
ZNF397	45.4341	-8.86066	1.98386	-4.46638	7.95543e-06	9.52988e-05
AMEX60DD041302	45.4609	-8.86144	2.18867	-4.04877	5.14864e-05	0.000497503
LOC103307297	1191.72	-8.86388	0.68541	-12.9322	2.96117e-38	3.19458e-35
NUDT13	45.659	-8.86801	2.18909	-4.051	5.09989e-05	0.000493573
LOC100336538.4	45.7423	-8.87039	2.06364	-4.29843	1.72014e-05	0.000189474
AMEX60DD003496	45.7559	-8.87111	2.13732	-4.15058	3.31641e-05	0.000339983
AMEX60DD006884	45.7651	-8.87128	2.22788	-3.98194	6.8356e-05	0.000637989
B3GNT6	45.7819	-8.87145	2.43436	-3.64426	0.000268164	0.00209639
REEP2	45.8555	-8.87402	2.89004	-3.07055	0.00213662	0.0125877
MAN2B1	46.0037	-8.8786	2.09989	-4.22813	2.35643e-05	0.000249664
HOXC13	46.0126	-8.87944	2.41256	-3.68051	0.000232771	0.00185529
CHRND	46.0389	-8.87953	2.11831	-4.19179	2.76759e-05	0.000287742
AMEX60DD030273	46.0245	-8.87963	2.15173	-4.12674	3.67939e-05	0.000372201
LOC104467863	46.0445	-8.87972	2.05797	-4.31479	1.59757e-05	0.000177788
ZNF658.1	46.0691	-8.88106	2.93411	-3.02683	0.0024713	0.0142752
NLGN1	46.1176	-8.88224	2.86857	-3.0964	0.00195889	0.011687
PARPI_0010196	46.1362	-8.88287	2.04786	-4.33764	1.44019e-05	0.000162242
LAMC2	46.1243	-8.88293	2.06629	-4.29898	1.71586e-05	0.000189116
PCDH7	46.1243	-8.88304	2.14826	-4.13499	3.54967e-05	0.000359873
MARS2	46.1628	-8.88345	2.07121	-4.28901	1.79472e-05	0.000196187
AMEX60DD054122	46.2015	-8.8852	2.08444	-4.26263	2.02033e-05	0.000217446
AMEX60DDU001034208	46.2397	-8.88582	2.05312	-4.32795	1.50505e-05	0.000168688
STXBP5L	46.3013	-8.88785	2.94909	-3.01377	0.00258027	0.0148067
AMEX60DD037654	46.3517	-8.88966	2.86703	-3.10065	0.00193095	0.0115533
AMEX60DD052881	46.4057	-8.89144	2.49325	-3.5662	0.00036219	0.00272348
ROHU_009882	46.526	-8.8955	2.19086	-4.06029	4.90124e-05	0.000475854
HSD17B2	46.5981	-8.89753	2.97066	-2.99514	0.0027432	0.0155615
ZNF300.1	46.6279	-8.89818	2.91497	-3.05258	0.00226882	0.0132474
PARPI_0006817	46.7485	-8.90187	2.86968	-3.10204	0.00192189	0.011515
PAX7	46.7802	-8.90266	3.14345	-2.83213	0.00462395	0.024085
ECPAS	46.7809	-8.90299	1.98722	-4.48012	7.45997e-06	8.97742e-05
STAC2	46.7958	-8.90349	2.10742	-4.22482	2.39129e-05	0.000252774
RPGRIP1L	46.8568	-8.90533	3.07506	-2.89599	0.00377968	0.0203764
LOC115470833	46.8844	-8.90613	2.06688	-4.30897	1.64016e-05	0.000182306
CYSRT1	46.8815	-8.90621	2.87835	-3.09421	0.00197337	0.011762
SNTB1	46.9516	-8.90835	2.90244	-3.06926	0.00214591	0.0126308
LOC115084224	46.9569	-8.90844	2.88002	-3.09319	0.00198017	0.0117949
PLEKHG3	47.0281	-8.91042	2.861	-3.11444	0.00184295	0.0111073
KIF11	47.0677	-8.91205	2.0772	-4.29041	1.78341e-05	0.000195154
AMEX60DD050108	47.0983	-8.91282	1.97327	-4.51677	6.2789e-06	7.79128e-05
KCND3	47.1499	-8.91473	2.26248	-3.94025	8.13953e-05	0.000744163
NAP1L1.S	47.221	-8.91626	2.85591	-3.12204	0.00179604	0.0108819
LOC115082697	47.2648	-8.9177	2.29831	-3.8801	0.000104411	0.000920628
ZNF79	47.3615	-8.92085	2.82456	-3.15832	0.00158681	0.00979206
KIF16B	47.5199	-8.92515	2.26794	-3.93536	8.30709e-05	0.00075684
GSONMT00027580001	47.5189	-8.9257	1.97375	-4.52219	6.1202e-06	7.61496e-05
TP73	47.5789	-8.92702	2.09544	-4.26022	2.04224e-05	0.000219418
PRRX1	265.952	-8.9294	1.30868	-6.82322	8.90234e-12	4.30789e-10
HOXC10	47.6516	-8.92952	1.99448	-4.47712	7.56567e-06	9.09864e-05
IL1R2	47.6561	-8.92964	2.36322	-3.77859	0.000157719	0.00132201
TMEM140	47.7418	-8.93232	2.8539	-3.12986	0.00174891	0.0106349
SOWAHC	47.7351	-8.93233	2.14402	-4.16615	3.09786e-05	0.000319184
AMEX60DD036854	48.0272	-8.94093	2.8261	-3.1637	0.00155779	0.00964871
SYNC	48.0313	-8.94111	1.94663	-4.59313	4.3665e-06	5.68358e-05
LOC115468575	48.1346	-8.94434	2.13364	-4.19206	2.76439e-05	0.000287572
LOC114595149.2	48.2493	-8.94742	1.9873	-4.50231	6.722e-06	8.24626e-05
EDN2	48.2393	-8.94753	2.16209	-4.13837	3.49777e-05	0.000355464
SLC38A4	48.5885	-8.9578	2.88925	-3.10039	0.00193269	0.0115533
AMEX60DD007058	48.6512	-8.95967	2.08577	-4.29562	1.74207e-05	0.000191429
AMEX60DD035028	48.6508	-8.95972	2.48868	-3.6002	0.000317978	0.00243139
LOC102351696.2	48.662	-8.96007	2.00631	-4.46595	7.97153e-06	9.54294e-05
SMYD1	48.6926	-8.96093	2.88751	-3.10334	0.00191348	0.0114797
LCN15	48.7256	-8.96151	2.02816	-4.41855	9.93646e-06	0.000115852
AMEX60DD048781	48.7608	-8.9629	2.20116	-4.07191	4.66298e-05	0.000456101
ARPIN	48.9426	-8.96816	2.44774	-3.66385	0.000248451	0.00196405
TSPAN13	48.9582	-8.9685	2.83691	-3.16136	0.00157032	0.00970996
FBXO41	48.9729	-8.96922	2.47408	-3.62527	0.000288656	0.00222997
SNRNP200	49.0182	-8.97029	2.10291	-4.26566	1.99312e-05	0.000214896
NPR1	49.0122	-8.9704	2.03839	-4.40072	1.07892e-05	0.000124684
MCHR1	49.0213	-8.97077	2.1504	-4.17167	3.02377e-05	0.00031191
SORBS1	49.0419	-8.9711	2.0658	-4.34267	1.40764e-05	0.000158966
LOC115094268	49.0677	-8.97185	1.96443	-4.56715	4.94404e-06	6.31872e-05
ARHGAP29	49.0859	-8.97247	2.13017	-4.21209	2.53017e-05	0.000265314
TMEM51	49.1496	-8.97464	2.08391	-4.30663	1.65761e-05	0.000184023
SP6	49.1678	-8.97495	2.11753	-4.23841	2.25107e-05	0.000239888
FASLG	49.1947	-8.97589	2.00706	-4.47216	7.74328e-06	9.28788e-05
[truncated: 943 more rows]
