# Supplementary material for: Molecular basis of positional memory in limb regeneration
Source: Nature. 2025 May 21;642(8068):730–8. doi: 10.1038/s41586-025-09036-5 (PMC12176643; doi:10.1038/s41586-025-09036-5)
Supplement: Supplementary file 4 — Supplementary Tables 1–18 [file 41586_2025_9036_MOESM4_ESM.zip › 2023-09-17078B-s4/SupplementaryTable_2.xlsx]

## Sheet: SupplementaryTable2
Supplementary Table 2 | Differentially expressed genes enriched in anterior dermal cells, ordered by p-value.
Table of differentially expressed genes enriched in anterior dermal cells compared to posterior dermal cells. Genes are ordered by decreasing statistical significance (top to bottom). Differential expression was determined statistically using DESeq2 (two-tailed Wald test with Benjamini-Hochberg adjustment for multiple testing), with a FDR cutoff of p<0.01.
Gene ID and Symbol	baseMean	log2FoldChange	lfcSE	stat	pvalue	padj
AMEX60DD040394-ENPP2	4769.5	-2.50782	0.197235	-12.7149	4.89e-37	1.94e-33
AMEX60DD034565-THBS2	27875.7	-1.47111	0.122476	-12.0114	3.1e-33	9.83e-30
AMEX60DD034577-SMOC2	4361.99	-1.92224	0.16503	-11.6478	2.36e-31	6.23e-28
AMEX60DD045837-C1QTNF7	2086.61	-3.05813	0.264427	-11.5651	6.19e-31	1.4e-27
AMEX60DD014035-CPAMD8	15019.7	-1.23748	0.11862	-10.4323	1.77e-25	2.8e-22
AMEX60DD007691-ALX1	1951.29	-3.87945	0.40006	-9.69718	3.1e-22	4.47e-19
AMEX60DD018728-LHX9	310.656	-12.1594	1.28504	-9.46224	3.01e-21	3.99e-18
AMEX60DD014152-CRLF1	4087.3	-1.23729	0.13324	-9.28617	1.6e-20	1.81e-17
AMEX60DD019499-PLPP3	18098.8	-1.31367	0.144066	-9.11857	7.61e-20	7.55e-17
AMEX60DD003526-ALDH1A3	8943.16	-1.60419	0.178372	-8.99349	2.39e-19	2.24e-16
AMEX60DD002138-EPHA4	1559.32	-1.82265	0.203131	-8.97275	2.89e-19	2.55e-16
AMEX60DD018273-PRDX6	34403.3	-1.57397	0.179827	-8.75271	2.08e-18	1.57e-15
AMEX60DD017769-SLC6A2	1063	-2.83857	0.331452	-8.56406	1.09e-17	7.86e-15
AMEX60DD019770-LOC115099908	1390.75	-2.21002	0.25941	-8.5194	1.6e-17	1.11e-14
AMEX60DD049175-POSTN	328299	-0.82803	0.102673	-8.06474	7.34e-16	3.43e-13
AMEX60DD005869-RSPO1	9175.69	-1.48734	0.185571	-8.01494	1.1e-15	5e-13
AMEX60DD029496-HOXC10	193.701	-10.5146	1.32335	-7.94547	1.93e-15	8.53e-13
AMEX60DD053448-CDON	10079.4	-0.848501	0.107042	-7.9268	2.25e-15	9.65e-13
AMEX60DD036390-MDGA1	1168.7	-2.02737	0.266604	-7.60444	2.86e-14	1.08e-11
AMEX60DD015718-CRABP2	16671.4	-1.10437	0.145927	-7.56796	3.79e-14	1.4e-11
AMEX60DD048418-LOC115076842	158.065	-11.1848	1.48058	-7.55429	4.21e-14	1.52e-11
AMEX60DD000888-MN1	761.37	-2.02639	0.271354	-7.46771	8.16e-14	2.82e-11
AMEX60DD030673-NTN1	4615.27	-1.21408	0.163544	-7.42358	1.14e-13	3.82e-11
AMEX60DD037579-TBX22	981.692	-1.9406	0.264626	-7.33338	2.24e-13	6.85e-11
AMEX60DD050555-LHX2	763.616	-2.16527	0.30084	-7.19743	6.14e-13	1.84e-10
AMEX60DD001838-PTX3	50987.7	-1.24892	0.173941	-7.18011	6.97e-13	2.05e-10
AMEX60DD052816-CRTAC1	4611.45	-1.15509	0.16172	-7.14256	9.16e-13	2.64e-10
AMEX60DD046939-RABL3	2967.97	-1.08772	0.152417	-7.13649	9.57e-13	2.67e-10
AMEX60DD048505-EGFL6	8627.65	-0.864325	0.122707	-7.0438	1.87e-12	5.03e-10
AMEX60DD036008-PKDCC	2041.34	-1.28367	0.187356	-6.8515	7.31e-12	1.87e-09
AMEX60DD033627-COL12A1	90200.9	-1.11422	0.164124	-6.78892	1.13e-11	2.8e-09
AMEX60DD019011-CCN1	38850.3	-1.33116	0.201378	-6.61022	3.84e-11	9.09e-09
AMEX60DD017214-CRISPLD2	5668.75	-0.926188	0.142674	-6.49165	8.49e-11	1.98e-08
AMEX60DD001004-EMID1	7308.09	-1.26486	0.19686	-6.42517	1.32e-10	3.03e-08
AMEX60DD035799-ISM1	9466.91	-0.779163	0.121712	-6.40167	1.54e-10	3.48e-08
AMEX60DD001527-CHRD	5748.75	-0.918563	0.144381	-6.36207	1.99e-10	4.45e-08
AMEX60DD029025-CLK4	3622.55	-0.971096	0.158038	-6.14469	8.01e-10	1.7e-07
AMEX60DD028693-VSTM2L	2602.59	-1.88496	0.309773	-6.08496	1.17e-09	2.43e-07
AMEX60DD013358-PER1	389.258	-2.23313	0.368795	-6.05519	1.4e-09	2.85e-07
AMEX60DD007033-FAM180A	2308.92	-1.32299	0.220965	-5.98732	2.13e-09	4.29e-07
AMEX60DD035184-SRD5A2	5667.74	-1.14395	0.193008	-5.92697	3.09e-09	5.97e-07
AMEX60DD018240-PAPPA2	532.556	-3.69442	0.625216	-5.90904	3.44e-09	6.58e-07
AMEX60DD042420-FOXD1	65.8279	-9.92018	1.69603	-5.84906	4.94e-09	9.13e-07
AMEX60DD046940-HGD	13281.7	-0.82192	0.140895	-5.83357	5.43e-09	9.9e-07
AMEX60DD003787-THSD4	4528.19	-1.1564	0.199132	-5.80719	6.35e-09	1.13e-06
AMEX60DD043210-PCSK5	4999.43	-0.881173	0.151831	-5.80364	6.49e-09	1.14e-06
AMEX60DD012076-PAPLN	2140.71	-1.01513	0.175167	-5.79523	6.82e-09	1.19e-06
AMEX60DD002008-PID1	3766.16	-1.03418	0.178999	-5.77756	7.58e-09	1.29e-06
AMEX60DD042580-NR2F1	866.385	-1.615	0.279633	-5.77545	7.67e-09	1.3e-06
AMEX60DD024053-FBLN2	9726.55	-0.793795	0.139376	-5.69533	1.23e-08	2.01e-06
AMEX60DDU001005418-SEMA3F	6149.82	-0.712649	0.126871	-5.61711	1.94e-08	3.02e-06
AMEX60DD029497-HOXC6	304.845	-3.133	0.560792	-5.58674	2.31e-08	3.5e-06
AMEX60DD028577	1321.32	-1.26235	0.226049	-5.58442	2.34e-08	3.51e-06
AMEX60DD048164-ITGBL1	17043.7	-0.80034	0.143728	-5.56844	2.57e-08	3.78e-06
AMEX60DD035020-SLC16A10	1933.92	-0.987392	0.178915	-5.51879	3.41e-08	4.92e-06
AMEX60DD050768-KRT18	48.5623	-9.48185	1.72735	-5.48925	4.04e-08	5.72e-06
AMEX60DD017420-CD82	3323.36	-0.8041	0.146828	-5.47648	4.34e-08	6.09e-06
AMEX60DD013889-OCLN	3555.06	-1.31566	0.241805	-5.441	5.3e-08	7.31e-06
AMEX60DD000424-E1301-TTI003913	142.185	-3.42009	0.630526	-5.42418	5.82e-08	7.76e-06
AMEX60DD043399-BNC2	2331.18	-1.04444	0.195053	-5.35463	8.57e-08	1.12e-05
AMEX60DD021193-CHST12	644.719	-1.56941	0.295701	-5.30741	1.11e-07	1.43e-05
AMEX60DD051000-LMO4	5762.21	-1.17154	0.221397	-5.29156	1.21e-07	1.55e-05
AMEX60DD027622-R3HDML	1110.89	-1.20649	0.228493	-5.28022	1.29e-07	1.63e-05
AMEX60DD015688-LRRC71	43.6647	-9.32838	1.77901	-5.24358	1.57e-07	1.94e-05
AMEX60DD043069-DAPK1	1267.48	-1.8148	0.352422	-5.14952	2.61e-07	3.05e-05
AMEX60DD033076-GDF6	451.803	-1.69014	0.332335	-5.08563	3.66e-07	4.12e-05
AMEX60DD039942-ZFHX4	6203.77	-0.590179	0.116071	-5.08464	3.68e-07	4.12e-05
AMEX60DD045225-CPE	940.962	-1.23876	0.243864	-5.07971	3.78e-07	4.2e-05
AMEX60DD003916-SEMA7A	39.92	-9.19919	1.83335	-5.01769	5.23e-07	5.57e-05
AMEX60DD048332-COL8A1	2203.62	-1.3799	0.275294	-5.01246	5.37e-07	5.69e-05
AMEX60DD024186-GNAI2	5249.54	-0.6899	0.13811	-4.9953	5.87e-07	6.17e-05
AMEX60DD016542-NTN1	9019.97	-1.1439	0.230006	-4.97336	6.58e-07	6.74e-05
AMEX60DD022752-ZNF385D	2930.91	-0.828871	0.166668	-4.97317	6.59e-07	6.74e-05
AMEX60DD028164-MFAP4	23910.5	-0.596683	0.120081	-4.969	6.73e-07	6.85e-05
AMEX60DD046302-EGR4	488.999	-1.83338	0.370902	-4.94304	7.69e-07	7.78e-05
AMEX60DD007681-NTS	400.055	-3.25014	0.658302	-4.93716	7.93e-07	7.96e-05
AMEX60DD045587-CORIN	3252.87	-0.85102	0.173933	-4.89281	9.94e-07	9.86e-05
AMEX60DD018972-AK5	4221.22	-1.18454	0.242424	-4.88623	1.03e-06	0.000101321
AMEX60DD007057-LOC101478214	37.8503	-9.12243	1.86809	-4.88328	1.04e-06	0.000102214
AMEX60DD026347	39.4812	-9.18268	1.88972	-4.85929	1.18e-06	0.000113316
AMEX60DD023676-BARX1	410.684	-1.83965	0.383883	-4.79222	1.65e-06	0.000153988
AMEX60DD026060-CSPG5	2224.36	-0.885631	0.188696	-4.69344	2.69e-06	0.000236879
AMEX60DD018752-RGS5	1035.57	-1.38351	0.295216	-4.68645	2.78e-06	0.00024326
AMEX60DD037204-GRIA3	790.004	-1.36016	0.290277	-4.68573	2.79e-06	0.00024326
AMEX60DD016897-CADM3	4319.31	-0.711944	0.152494	-4.66868	3.03e-06	0.000261473
AMEX60DD043119-DMRT2	1247.37	-1.82285	0.392472	-4.64454	3.41e-06	0.000289273
AMEX60DD003517-ADAMTS17	1045.76	-1.33568	0.287977	-4.63816	3.52e-06	0.000296758
AMEX60DD022617-COL6A6	17219.9	-0.831659	0.18108	-4.59276	4.37e-06	0.000359698
AMEX60DD054129-DHRS11	328.621	-1.87499	0.408345	-4.59168	4.4e-06	0.00035971
AMEX60DD034102-SMPDL3A	2517.66	-0.825622	0.180554	-4.57271	4.81e-06	0.000387869
AMEX60DD006034-COL16A1	16251.2	-0.647878	0.142549	-4.54494	5.49e-06	0.000436053
AMEX60DD009964-NGFR	1543.71	-1.09451	0.241716	-4.5281	5.95e-06	0.000469944
AMEX60DD015640-LOC108800614	4669.04	-0.831838	0.183797	-4.52586	6.02e-06	0.000472604
AMEX60DD056801-ZNF420	32.3832	-8.89742	1.96818	-4.52063	6.17e-06	0.000482045
AMEX60DD048805-EDNRB	331.205	-2.84921	0.632988	-4.5012	6.76e-06	0.00052059
AMEX60DD002519-ADGRA2	5082.33	-0.719105	0.161013	-4.46612	7.97e-06	0.000599112
AMEX60DD017526-CDH13	1493	-1.22833	0.279337	-4.39732	1.1e-05	0.000799944
AMEX60DD033519-ASRGL1	32.2083	-8.8889	2.0226	-4.39478	1.11e-05	0.000799944
AMEX60DD006827-PTHLH	1151.51	-1.20919	0.279106	-4.33237	1.48e-05	0.00104051
AMEX60DD018528-DDR2	981.345	-1.16056	0.269134	-4.31219	1.62e-05	0.00113516
AMEX60DD030355-SLIT3	10377.1	-0.593259	0.137771	-4.30613	1.66e-05	0.00116156
AMEX60DD051919-N/A	3885.96	-0.884249	0.205668	-4.2994	1.71e-05	0.00119216
AMEX60DD019448-JUN	85018.1	-0.777871	0.180968	-4.29839	1.72e-05	0.00119235
AMEX60DD039130-LAMA1	1395.87	-1.01395	0.236194	-4.29289	1.76e-05	0.001217
AMEX60DD011360-HSP90AA1	2014.63	-0.769428	0.181545	-4.23823	2.25e-05	0.00153457
AMEX60DD044712-PCDH18	1579.46	-0.87504	0.206524	-4.23698	2.27e-05	0.00153653
AMEX60DD003511-SYNM	2585.07	-0.759752	0.179381	-4.23541	2.28e-05	0.00154074
AMEX60DD045814-QDPR	5034.38	-0.883041	0.209748	-4.21001	2.55e-05	0.00170283
AMEX60DD039128-ARHGAP28	2557.4	-1.01354	0.241733	-4.19279	2.76e-05	0.00181869
AMEX60DD021967-TRIL	6508.85	-0.635746	0.151647	-4.19228	2.76e-05	0.00181869
AMEX60DD029989-KANSL2	224.641	-1.89816	0.456666	-4.15656	3.23e-05	0.00205097
AMEX60DD044974-HHIP	3556.95	-0.629027	0.152086	-4.13599	3.53e-05	0.00222592
AMEX60DD052774-ENTPD1	1480.5	-1.31328	0.320425	-4.09855	4.16e-05	0.00254764
AMEX60DD014782-SEMA6D	3359.56	-0.687063	0.167838	-4.0936	4.25e-05	0.00259264
AMEX60DD021181-LFNG	1989.71	-0.892786	0.218827	-4.07986	4.51e-05	0.00274015
AMEX60DD016957-TAT	4247.51	-0.668534	0.164966	-4.05255	5.07e-05	0.00302275
AMEX60DD020537-PTH1R	699.066	-1.21799	0.300988	-4.04665	5.2e-05	0.00306982
AMEX60DD028631-EMILIN3	2851.6	-1.05387	0.260452	-4.04631	5.2e-05	0.00306982
AMEX60DD029855-GPD1	1180.26	-0.929475	0.230645	-4.02989	5.58e-05	0.00324418
AMEX60DD052157-PLAU	5025.13	-0.859293	0.214331	-4.00919	6.09e-05	0.00352918
AMEX60DD034707-RSPO3	713.415	-1.82244	0.456368	-3.99336	6.51e-05	0.00371902
AMEX60DD051456-GPR153	723.048	-1.11644	0.280002	-3.98726	6.68e-05	0.00380227
AMEX60DD044651-NPNT	3918.24	-0.856487	0.215681	-3.97107	7.15e-05	0.00404114
AMEX60DD004316-SYT12	251.936	-1.88973	0.477081	-3.96103	7.46e-05	0.00420005
AMEX60DD015721-LOC112544205	905.429	-1.32265	0.336464	-3.93104	8.46e-05	0.00474337
AMEX60DD050932-C8G	239.582	-1.80847	0.463105	-3.9051	9.42e-05	0.00524498
AMEX60DD014684-ANGPTL4	1202.51	-1.16204	0.298251	-3.89618	9.77e-05	0.00537379
AMEX60DD055987-GPR39	28.3369	-7.73342	1.99191	-3.88242	0.000103423	0.00562135
AMEX60DD007682-RASSF9	273.834	-1.96049	0.505164	-3.88089	0.000104074	0.00563742
AMEX60DD039042-TMEFF1	4427.68	-0.630548	0.162648	-3.87677	0.000105851	0.00569481
AMEX60DD040413-HAS2	4701.91	-1.04925	0.270771	-3.87505	0.000106604	0.0057159
AMEX60DD039671-SNAI2	10120.1	-0.603166	0.155923	-3.86835	0.000109575	0.0058358
AMEX60DD004221-MEGF11	184.683	-2.8136	0.730291	-3.85271	0.000116816	0.00611877
AMEX60DD014711-LPL	4363.87	-0.660441	0.172466	-3.8294	0.000128454	0.00661914
AMEX60DD018185	27.1049	-8.64107	2.2647	-3.81555	0.00013588	0.0069421
AMEX60DD050513-PBX3	432.094	-1.39033	0.364431	-3.81507	0.000136144	0.0069421
AMEX60DDU001000022-UGCG	807.98	-0.998202	0.262754	-3.79899	0.000145285	0.00732005
AMEX60DD047799-CRACDL	482.132	-1.48788	0.392094	-3.7947	0.000147825	0.00742446
AMEX60DD045563-RASL11B	4764.81	-0.805751	0.212932	-3.78407	0.000154287	0.00772456
AMEX60DD023996-LOC108704014	207.434	-2.14253	0.567774	-3.77357	0.000160931	0.00803185
AMEX60DD051354-MMEL1	1191.79	-0.865166	0.230214	-3.7581	0.000171208	0.00851798
AMEX60DD039021-GABBR2	715.811	-1.55643	0.417196	-3.73068	0.000190963	0.00935422
AMEX60DD002821-GFRA2	1891.97	-0.697375	0.187078	-3.72772	0.000193221	0.00940677
AMEX60DD041795-TCF4	6743.42	-0.722564	0.194169	-3.72131	0.000198194	0.00961938
AMEX60DD053102-ADRA2A	180.85	-2.56101	0.689075	-3.71659	0.000201933	0.00973257
AMEX60DD034416-SGK1	4322.9	-0.775531	0.208766	-3.71483	0.00020334	0.00973257
