# Supplementary material for: Molecular basis of positional memory in limb regeneration
Source: Nature. 2025 May 21;642(8068):730–8. doi: 10.1038/s41586-025-09036-5 (PMC12176643; doi:10.1038/s41586-025-09036-5)
Supplement: Supplementary file 4 — Supplementary Tables 1–18 [file 41586_2025_9036_MOESM4_ESM.zip › 2023-09-17078B-s4/SupplementaryTable_3.xlsx]

## Sheet: SupplementaryTable3
Supplementary Table 3 | Differentially expressed genes belonging to the GO term category “Extracellular matrix”.
Table of differentially expressed genes belonging to the GO term category “Extracellular matrix”. Differential expression was determined statistically using DESeq2 (two-tailed Wald test with Benjamini-Hochberg adjustment for multiple testing), with a FDR cutoff of p<0.01. Positive fold change values indicate genes enriched in posterior dermal cells compared to anterior dermal cells.
Gene Symbol	baseMean	log2FoldChange	lfcSE	stat	pvalue	padj
ADAMTS15	49.7215	6.27977	1.48094	4.24039	2.23e-05	0.00152641
ADAMTS17	1045.76	-1.33568	0.287977	-4.63816	3.52e-06	0.00029676
ADAMTS5	1426.64	1.72121	0.299234	5.75205	8.82e-09	1.47e-06
EGFL6	8627.65	-0.864325	0.122707	-7.0438	1.87e-12	5.03e-10
SMOC2	4361.99	-1.92224	0.16503	-11.6478	2.36e-31	6.23e-28
CCN1	38850.3	-1.33116	0.201378	-6.61022	3.84e-11	9.09e-09
COL3A1	1.42196e+06	0.499407	0.0962059	5.19102	2.09e-07	2.5e-05
COL6A6	17219.9	-0.831659	0.18108	-4.59276	4.37e-06	0.0003597
COL8A1	2203.62	-1.3799	0.275294	-5.01246	5.37e-07	5.69e-05
COL11A1	326.321	2.56199	0.54738	4.68046	2.86e-06	0.00024824
COL16A1	16251.2	-0.647878	0.142549	-4.54494	5.49e-06	0.00043605
COL17A1	7154.99	1.42503	0.168548	8.45472	2.8e-17	1.85e-14
CRISPLD2	5668.75	-0.926188	0.142674	-6.49165	8.49e-11	1.98e-08
FBLN2	9726.55	-0.793795	0.139376	-5.69533	1.23e-08	2.01e-06
MMP1	48.8004	8.6674	2.06802	4.19115	2.78e-05	0.00182021
NPNT	3918.24	-0.856487	0.215681	-3.97107	7.15e-05	0.00404114
PAPLN	2140.71	-1.01513	0.175167	-5.79523	6.82e-09	1.19e-06
PTX3	50987.7	-1.24892	0.173941	-7.18011	6.97e-13	2.05e-10
POSTN	328299	-0.82803	0.102673	-8.06474	7.34e-16	3.43e-13
THSD4	4528.19	-1.1564	0.199132	-5.80719	6.35e-09	1.13e-06
