# Supplementary material for: Molecular basis of positional memory in limb regeneration
Source: Nature. 2025 May 21;642(8068):730–8. doi: 10.1038/s41586-025-09036-5 (PMC12176643; doi:10.1038/s41586-025-09036-5)
Supplement: Supplementary file 4 — Supplementary Tables 1–18 [file 41586_2025_9036_MOESM4_ESM.zip › 2023-09-17078B-s4/SupplementaryTable_4.xlsx]

## Sheet: SupplementaryTable4
Supplementary Table 4 | Differentially expressed genes belonging to the GO term category “Cell adhesion”.
Table of differentially expressed genes belonging to the GO term category “Cell adhesion”. Differential expression was determined statistically using DESeq2 (two-tailed Wald test with Benjamini-Hochberg adjustment for multiple testing), with a FDR cutoff of p<0.01. Positive fold change values indicate genes enriched in posterior dermal cells compared to anterior dermal cells.
Gene Symbol	baseMean	log2FoldChange	lfcSE	stat	pvalue	padj
CD34	1568.36	1.03203	0.224437	4.59829	4.26e-06	0.00035211
EGFL6	8627.65	-0.864325	0.122707	-7.0438	1.87e-12	5.03e-10
EPHA4	1559.32	-1.82265	0.203131	-8.97275	2.89e-19	2.55e-16
AJAP1	1082.95	1.09817	0.228436	4.80736	1.53e-06	0.00014448
ACAN	2490.27	0.994854	0.238823	4.16566	3.1e-05	0.00200296
CDON	10079.4	-0.848501	0.107042	-7.9268	2.25e-15	9.65e-13
CCN1	38850.3	-1.33116	0.201378	-6.61022	3.84e-11	9.09e-09
COL6A3	211561	-0.475383	0.124104	-3.83052	0.00012787	0.00661052
COL6A6	17219.9	-0.831659	0.18108	-4.59276	4.37e-06	0.0003597
COL8A1	2203.62	-1.3799	0.275294	-5.01246	5.37e-07	5.69e-05
COL12A1	90200.9	-1.11422	0.164124	-6.78892	1.13e-11	2.8e-09
COL16A1	16251.2	-0.647878	0.142549	-4.54494	5.49e-06	0.00043605
DDR2	981.345	-1.16056	0.269134	-4.31219	1.62e-05	0.00113516
ENTPD1	1480.5	-1.31328	0.320425	-4.09855	4.16e-05	0.00254764
FN1	57753.2	0.75251	0.0900037	8.36088	6.23e-17	3.66e-14
ISLR	3994.22	0.772821	0.162396	4.75887	1.95e-06	0.00017913
ITGBL1	17043.7	-0.80034	0.143728	-5.56844	2.57e-08	3.78e-06
ICAM5	976.151	1.35236	0.307394	4.39943	1.09e-05	0.00079748
LAMA1	1395.87	-1.01395	0.236194	-4.29289	1.76e-05	0.001217
LAMA4	6227.24	0.653641	0.126647	5.16111	2.45e-07	2.91e-05
LAMB2	1063	1.22505	0.260743	4.69831	2.62e-06	0.00023258
LAMC1	16317	0.460804	0.102433	4.49859	6.84e-06	0.00052448
MFAP4	23910.5	-0.596683	0.120081	-4.969	6.73e-07	6.85e-05
NPNT	3918.24	-0.856487	0.215681	-3.97107	7.15e-05	0.00404114
NCAM1	9044.87	0.566152	0.129507	4.37161	1.23e-05	0.00087387
POSTN	328299	-0.82803	0.102673	-8.06474	7.34e-16	3.43e-13
PCDH18	1579.46	-0.87504	0.206524	-4.23698	2.27e-05	0.00153653
PCDH19	1854.52	0.808726	0.202487	3.99396	6.5e-05	0.00371902
TNXB	14399.9	1.0253	0.213124	4.81083	1.5e-06	0.00014369
THBS2	27875.7	-1.47111	0.122476	-12.0114	3.1e-33	9.83e-30
THBS3	4237.65	1.65394	0.209154	7.90776	2.62e-15	1.09e-12
VCAN	58932.4	-0.54052	0.143954	-3.75481	0.00017347	0.00855026
