# Supplementary material for: Molecular basis of positional memory in limb regeneration
Source: Nature. 2025 May 21;642(8068):730–8. doi: 10.1038/s41586-025-09036-5 (PMC12176643; doi:10.1038/s41586-025-09036-5)
Supplement: Supplementary file 4 — Supplementary Tables 1–18 [file 41586_2025_9036_MOESM4_ESM.zip › 2023-09-17078B-s4/SupplementaryTable_5.xlsx]

## Sheet: SupplementaryTable5
Supplementary Table 5 | Expression of spatial transcription factor genes in Hand2-misexpressing cells compared to mCherry controls.
Expression of anterior and posterior transcription factors in Prrx1>mCherry-Hand2 cells versus Prrx1>mCherry controls. A positive log2FoldChange indicates higher expression in Hand2-misexpressing cells. Differential expression was determined statistically using DESeq2 (two-tailed Wald test with Benjamini-Hochberg adjustment for multiple testing), with a padj < 0.05. Significant genes are bolded.
Gene Symbol	baseMean	log2FoldChange	lfcSE	stat	pvalue	padj
DMRT2	40.4487	21.0136	4.40819	4.76696	1.87e-06	0.00021754
HOXD13	296.425	9.09457	1.92092	4.73448	2.2e-06	0.00021754
TBX22	34.2532	7.66483	3.39452	2.258	0.0239455	0.211857
HOXA13	216.505	2.86982	1.56075	1.83875	0.0659522	0.371881
EGR4	707.27	2.0727	1.8062	1.14755	0.251155	0.657612
FOXD1	126.964	1.67026	2.0118	0.83023	0.406409	0.79865
HIC1	465.83	1.36202	1.96682	0.692496	0.488626	0.848149
HAND2	2950.47	0.804382	1.29414	0.621559	0.534232	0.869514
JUN	23031.2	0.727336	1.34972	0.538881	0.589969	0.894625
SNAI2	1699.85	0.120114	1.51448	0.0793102	0.936786	0.993289
HOXC6	0.133865	-0.193643	4.56207	-0.0424464	0.966143	0.993289
ZFHX4	680.236	-0.470248	0.965448	-0.487077	0.626204	0.906257
ATF4	8020.6	-0.598532	0.858509	-0.697177	0.485692	0.846424
ZNF10	26.538	-0.781494	3.61713	-0.216054	0.828946	0.969222
TCF4	2132.72	-0.804062	1.12246	-0.716338	0.473782	0.837616
TBX2	484.752	-1.2284	1.02934	-1.19338	0.23272	0.636005
KLF8	4215.39	-1.87161	1.23113	-1.52023	0.128452	0.518965
MSX2	6708.31	-1.9742	1.00419	-1.96597	0.0493023	0.319449
EBF2	468.049	-2.72425	1.20555	-2.25976	0.0238362	0.211213
LHX2	1655.06	-2.85195	1.26349	-2.2572	0.0239953	0.211986
ALX1	143.982	-2.96356	2.04885	-1.44645	0.148052	0.534124
HOXC10	0.768657	-3.99988	4.43652	-0.901579	0.36728	0.771332
PBX3	435.49	-6.02908	2.30002	-2.62131	0.00875919	0.105064
BARX1	4.9194	-6.61847	4.3463	-1.52278	0.127813	0.517564
LHX9	510.378	-7.35494	1.57048	-4.68323	2.82e-06	0.00021754
