# Supplementary material for: Molecular basis of positional memory in limb regeneration
Source: Nature. 2025 May 21;642(8068):730–8. doi: 10.1038/s41586-025-09036-5 (PMC12176643; doi:10.1038/s41586-025-09036-5)
Supplement: Supplementary file 4 — Supplementary Tables 1–18 [file 41586_2025_9036_MOESM4_ESM.zip › 2023-09-17078B-s4/SupplementaryTable_6.xlsx]

## Sheet: SupplementaryTable6
Supplementary Table 6 | Expression of spatial transcription factor genes in Hand2-misexpressing cells compared to anterior blastema cells.
Expression of anterior and posterior transcription factors in Prrx1>mCherry-Hand2 cells versus anterior ‘A’ blastema cells isolated from double transgenic axolotls. A positive log2FoldChange indicates higher expression in Hand2-misexpressing cells. Differential expression was determined statistically using DESeq2 (two-tailed Wald test with Benjamini-Hochberg adjustment for multiple testing), with…
Gene Symbol	baseMean	log2FoldChange	lfcSE	stat	pvalue	padj
HAND2	2314.96	4.22146	0.475153	8.88443	6.42e-19	5.45e-17
EGR4	733.117	2.84457	0.489775	5.80791	6.33e-09	1.74e-07
FOXD1	130.36	2.5839	1.25186	2.06405	0.0390125	0.144144
KLF8	2082.15	0.971916	0.185586	5.23702	1.63e-07	3.34e-06
HOXD13	527.847	0.795764	0.647511	1.22896	0.219087	0.453566
JUN	29811.6	0.745627	0.119076	6.26178	3.81e-10	1.23e-08
TBX22	65.5968	0.590107	1.33129	0.443261	0.657577	0.843327
TBX2	364.346	0.563187	0.686623	0.820229	0.412086	0.660505
ZNF10	26.3799	0.283058	1.78785	0.158323	0.874202	0.947605
MSX2	3964.8	0.260871	0.269674	0.967358	0.333365	0.584242
ATF4	8935.56	0.135981	0.135932	1.00036	0.317137	0.567299
SNAI2	2711.6	-0.21396	0.281814	-0.759226	0.447718	0.692312
TCF4	3276.4	-0.781349	0.328673	-2.37728	0.0174406	0.0786051
HIC1	1493.38	-1.16936	0.651706	-1.79431	0.0727635	0.223672
ZFHX4	1496.41	-1.25604	0.267637	-4.69307	2.69e-06	4.29e-05
EBF2	370.982	-1.28217	0.412821	-3.10587	0.00189722	0.0131803
LHX2	1426.07	-1.56865	0.461738	-3.39728	0.0006806	0.00556936
HOXA13	1397.26	-2.15569	0.339	-6.35896	2.03e-10	6.91e-09
DMRT2	402.722	-2.73427	2.27814	-1.20022	0.230052	0.46719
ALX1	234.144	-2.74804	1.13385	-2.42364	0.0153659	0.0713236
PBX3	141.962	-3.32985	1.59667	-2.08549	0.0370249	0.13873
HOXC6	18.7852	-6.54969	2.70048	-2.42538	0.0152925	0.0710665
LHX9	2157.75	-8.42846	0.517424	-16.2893	1.18e-59	7.7e-57
HOXC10	36.7072	-8.48823	1.86789	-4.5443	5.51e-06	8.13e-05
BARX1	150.405	-10.5229	1.47846	-7.11746	1.1e-12	5.04e-11
