# Supplementary material for: Molecular basis of positional memory in limb regeneration
Source: Nature. 2025 May 21;642(8068):730–8. doi: 10.1038/s41586-025-09036-5 (PMC12176643; doi:10.1038/s41586-025-09036-5)
Supplement: Supplementary file 4 — Supplementary Tables 1–18 [file 41586_2025_9036_MOESM4_ESM.zip › 2023-09-17078B-s4/SupplementaryTable_7.xlsx]

## Sheet: SupplementaryTable7
Supplementary Table 7 | All differentially expressed genes upregulated in Hand2-misexpressing cells compared to mCherry controls.
A list of all genes upregulated in Prrx1>mCherry-Hand2 cells compared to Prrx1>mCherry controls. A positive log2FoldChange indicates higher expression in Hand2-misexpressing cells. Differential expression was determined statistically using DESeq2 (two-tailed Wald test with Benjamini-Hochberg adjustment for multiple testing), with a padj < 0.05.
Gene	baseMean	log2FoldChange	lfcSE	stat	pvalue	padj
ZNF436	48.0252	21.2496	4.40806	4.82063	1.43108e-06	0.00019859
AMEX60DD014288	47.5134	21.2347	4.40807	4.81724	1.4556e-06	0.000200451
ZNF615	46.9593	21.217	4.40808	4.81321	1.48527e-06	0.000202987
DLX6	46.4895	21.2063	4.40808	4.81079	1.50338e-06	0.000203917
TIFA	45.5123	21.1756	4.4081	4.8038	1.55682e-06	0.00020958
FGF9	45.2465	21.1691	4.4081	4.80232	1.56837e-06	0.00020958
AMEX60DD033275	45.1126	21.1598	4.4081	4.80021	1.58498e-06	0.000210242
ZNF616	43.1047	21.1018	4.40814	4.78701	1.69283e-06	0.000217544
OMG	42.4353	21.0797	4.40815	4.78199	1.73564e-06	0.000217544
AMEX60DD008207	41.6032	21.0519	4.40816	4.77565	1.79126e-06	0.000217544
UMOD	41.3644	21.0438	4.40817	4.77383	1.80757e-06	0.000217544
LOC115073442	40.9052	21.0278	4.40818	4.77017	1.84069e-06	0.000217544
PPM1H	40.5612	21.0174	4.40818	4.76781	1.86241e-06	0.000217544
EDIL3	40.4864	21.0147	4.40819	4.76721	1.86797e-06	0.000217544
DMRT2	40.4487	21.0136	4.40819	4.76696	1.8703e-06	0.000217544
GRAMD1B	40.7257	20.9995	4.40818	4.76376	1.90021e-06	0.000217544
PSAP	38.821	20.9561	4.40822	4.75387	1.99555e-06	0.000217544
AMEX60DD014472	38.8111	20.9557	4.40822	4.75377	1.99662e-06	0.000217544
SLC22A7	38.5532	20.9441	4.40823	4.75113	2.02283e-06	0.000217544
ZNF16	37.9734	20.9216	4.40824	4.74602	2.07457e-06	0.000217544
AMEX60DD029542	37.8168	20.9178	4.40824	4.74515	2.08355e-06	0.000217544
KHDRBS3	37.5397	20.9093	4.40825	4.74322	2.10349e-06	0.000217544
DEF6	37.8338	20.8978	4.40824	4.74061	2.13074e-06	0.000217544
AMEX60DD035633	37.2146	20.8969	4.40826	4.7404	2.13295e-06	0.000217544
LOC111948367	37.2627	20.8931	4.40826	4.73954	2.14203e-06	0.000217544
FAM220A	36.8565	20.8783	4.40826	4.73617	2.17797e-06	0.000217544
CDKN2D	36.4114	20.8684	4.40828	4.7339	2.20241e-06	0.000217544
GIMAP4	36.0098	20.8502	4.40829	4.72978	2.24768e-06	0.000217544
C2CD4C	36.2981	20.8479	4.40828	4.72925	2.25346e-06	0.000217544
AMEX60DD022291	35.7389	20.8414	4.40829	4.72777	2.26994e-06	0.000217544
AMEX60DD048244	35.8759	20.8404	4.40829	4.72755	2.27249e-06	0.000217544
TIMELESS	35.8759	20.8404	4.40829	4.72755	2.27249e-06	0.000217544
CNKSR2	43.0806	20.8361	4.40814	4.72674	2.28152e-06	0.000217544
BAG2	35.4743	20.8319	4.4083	4.7256	2.29433e-06	0.000217544
WDR3	35.6004	20.8304	4.4083	4.72528	2.29797e-06	0.000217544
AMEX60DD019228	35.3405	20.8254	4.4083	4.72414	2.3109e-06	0.000217544
LOC108696921	35.0727	20.8129	4.40831	4.72129	2.34358e-06	0.000217544
LOC115126233	34.902	20.8077	4.40831	4.7201	2.35734e-06	0.000217544
MRTFA	34.805	20.8025	4.40832	4.71892	2.37105e-06	0.000217544
AMEX60DD031815	34.4832	20.7908	4.40833	4.71625	2.40232e-06	0.000217544
EPR50_G00110450	34.4832	20.7908	4.40833	4.71625	2.40232e-06	0.000217544
M91_14132	34.4034	20.7887	4.40833	4.71578	2.40784e-06	0.000217544
AMEX60DD039005	34.0766	20.7714	4.40834	4.71185	2.45473e-06	0.000217544
AMEX60DD017212	34.204	20.7713	4.40833	4.71182	2.45518e-06	0.000217544
AMEX60DD054122	33.9381	20.7695	4.40834	4.7114	2.46017e-06	0.000217544
AMEX60DD021626	34.0018	20.7686	4.40834	4.71122	2.46242e-06	0.000217544
AMEX60DDU001011506	33.9248	20.7684	4.40834	4.71117	2.46301e-06	0.000217544
LOC102384528	33.7852	20.7611	4.40834	4.70951	2.48319e-06	0.000217544
ZNF268	33.6611	20.7559	4.40835	4.70833	2.49757e-06	0.000217544
MFSD14A	33.6456	20.7552	4.40835	4.70816	2.49957e-06	0.000217544
AMEX60DD016772	33.5226	20.7503	4.40835	4.70704	2.51345e-06	0.000217544
PCSK1	33.4664	20.7475	4.40835	4.7064	2.52134e-06	0.000217544
AMEX60DD050683	33.4664	20.7475	4.40835	4.7064	2.52134e-06	0.000217544
ZNF84.1	33.1986	20.7391	4.40836	4.70449	2.54504e-06	0.000217544
ATP6V1A	33.2267	20.7376	4.40836	4.70416	2.5492e-06	0.000217544
AMEX60DDU001017300	33.2267	20.7376	4.40836	4.70416	2.5492e-06	0.000217544
ZNF157	33.2455	20.7363	4.40836	4.70386	2.55294e-06	0.000217544
HOXB13	33.3663	20.7316	4.40836	4.70279	2.56632e-06	0.000217544
LOC102351696	33.3663	20.7316	4.40836	4.70279	2.56632e-06	0.000217544
AMEX60DDU001025692	32.9309	20.7278	4.40837	4.70192	2.57727e-06	0.000217544
EFCAB10	32.9475	20.725	4.40837	4.70127	2.58542e-06	0.000217544
LOC115361035	32.9475	20.725	4.40837	4.70127	2.58542e-06	0.000217544
STK39	33.0871	20.724	4.40837	4.70106	2.5881e-06	0.000217544
LOC102933096	32.797	20.7221	4.40837	4.70063	2.59359e-06	0.000217544
LOC106702022	32.8079	20.7193	4.40837	4.69998	2.60184e-06	0.000217544
DNAJC6	32.8079	20.7193	4.40837	4.69998	2.60184e-06	0.000217544
LOC109975224	32.8079	20.7193	4.40837	4.69998	2.60184e-06	0.000217544
AMEX60DD004403	32.6914	20.7163	4.40838	4.69931	2.6104e-06	0.000217544
KBTBD12	32.5529	20.7119	4.40838	4.69829	2.62348e-06	0.000217544
AMEX60DD046559	32.5529	20.7119	4.40838	4.69829	2.62348e-06	0.000217544
AMEX60DD039996	32.6683	20.7111	4.40838	4.69811	2.62574e-06	0.000217544
CRIP2	32.5293	20.7102	4.40838	4.69792	2.62829e-06	0.000217544
CNNM2	32.3891	20.7041	4.40839	4.69652	2.64634e-06	0.000217544
RXFP1	32.2616	20.6993	4.40839	4.69543	2.66047e-06	0.000217544
DUSP22	32.1277	20.6919	4.40839	4.69375	2.68246e-06	0.000217544
LOC115099297	31.9938	20.6856	4.4084	4.69232	2.70121e-06	0.000217544
TRIM39	31.9988	20.6839	4.4084	4.69194	2.70629e-06	0.000217544
AMEX60DD051936	31.8307	20.6753	4.4084	4.68997	2.7325e-06	0.000217544
ZNF567	31.691	20.6718	4.40841	4.68918	2.74302e-06	0.000217544
AMEX60DD037035	31.5514	20.6632	4.40841	4.68722	2.76947e-06	0.000217544
CYP2A13	31.4584	20.6593	4.40842	4.68634	2.78138e-06	0.000217544
RAB3GAP2	31.1906	20.6472	4.40842	4.68358	2.81908e-06	0.000217544
PARPI_0014716	36.1585	20.6441	4.40828	4.68302	2.82683e-06	0.000217544
CCDC14	31.0291	20.6405	4.40843	4.68204	2.8403e-06	0.000217544
GSONMT00055939001	31.0291	20.6405	4.40843	4.68204	2.8403e-06	0.000217544
AMEX60DD039997	30.993	20.6391	4.40843	4.68173	2.84468e-06	0.000217544
XELAEV_18015225MG	30.789	20.6331	4.40844	4.68037	2.86353e-06	0.000217544
LOC103184619	30.6552	20.6273	4.40844	4.67905	2.88205e-06	0.000217544
NNMT	30.7138	20.6261	4.40844	4.67878	2.88592e-06	0.000217544
DPX16_12030	30.7138	20.6261	4.40844	4.67878	2.88592e-06	0.000217544
D9C73_028124	30.3874	20.6163	4.40845	4.67654	2.91762e-06	0.000217544
SPAG17	30.3874	20.6163	4.40845	4.67654	2.91762e-06	0.000217544
OVCH1	30.4346	20.6148	4.40845	4.6762	2.92238e-06	0.000217544
SPSB4	30.4346	20.6148	4.40845	4.6762	2.92238e-06	0.000217544
LOC115476779	30.1554	20.6047	4.40846	4.6739	2.95532e-06	0.000217544
FZD3	30.0595	20.6002	4.40846	4.67288	2.97009e-06	0.000217544
AMEX60DD042648	30.0595	20.6002	4.40846	4.67288	2.97009e-06	0.000217544
LOC107078102	29.9859	20.5979	4.40847	4.67235	2.97769e-06	0.000217544
PROM2	29.8761	20.5918	4.40847	4.67095	2.99803e-06	0.000217544
SIGLEC15	29.852	20.5886	4.40847	4.67023	3.00865e-06	0.000217544
SLITRK1	29.852	20.5886	4.40847	4.67023	3.00865e-06	0.000217544
CCDC96	29.7824	20.5875	4.40847	4.66999	3.01218e-06	0.000217544
LOC115370481	29.5843	20.5792	4.40848	4.66808	3.04021e-06	0.000217544
AMEX60DD025847	29.5054	20.5754	4.40848	4.66722	3.05299e-06	0.000217544
FAM83B	29.5054	20.5754	4.40848	4.66722	3.05299e-06	0.000217544
LOC340211	29.5054	20.5754	4.40848	4.66722	3.05299e-06	0.000217544
CASP8	29.3165	20.5609	4.40849	4.66393	3.10231e-06	0.000217544
P2RY2	29.1827	20.5597	4.4085	4.66365	3.1065e-06	0.000217544
AMEX60DD004944	29.1781	20.559	4.4085	4.66349	3.10892e-06	0.000217544
AMEX60DD033169	35.8793	20.5573	4.40829	4.66334	3.11121e-06	0.000217544
TMOD1	29.0385	20.5531	4.4085	4.66215	3.1293e-06	0.000217963
AMEX60DD037242	28.8989	20.5458	4.40851	4.66049	3.15453e-06	0.000218876
ZNF300	28.8128	20.5422	4.40851	4.65967	3.16724e-06	0.000218916
LOC114789635	28.2587	20.5137	4.40853	4.65319	3.26842e-06	0.000223739
AMEX60DD009185	27.9216	20.4975	4.40855	4.64949	3.32754e-06	0.000223739
SELENBP1	37.5546	20.4949	4.40825	4.64922	3.33191e-06	0.000223739
NPHS1	37.5546	20.4949	4.40825	4.64922	3.33191e-06	0.000223739
LOC114595149	37.5546	20.4949	4.40825	4.64922	3.33191e-06	0.000223739
AMEX60DD028281	27.7046	20.4853	4.40856	4.64671	3.37265e-06	0.000223739
AMEX60DD024457	27.6424	20.4822	4.40856	4.646	3.38426e-06	0.000223739
PIK3CG	27.5763	20.4778	4.40856	4.64501	3.40059e-06	0.000223739
TBRG1	27.5763	20.4778	4.40856	4.64501	3.40059e-06	0.000223739
ACTB	27.5028	20.4771	4.40856	4.64485	3.40324e-06	0.000223739
YJEFN3	27.5661	20.477	4.40856	4.64482	3.4038e-06	0.000223739
TNFSF11	27.4275	20.474	4.40857	4.64413	3.41508e-06	0.000223739
AMEX60DD032489	27.4424	20.4708	4.40857	4.64341	3.42709e-06	0.000223739
AMEX60DD034099	27.4424	20.4708	4.40857	4.64341	3.42709e-06	0.000223739
AMEX60DD029016	27.3632	20.4679	4.40857	4.64275	3.43805e-06	0.000223739
PLPPR5	27.2236	20.4634	4.40858	4.64173	3.45503e-06	0.000223739
DEPDC7	27.1747	20.4621	4.40858	4.64142	3.46026e-06	0.000223739
IGSF6	27.0408	20.4537	4.40858	4.63952	3.49225e-06	0.000225001
COL21A1	26.8735	20.4459	4.40859	4.63774	3.52248e-06	0.000226024
ZNF182	26.6652	20.432	4.4086	4.63457	3.57673e-06	0.000226024
AMEX60DDU001028239	26.6652	20.432	4.4086	4.63457	3.57673e-06	0.000226024
LOC115635630	41.2305	20.4258	4.40817	4.63362	3.59333e-06	0.000226024
AMEX60DD030189	26.5054	20.4221	4.40861	4.63232	3.61586e-06	0.000226024
ROBO4	26.5054	20.4221	4.40861	4.63232	3.61586e-06	0.000226024
ZNF658	26.3194	20.4158	4.40862	4.63089	3.64093e-06	0.000226024
AMEX60DD038777	26.3194	20.4158	4.40862	4.63089	3.64093e-06	0.000226024
BCAS3	27.7101	20.4142	4.40856	4.63059	3.6463e-06	0.000226024
LOC105357518	27.7101	20.4142	4.40856	4.63059	3.6463e-06	0.000226024
AMEX60DDU001020497	27.7101	20.4142	4.40856	4.63059	3.6463e-06	0.000226024
GSG1L	26.3715	20.4114	4.40861	4.6299	3.65848e-06	0.000226024
CAPSL	26.1038	20.4038	4.40863	4.62816	3.68935e-06	0.000226667
WASF3	26.0423	20.4015	4.40863	4.62764	3.69864e-06	0.000226667
AMEX60DD041336	25.9699	20.3978	4.40863	4.62678	3.71402e-06	0.000226667
EBI3	25.836	20.3909	4.40864	4.62521	3.74218e-06	0.000227303
HHEX	25.5683	20.3738	4.40865	4.62133	3.81291e-06	0.000229063
SERPINA10	25.5483	20.3725	4.40865	4.62102	3.81857e-06	0.000229063
XIAP	25.5483	20.3725	4.40865	4.62102	3.81857e-06	0.000229063
AMEX60DD045386	25.4882	20.3717	4.40866	4.62084	3.82194e-06	0.000229063
H2AX	25.4087	20.3637	4.40866	4.61902	3.85553e-06	0.000229379
AMEX60DD019762	25.2691	20.3601	4.40867	4.6182	3.87089e-06	0.000229379
AMEX60DD020205	25.3006	20.3581	4.40867	4.61774	3.87934e-06	0.000229379
SLC35G1	25.0328	20.3433	4.40868	4.61438	3.94274e-06	0.000229379
AMEX60DD002466	24.9341	20.3396	4.40869	4.61352	3.95908e-06	0.000229379
AMEX60DD048126	24.9341	20.3396	4.40869	4.61352	3.95908e-06	0.000229379
TP53I3	24.899	20.3375	4.40869	4.61305	3.9681e-06	0.000229379
LOC112547415	24.7651	20.3325	4.40869	4.61191	3.98989e-06	0.000229379
SLC16A13	24.7106	20.3288	4.4087	4.61106	4.00615e-06	0.000229379
RTN4RL1	24.7106	20.3288	4.4087	4.61106	4.00615e-06	0.000229379
AMEX60DD038365	24.6571	20.3258	4.4087	4.61039	4.01922e-06	0.000229379
GUCA1B	24.6571	20.3258	4.4087	4.61039	4.01922e-06	0.000229379
DMBT1	24.6312	20.3244	4.4087	4.61007	4.02539e-06	0.000229379
AMEX60DD000510	24.38	20.3076	4.40872	4.60624	4.10013e-06	0.000229967
AMEX60DD007943	24.5186	20.3073	4.40871	4.60619	4.10121e-06	0.000229967
LOC115094268	27.1505	20.3064	4.40858	4.6061	4.10294e-06	0.000229967
CPSF4	24.571	20.3044	4.4087	4.60552	4.11431e-06	0.000229967
AMEX60DD032677	24.571	20.3044	4.4087	4.60552	4.11431e-06	0.000229967
AMEX60DD041343	24.3635	20.3037	4.40872	4.60535	4.11769e-06	0.000229967
AMEX60DDU001006822	24.4974	20.3001	4.40871	4.60455	4.13368e-06	0.000229967
DRAXIN	24.2296	20.2981	4.40872	4.60408	4.14298e-06	0.000229967
AMEX60DDU001001032	26.7731	20.2812	4.4086	4.60038	4.21727e-06	0.000231038
AMEX60DD002607	23.7334	20.273	4.40875	4.59836	4.25838e-06	0.000231038
AMEX60DD021776	23.7334	20.273	4.40875	4.59836	4.25838e-06	0.000231038
CD226	23.6942	20.2709	4.40875	4.59788	4.26818e-06	0.000231038
LOC107604018	23.6874	20.2703	4.40875	4.59774	4.27106e-06	0.000231038
CEBPA	26.2376	20.2687	4.40862	4.59751	4.27571e-06	0.000231038
AMEX60DDU001005563	26.2376	20.2687	4.40862	4.59751	4.27571e-06	0.000231038
AMEX60DD011968	23.5603	20.2628	4.40876	4.59603	4.30611e-06	0.000231038
AMEX60DD045856	29.7181	20.2597	4.40848	4.59563	4.31439e-06	0.000231038
AMEX60DDU001017429	29.7181	20.2597	4.40848	4.59563	4.31439e-06	0.000231038
PRPF6	28.1202	20.1836	4.40854	4.57829	4.68792e-06	0.000233094
LOC114595149.1	28.1202	20.1836	4.40854	4.57829	4.68792e-06	0.000233094
AMEX60DD009819	26.9069	20.1803	4.40859	4.5775	4.70567e-06	0.000233094
AMEX60DD035752	22.1977	20.1801	4.40885	4.57718	4.71279e-06	0.000233094
EPC2	22.1977	20.1801	4.40885	4.57718	4.71279e-06	0.000233094
TMEM229B	22.1637	20.178	4.40885	4.57671	4.72347e-06	0.000233094
AMEX60DD021762	22.1637	20.178	4.40885	4.57671	4.72347e-06	0.000233094
AMEX60DD032353	22.1637	20.178	4.40885	4.57671	4.72347e-06	0.000233094
AMEX60DD040912	22.1637	20.178	4.40885	4.57671	4.72347e-06	0.000233094
AMEX60DD005584	22.0252	20.1667	4.40886	4.57413	4.782e-06	0.000233094
ORF2P	22.0252	20.1667	4.40886	4.57413	4.782e-06	0.000233094
RELL2	22.0252	20.1667	4.40886	4.57413	4.782e-06	0.000233094
ZNF850	21.9539	20.1609	4.40886	4.5728	4.8124e-06	0.000233094
AMEX60DD018739	32.2758	20.1539	4.40839	4.57171	4.83757e-06	0.000233094
DRD5	21.6393	20.1449	4.40888	4.56916	4.8968e-06	0.000233094
FER1L5	21.6096	20.1428	4.40889	4.56869	4.90776e-06	0.000233094
TRNP1	21.6096	20.1428	4.40889	4.56869	4.90776e-06	0.000233094
LOC115777146	21.6096	20.1428	4.40889	4.56869	4.90776e-06	0.000233094
GK	21.6096	20.1428	4.40889	4.56869	4.90776e-06	0.000233094
AMEX60DD001543	43.9079	20.1352	4.40812	4.56775	4.92977e-06	0.000233094
TDRD10	21.5523	20.1345	4.40889	4.5668	4.95218e-06	0.000233094
LOC103164789	21.4997	20.1339	4.40889	4.56665	4.9558e-06	0.000233094
PHYH	21.4711	20.1308	4.4089	4.56594	4.97261e-06	0.000233094
RASD2	21.4711	20.1308	4.4089	4.56594	4.97261e-06	0.000233094
AMEX60DD027165	21.4711	20.1308	4.4089	4.56594	4.97261e-06	0.000233094
AMEX60DD049217	21.4711	20.1308	4.4089	4.56594	4.97261e-06	0.000233094
AMEX60DD000980	32.2495	20.1282	4.40839	4.56588	4.97406e-06	0.000233094
HARBI1	32.2495	20.1282	4.40839	4.56588	4.97406e-06	0.000233094
LOC115478329	43.4962	20.1248	4.40813	4.56539	4.9857e-06	0.000233094
NR4A3	43.5577	20.1245	4.40813	4.56532	4.98727e-06	0.000233094
LRRTM4	21.3325	20.1232	4.40891	4.56421	5.01385e-06	0.000233094
LOC101884733	21.3325	20.1232	4.40891	4.56421	5.01385e-06	0.000233094
LOC106702273	21.2846	20.1193	4.40891	4.56334	5.03471e-06	0.000233094
EN1	21.2846	20.1193	4.40891	4.56334	5.03471e-06	0.000233094
DUOX2	21.2846	20.1193	4.40891	4.56334	5.03471e-06	0.000233094
AMEX60DD034351	24.1522	20.1192	4.40873	4.56348	5.03116e-06	0.000233094
KCNK10	21.2204	20.1153	4.40891	4.56241	5.05704e-06	0.000233094
AMEX60DD007214	21.194	20.1135	4.40891	4.562	5.06679e-06	0.000233094
CDYL2	21.194	20.1135	4.40891	4.562	5.06679e-06	0.000233094
RNF152	21.194	20.1135	4.40891	4.562	5.06679e-06	0.000233094
AMEX60DD015917	21.1507	20.1108	4.40892	4.56138	5.08175e-06	0.000233094
ARTN	21.1507	20.1108	4.40892	4.56138	5.08175e-06	0.000233094
CABP5	21.1507	20.1108	4.40892	4.56138	5.08175e-06	0.000233094
LOC113746826	21.1507	20.1108	4.40892	4.56138	5.08175e-06	0.000233094
RTL1	21.0808	20.1054	4.40892	4.56017	5.11134e-06	0.000233094
AMEX60DD009957	21.0808	20.1054	4.40892	4.56017	5.11134e-06	0.000233094
LOC102353340	21.0808	20.1054	4.40892	4.56017	5.11134e-06	0.000233094
AMEX60DD034075	21.0808	20.1054	4.40892	4.56017	5.11134e-06	0.000233094
KSR1	28.7593	20.1032	4.40851	4.56009	5.1132e-06	0.000233094
AMEX60DD001593	21.0169	20.1013	4.40893	4.55922	5.13432e-06	0.000233094
LOC115472519	20.917	20.0939	4.40894	4.55755	5.17535e-06	0.000233094
AP4E1	20.7784	20.0883	4.40895	4.55627	5.20701e-06	0.000233094
VPS54	20.7784	20.0883	4.40895	4.55627	5.20701e-06	0.000233094
AMEX60DDU001029920	20.662	20.0796	4.40895	4.55427	5.2567e-06	0.000233094
POLM	20.6399	20.0784	4.40896	4.55401	5.26331e-06	0.000233094
AMEX60DD005600	20.6153	20.0766	4.40896	4.5536	5.27367e-06	0.000233094
SLC25A33	28.6472	20.0756	4.40852	4.55383	5.26783e-06	0.000233094
CYP2C9	20.5014	20.0697	4.40897	4.55203	5.31315e-06	0.000233094
STK40	20.4814	20.0678	4.40897	4.5516	5.32403e-06	0.000233094
LOC116043362	20.5224	20.0663	4.40897	4.55126	5.33265e-06	0.000233094
AMHR2	20.3828	20.0614	4.40898	4.55013	5.3613e-06	0.000233094
LOC107380359	20.3828	20.0614	4.40898	4.55013	5.3613e-06	0.000233094
FSIP2	20.3828	20.0614	4.40898	4.55013	5.3613e-06	0.000233094
FAS	20.3828	20.0614	4.40898	4.55013	5.3613e-06	0.000233094
CEP162	20.3629	20.0601	4.40898	4.54982	5.36917e-06	0.000233094
ZNF268.1	20.3629	20.0601	4.40898	4.54982	5.36917e-06	0.000233094
ZNF394	20.3629	20.0601	4.40898	4.54982	5.36917e-06	0.000233094
P2RY13	20.3475	20.0591	4.40898	4.5496	5.37485e-06	0.000233094
FAM47E	20.3475	20.0591	4.40898	4.5496	5.37485e-06	0.000233094
LOC112547415.1	20.3475	20.0591	4.40898	4.5496	5.37485e-06	0.000233094
POLG	20.2432	20.0523	4.40899	4.54804	5.41471e-06	0.000233094
AMEX60DD045057	20.2432	20.0523	4.40899	4.54804	5.41471e-06	0.000233094
C16ORF71	20.2244	20.0509	4.40899	4.54774	5.42247e-06	0.000233094
LOC114651675	20.2244	20.0509	4.40899	4.54774	5.42247e-06	0.000233094
DDX10	20.2244	20.0509	4.40899	4.54774	5.42247e-06	0.000233094
ABR	20.2137	20.0502	4.40899	4.54757	5.42681e-06	0.000233094
AMEX60DD041074	20.2137	20.0502	4.40899	4.54757	5.42681e-06	0.000233094
LOC106706345	19.6847	20.0134	4.40903	4.53917	5.64748e-06	0.000234086
AMEX60DD026874	19.6847	20.0134	4.40903	4.53917	5.64748e-06	0.000234086
AMEX60DD026593	19.6703	20.0123	4.40903	4.53894	5.65386e-06	0.000234086
PTGFR	19.6703	20.0123	4.40903	4.53894	5.65386e-06	0.000234086
PRR16	19.6703	20.0123	4.40903	4.53894	5.65386e-06	0.000234086
PTPRB	19.5451	20.0037	4.40904	4.53696	5.70702e-06	0.000234086
AMEX60DD044150	19.5451	20.0037	4.40904	4.53696	5.70702e-06	0.000234086
AMEX60DD053561	19.5317	20.0027	4.40905	4.53675	5.71289e-06	0.000234086
AMEX60DD028015	19.4105	19.9941	4.40906	4.53479	5.76611e-06	0.000234086
PROS1	19.4055	19.9935	4.40906	4.53465	5.76984e-06	0.000234086
AMEX60DD007858	19.4055	19.9935	4.40906	4.53465	5.76984e-06	0.000234086
ATP11C	19.4055	19.9935	4.40906	4.53465	5.76984e-06	0.000234086
MXRA8	19.4055	19.9935	4.40906	4.53465	5.76984e-06	0.000234086
ERICH6	19.2547	19.9819	4.40907	4.532	5.84265e-06	0.000234086
DEPTOR	19.2547	19.9819	4.40907	4.532	5.84265e-06	0.000234086
SEC31B	34.4922	19.9791	4.40833	4.53213	5.83929e-06	0.000234086
ACOT11	19.1428	19.9702	4.40908	4.52934	5.91681e-06	0.000234086
ORF2	19.1428	19.9702	4.40908	4.52934	5.91681e-06	0.000234086
AMEX60DDU001027114	19.1428	19.9702	4.40908	4.52934	5.91681e-06	0.000234086
AMEX60DDU001040006	19.1428	19.9702	4.40908	4.52934	5.91681e-06	0.000234086
LOC111559199	19.1162	19.965	4.40908	4.52815	5.9501e-06	0.000234086
AMEX60DD004175	18.9867	19.9626	4.40909	4.5276	5.96573e-06	0.000234086
AVL9	18.9867	19.9626	4.40909	4.5276	5.96573e-06	0.000234086
CNOT4	18.9776	19.9621	4.40909	4.52749	5.96888e-06	0.000234086
CDH4	18.9776	19.9621	4.40909	4.52749	5.96888e-06	0.000234086
USP7	18.8391	19.9526	4.40911	4.52532	6.03036e-06	0.000234086
ADCY2	18.8391	19.9526	4.40911	4.52532	6.03036e-06	0.000234086
MSC	18.8471	19.9496	4.40911	4.52464	6.04987e-06	0.000234086
AMEX60DD043604	18.8471	19.9496	4.40911	4.52464	6.04987e-06	0.000234086
AB205_0023170	18.8471	19.9496	4.40911	4.52464	6.04987e-06	0.000234086
AMEX60DD037654	18.7412	19.9455	4.40912	4.52369	6.07693e-06	0.000234086
AMEX60DD050215	18.7412	19.9455	4.40912	4.52369	6.07693e-06	0.000234086
LOC102944485	18.7075	19.9387	4.40912	4.52215	6.12155e-06	0.000234086
AMEX60DD043949	18.7075	19.9387	4.40912	4.52215	6.12155e-06	0.000234086
PTPRH	18.5679	19.9325	4.40913	4.52074	6.16234e-06	0.000234086
SLC1A2	18.5679	19.9325	4.40913	4.52074	6.16234e-06	0.000234086
AMEX60DD019152	18.5679	19.9325	4.40913	4.52074	6.16234e-06	0.000234086
XPO1	18.5679	19.9325	4.40913	4.52074	6.16234e-06	0.000234086
DIP2A	18.5679	19.9325	4.40913	4.52074	6.16234e-06	0.000234086
AMEX60DD034530	18.5621	19.9311	4.40913	4.52041	6.17195e-06	0.000234086
AMEX60DD013668	18.4236	19.9212	4.40914	4.51815	6.23837e-06	0.000234086
UNK	18.4236	19.9212	4.40914	4.51815	6.23837e-06	0.000234086
FAT1	18.4236	19.9212	4.40914	4.51815	6.23837e-06	0.000234086
SPATA45	18.4283	19.9181	4.40914	4.51745	6.25889e-06	0.000234086
LOC115370421	18.3396	19.9145	4.40915	4.51664	6.28291e-06	0.000234086
LOC115468292	18.3396	19.9145	4.40915	4.51664	6.28291e-06	0.000234086
WNT6.S	18.3396	19.9145	4.40915	4.51664	6.28291e-06	0.000234086
RDD4.L	18.285	19.9112	4.40916	4.51588	6.30531e-06	0.000234086
METTL7A	18.2057	19.9004	4.40917	4.51342	6.37891e-06	0.000234086
DPX16_23792	18.2057	19.9004	4.40917	4.51342	6.37891e-06	0.000234086
ZNF84.2	21.9185	19.8949	4.40886	4.51249	6.40723e-06	0.000234086
AMEX60DD016212	18.0718	19.893	4.40918	4.51173	6.43005e-06	0.000234086
LOC102565955	18.0718	19.893	4.40918	4.51173	6.43005e-06	0.000234086
CCDC148	18.0718	19.893	4.40918	4.51173	6.43005e-06	0.000234086
AMEX60DD025491	17.8698	19.8793	4.4092	4.50859	6.52606e-06	0.000234086
PDZD4	17.8698	19.8793	4.4092	4.50859	6.52606e-06	0.000234086
AMEX60DDU001013936	17.8695	19.8789	4.4092	4.50852	6.52828e-06	0.000234086
FNDC11	17.8041	19.8739	4.40921	4.50736	6.56378e-06	0.000234086
DNLZ	25.7022	19.8674	4.40865	4.50645	6.59205e-06	0.000234086
CCDC65	17.6702	19.8617	4.40922	4.50458	6.65052e-06	0.000234086
AMEX60DD030027	17.6702	19.8617	4.40922	4.50458	6.65052e-06	0.000234086
AMEX60DD043947	17.6702	19.8617	4.40922	4.50458	6.65052e-06	0.000234086
RHAG	17.5924	19.857	4.40923	4.5035	6.68422e-06	0.000234086
AMEX60DD003469	17.5906	19.8569	4.40923	4.50349	6.68469e-06	0.000234086
SLC24A1	17.5906	19.8569	4.40923	4.50349	6.68469e-06	0.000234086
AATK	17.5906	19.8569	4.40923	4.50349	6.68469e-06	0.000234086
B4GAT1	21.8201	19.848	4.40887	4.50183	6.73712e-06	0.000234086
DLK2	21.8201	19.848	4.40887	4.50183	6.73712e-06	0.000234086
AMEX60DDU001027702	21.8201	19.848	4.40887	4.50183	6.73712e-06	0.000234086
TFEC	17.4539	19.8465	4.40924	4.50111	6.76004e-06	0.000234086
SLC44A3	17.4539	19.8465	4.40924	4.50111	6.76004e-06	0.000234086
TRIM25	17.4539	19.8465	4.40924	4.50111	6.76004e-06	0.000234086
CYP1A1	17.4539	19.8465	4.40924	4.50111	6.76004e-06	0.000234086
AMEX60DD045688	17.4539	19.8465	4.40924	4.50111	6.76004e-06	0.000234086
LOC114595149.2	17.4539	19.8465	4.40924	4.50111	6.76004e-06	0.000234086
AMEX60DD015965	17.451	19.8449	4.40924	4.50075	6.77153e-06	0.000234086
UBE3C	17.451	19.8449	4.40924	4.50075	6.77153e-06	0.000234086
NR0B2	21.8866	19.8434	4.40887	4.50079	6.77015e-06	0.000234086
ESPN	21.8866	19.8434	4.40887	4.50079	6.77015e-06	0.000234086
LRRC75A	17.4025	19.8424	4.40925	4.50018	6.78961e-06	0.000234086
AMEX60DDU001034111	17.4025	19.8424	4.40925	4.50018	6.78961e-06	0.000234086
PRKAR1B	17.5364	19.839	4.40923	4.49943	6.81354e-06	0.000234086
ALDH1A1	17.5364	19.839	4.40923	4.49943	6.81354e-06	0.000234086
BACE1	17.5364	19.839	4.40923	4.49943	6.81354e-06	0.000234086
AMEX60DDU001016765	17.5364	19.839	4.40923	4.49943	6.81354e-06	0.000234086
HDHD5	17.3154	19.8346	4.40926	4.4984	6.84668e-06	0.000234086
ALS2CL	17.3154	19.8346	4.40926	4.4984	6.84668e-06	0.000234086
HOXC13	17.3154	19.8346	4.40926	4.4984	6.84668e-06	0.000234086
AMEX60DD003421	17.3114	19.8343	4.40926	4.49834	6.84874e-06	0.000234086
AMEX60DD008976	17.3114	19.8343	4.40926	4.49834	6.84874e-06	0.000234086
ADRA1B	17.3114	19.8343	4.40926	4.49834	6.84874e-06	0.000234086
AMEX60DD044523	17.3114	19.8343	4.40926	4.49834	6.84874e-06	0.000234086
AMEX60DDU001018174	17.3114	19.8343	4.40926	4.49834	6.84874e-06	0.000234086
FERMT3	17.2686	19.8283	4.40926	4.49696	6.89322e-06	0.000234086
AMEX60DD028341	17.2686	19.8283	4.40926	4.49696	6.89322e-06	0.000234086
AMEX60DD047727	17.2686	19.8283	4.40926	4.49696	6.89322e-06	0.000234086
AMEX60DD006843	17.1718	19.8241	4.40927	4.49601	6.92409e-06	0.000234086
AMEX60DD033497	17.1718	19.8241	4.40927	4.49601	6.92409e-06	0.000234086
SLC30A10	17.1718	19.8241	4.40927	4.49601	6.92409e-06	0.000234086
MTX3	17.1718	19.8241	4.40927	4.49601	6.92409e-06	0.000234086
TAFA5	17.1768	19.8234	4.40927	4.49585	6.92914e-06	0.000234086
E1301_TTI003913	17.1768	19.8234	4.40927	4.49585	6.92914e-06	0.000234086
LOC106702552	17.1768	19.8234	4.40927	4.49585	6.92914e-06	0.000234086
ORF2.1	17.1348	19.8147	4.40928	4.49387	6.9939e-06	0.000234908
KIF17	17.1348	19.8147	4.40928	4.49387	6.9939e-06	0.000234908
TVP23A	17.0383	19.8132	4.40929	4.49352	7.00556e-06	0.000234908
AMEX60DD030443	17.0383	19.8132	4.40929	4.49352	7.00556e-06	0.000234908
AMBRA1	24.0958	19.8062	4.40873	4.49249	7.03961e-06	0.00023558
AMEX60DD024307	17.0009	19.8059	4.40929	4.49186	7.06037e-06	0.00023558
FOXJ1	29.0898	19.7912	4.4085	4.48932	7.14516e-06	0.00023782
SBF2	24.103	19.7799	4.40873	4.48652	7.23957e-06	0.000240077
AMEX60DD038120	24.103	19.7799	4.40873	4.48652	7.23957e-06	0.000240077
AMEX60DD010776	21.7481	19.759	4.40888	4.48165	7.4069e-06	0.000244726
TRIM59	21.7481	19.759	4.40888	4.48165	7.4069e-06	0.000244726
AMEX60DD027295	21.6862	19.7269	4.40888	4.47436	7.66394e-06	0.000251377
SYT14	21.6862	19.7269	4.40888	4.47436	7.66394e-06	0.000251377
AMEX60DD039772	21.6862	19.7269	4.40888	4.47436	7.66394e-06	0.000251377
TMEM51	21.7789	19.7011	4.40887	4.4685	7.87693e-06	0.000257895
AMEX60DD048830	26.5964	19.6957	4.4086	4.46756	7.91156e-06	0.000258458
AMEX60DD041224	32.5287	19.6934	4.40838	4.46726	7.92279e-06	0.000258458
ZNF420	39.202	19.688	4.40821	4.46621	7.96168e-06	0.000259258
VWA3A	29.4504	19.5703	4.40849	4.43923	9.0283e-06	0.000291883
AMEX60DD034987	19.3932	19.5397	4.40906	4.43173	9.34815e-06	0.000301683
UNC13B	28.6743	19.5316	4.40852	4.43042	9.40476e-06	0.000302967
RASGRP1	19.2766	19.5299	4.40907	4.42949	9.44567e-06	0.000303203
SLC39A4	19.2766	19.5299	4.40907	4.42949	9.44567e-06	0.000303203
SLAIN1	39.7883	19.4907	4.4082	4.42147	9.80327e-06	0.000314123
DYNLRB2	28.6197	19.4709	4.40852	4.41665	1.00245e-05	0.000319507
ENO4	28.6197	19.4709	4.40852	4.41665	1.00245e-05	0.000319507
LOC106703202	28.5133	19.4638	4.40852	4.41503	1.00995e-05	0.000320766
DUOX1	28.5133	19.4638	4.40852	4.41503	1.00995e-05	0.000320766
ZMYND12	28.3972	19.458	4.40853	4.41372	1.01607e-05	0.000322143
TGM5	28.5357	19.4546	4.40852	4.41295	1.01971e-05	0.000322163
AMEX60DD040147	28.5357	19.4546	4.40852	4.41295	1.01971e-05	0.000322163
FADS2	28.4801	19.4475	4.40852	4.41135	1.02728e-05	0.000322861
TNFSF9	28.4801	19.4475	4.40852	4.41135	1.02728e-05	0.000322861
GSONMT00055939001.1	23.5489	19.292	4.40876	4.37584	1.20967e-05	0.000375603
SLAMF8	23.4264	19.2689	4.40877	4.37059	1.23912e-05	0.000383425
MYH8	23.4542	19.2604	4.40877	4.36866	1.25014e-05	0.00038441
C8H16ORF96	23.4542	19.2604	4.40877	4.36866	1.25014e-05	0.00038441
PSTK	23.4104	19.2529	4.40877	4.36695	1.25992e-05	0.00038441
LOC114793592	23.4104	19.2529	4.40877	4.36695	1.25992e-05	0.00038441
ZNF813	23.3146	19.2339	4.40878	4.36265	1.28498e-05	0.00038441
GABBR2	22.3022	19.2172	4.40884	4.35878	1.30788e-05	0.00038441
LOC108702184	23.175	19.2165	4.40878	4.35868	1.3085e-05	0.00038441
VTI1A	23.175	19.2165	4.40878	4.35868	1.3085e-05	0.00038441
LOC115099352	22.2217	19.2147	4.40884	4.35822	1.31123e-05	0.00038441
KCNE3	22.2217	19.2147	4.40884	4.35822	1.31123e-05	0.00038441
EXOC3L4	22.3373	19.2138	4.40884	4.35802	1.31242e-05	0.00038441
TAL1	22.3373	19.2138	4.40884	4.35802	1.31242e-05	0.00038441
AMEX60DD047772	22.3373	19.2138	4.40884	4.35802	1.31242e-05	0.00038441
ZNF143	23.1333	19.2128	4.40879	4.35783	1.31357e-05	0.00038441
EOD39_4743	23.1333	19.2128	4.40879	4.35783	1.31357e-05	0.00038441
GSONMT00027580001	23.0353	19.2042	4.40879	4.35588	1.3253e-05	0.00038441
UNKNOWN	23.0353	19.2042	4.40879	4.35588	1.3253e-05	0.00038441
LOC111946802	23.0353	19.2042	4.40879	4.35588	1.3253e-05	0.00038441
AMEX60DD009156	23.0249	19.2041	4.40879	4.35587	1.3254e-05	0.00038441
AMEX60DD046519	23.0249	19.2041	4.40879	4.35587	1.3254e-05	0.00038441
AMEX60DD037483	22.9948	19.2013	4.4088	4.35522	1.32932e-05	0.00038441
AMEX60DD011069	22.8957	19.1955	4.4088	4.3539	1.33739e-05	0.00038441
LOC340211.1	22.8957	19.1955	4.4088	4.3539	1.33739e-05	0.00038441
AMEX60DD052065	22.8957	19.1955	4.4088	4.3539	1.33739e-05	0.00038441
AMEX60DD049213	22.4407	19.1945	4.40883	4.35365	1.33887e-05	0.00038441
AMEX60DD038228	22.4769	19.1941	4.40883	4.35355	1.3395e-05	0.00038441
MEGF6	22.891	19.194	4.4088	4.35356	1.33942e-05	0.00038441
SOX10	22.891	19.194	4.4088	4.35356	1.33942e-05	0.00038441
PLEKHG6	22.8563	19.1932	4.4088	4.35337	1.34061e-05	0.00038441
LOC105357518.2	22.7561	19.19	4.40881	4.35264	1.34509e-05	0.00038441
MAK	22.7561	19.19	4.40881	4.35264	1.34509e-05	0.00038441
LOC102351696.1	22.6165	19.1885	4.40882	4.35231	1.34711e-05	0.00038441
LOC100130764.1	22.6165	19.1885	4.40882	4.35231	1.34711e-05	0.00038441
BMP2	22.6165	19.1885	4.40882	4.35231	1.34711e-05	0.00038441
LGI1	22.6165	19.1885	4.40882	4.35231	1.34711e-05	0.00038441
LOC115094109	22.7571	19.1868	4.40881	4.35193	1.34945e-05	0.00038441
TADA1	22.7571	19.1868	4.40881	4.35193	1.34945e-05	0.00038441
AMEX60DD022446	22.7571	19.1868	4.40881	4.35193	1.34945e-05	0.00038441
GSTA4	22.7571	19.1868	4.40881	4.35193	1.34945e-05	0.00038441
AMEX60DD033955	22.7571	19.1868	4.40881	4.35193	1.34945e-05	0.00038441
RALYL	22.7571	19.1868	4.40881	4.35193	1.34945e-05	0.00038441
LRRC69	22.7571	19.1868	4.40881	4.35193	1.34945e-05	0.00038441
AMEX60DD042568	22.7571	19.1868	4.40881	4.35193	1.34945e-05	0.00038441
AMEX60DD035539	22.4894	19.1829	4.40883	4.35103	1.35498e-05	0.00038441
AMEX60DD051342	22.4894	19.1829	4.40883	4.35103	1.35498e-05	0.00038441
AMEX60DD056227	22.4894	19.1829	4.40883	4.35103	1.35498e-05	0.00038441
GATM	22.6233	19.1827	4.40882	4.35099	1.35524e-05	0.00038441
ASZ78_009192	22.6233	19.1827	4.40882	4.35099	1.35524e-05	0.00038441
TCAF2	22.6233	19.1827	4.40882	4.35099	1.35524e-05	0.00038441
RUNDC3A	29.0488	19.1447	4.4085	4.34269	1.4075e-05	0.000396738
SLC22A18	18.2887	19.1366	4.40916	4.34019	1.4236e-05	0.000399405
AMEX60DD026607	18.2887	19.1366	4.40916	4.34019	1.4236e-05	0.000399405
RAD51C	18.2887	19.1366	4.40916	4.34019	1.4236e-05	0.000399405
CRYGB	31.4118	19.1284	4.40842	4.33907	1.43089e-05	0.000400828
MED13L	18.008	19.0774	4.40919	4.32673	1.5134e-05	0.000418739
AMEX60DD013099	18.008	19.0774	4.40919	4.32673	1.5134e-05	0.000418739
CDK6	18.008	19.0774	4.40919	4.32673	1.5134e-05	0.000418739
AMEX60DD045286	18.008	19.0774	4.40919	4.32673	1.5134e-05	0.000418739
SPECC1	18.008	19.0774	4.40919	4.32673	1.5134e-05	0.000418739
AMEX60DD041430	19.8244	19.0695	4.40902	4.3251	1.52462e-05	0.000419757
AMEX60DD016035	19.964	19.0683	4.40901	4.32485	1.52639e-05	0.000419757
AMEX60DD046395	19.964	19.0683	4.40901	4.32485	1.52639e-05	0.000419757
AMEX60DD046431	19.8088	19.0565	4.40902	4.32215	1.54517e-05	0.000424275
AMEX60DD053141	20.0798	19.0504	4.409	4.32081	1.5546e-05	0.000424671
DNAJC30	20.0798	19.0504	4.409	4.32081	1.5546e-05	0.000424671
AMEX60DD025836	19.5444	19.0489	4.40904	4.32042	1.55731e-05	0.000424671
AMEX60DD051769	19.5444	19.0489	4.40904	4.32042	1.55731e-05	0.000424671
LOC114443000	17.938	19.0436	4.40919	4.31908	1.56683e-05	0.000425687
AMEX60DD037475	17.938	19.0436	4.40919	4.31908	1.56683e-05	0.000425687
LMNA	19.9459	19.0272	4.40901	4.31553	1.5922e-05	0.000430634
AMEX60DD007603	19.9459	19.0272	4.40901	4.31553	1.5922e-05	0.000430634
D9C73_027967	19.9459	19.0272	4.40901	4.31553	1.5922e-05	0.000430634
VMD2	19.6782	19.0207	4.40903	4.31403	1.60302e-05	0.000431219
AMEX60DD035378	19.8121	19.0172	4.40902	4.31325	1.6087e-05	0.000431219
ZNF268.2	19.8121	19.0172	4.40902	4.31325	1.6087e-05	0.000431219
AMEX60DD055869	19.8121	19.0172	4.40902	4.31325	1.6087e-05	0.000431219
AMEX60DD007062	16.867	18.9504	4.40931	4.29782	1.72486e-05	0.000459623
DPX16_0184	18.0095	18.8313	4.40919	4.27093	1.94657e-05	0.000512644
WDR3.1	18.0095	18.8313	4.40919	4.27093	1.94657e-05	0.000512644
LOC111772992	17.7302	18.5374	4.40921	4.20425	2.61954e-05	0.000676527
MYT1	17.0322	18.2383	4.40929	4.13633	3.52902e-05	0.000890399
AMEX60DD020550	1095.93	12.6647	2.16495	5.84987	4.91955e-09	1.03196e-06
TCN1	1094.98	12.6634	2.74706	4.6098	4.03066e-06	0.000229379
LOC108803023	792.825	12.1976	2.14144	5.69598	1.22669e-08	2.54361e-06
MMP13	761.785	12.14	1.90175	6.38359	1.72983e-10	4.00078e-08
CXCL8	672.973	11.9612	1.84494	6.48325	8.97695e-11	2.18843e-08
SDF2	433.221	11.3257	1.92162	5.89384	3.77318e-09	8.00802e-07
EDN2	381.144	11.1409	2.06129	5.40483	6.48683e-08	1.24492e-05
FLJ45337	365.675	11.0811	2.81079	3.94235	8.06855e-05	0.00188789
KRT8	364.845	11.0779	1.98895	5.56971	2.55168e-08	5.00352e-06
NECTIN1	356.459	11.0443	2.07648	5.31879	1.04459e-07	1.90348e-05
EP400	348.228	11.0107	1.94684	5.65566	1.55252e-08	3.11639e-06
AMEX60DD052256	280.193	10.697	2.85156	3.75127	0.000175938	0.00379202
ZBTB2	279.431	10.6931	1.99989	5.34685	8.94964e-08	1.66445e-05
TIMD4	267.031	10.6276	1.99407	5.32961	9.84218e-08	1.81176e-05
LOC115462780	258.158	10.5789	2.45365	4.31148	1.62165e-05	0.0004334
FAM228B	253.373	10.5519	1.99007	5.30226	1.14379e-07	2.06339e-05
EPYC	251.145	10.5391	2.63314	4.00249	6.26803e-05	0.00150566
SNX13	247.364	10.5172	2.02595	5.19128	2.08854e-07	3.65799e-05
LACC1	241.854	10.4847	2.03413	5.15442	2.54415e-07	4.37109e-05
SRRM1	241.373	10.4818	2.88279	3.636	0.000276904	0.00579506
CCR4	236.92	10.455	2.12544	4.919	8.69879e-07	0.000128628
LOC115476040	235.613	10.447	2.18067	4.79075	1.66159e-06	0.000215648
LAMB4	229.766	10.4108	2.0099	5.17975	2.22182e-07	3.85401e-05
CPE	227.558	10.3968	2.13023	4.88061	1.05757e-06	0.000151417
LOC109292125	223.205	10.369	2.35512	4.40275	1.06886e-05	0.000335342
ENTPD3	220.117	10.3488	2.55678	4.0476	5.17447e-05	0.00125636
ZNF84	216.57	10.3255	2.01931	5.11336	3.16483e-07	5.38619e-05
NOTCH1	212.948	10.3011	2.08571	4.9389	7.85652e-07	0.000119102
POLRMT	211.687	10.2925	2.06	4.99638	5.84176e-07	9.24432e-05
DEDD	207	10.2602	2.07585	4.94266	7.70626e-07	0.000117814
ITGA2	206.533	10.257	2.18575	4.69266	2.69679e-06	0.000217544
RNF14	206.329	10.2556	2.03571	5.03783	4.70834e-07	7.65212e-05
C6ORF136	204.776	10.2447	2.10207	4.8736	1.09583e-06	0.00015566
GGA3	203.969	10.239	2.06408	4.96055	7.02924e-07	0.000108383
AMEX60DDU001002882	201.982	10.2249	2.04928	4.98948	6.05429e-07	9.49734e-05
DNAH5	201.415	10.2208	2.16684	4.71689	2.39474e-06	0.000217544
AMEX60DD008935	201.081	10.2184	2.22394	4.59473	4.33316e-06	0.000231273
DR999_PMT07514	199.135	10.2043	2.47411	4.12445	3.7162e-05	0.000933709
LOC90346	199.037	10.2037	2.07377	4.92033	8.63973e-07	0.000128628
MCF2L	198.665	10.2009	2.25676	4.52017	6.17895e-06	0.000234086
RFTN1	193.72	10.1646	2.13857	4.75298	2.00441e-06	0.000217544
BTN3A1	190.739	10.1422	2.93067	3.4607	0.00053878	0.0103489
MAD2L1	186.434	10.1093	2.24065	4.51177	6.42894e-06	0.000234086
CILP	185.508	10.1021	2.06964	4.88108	1.05506e-06	0.000151417
AMEX60DD041088	184.941	10.0976	2.9605	3.41078	0.000647764	0.0121221
B4GALT5	184.873	10.0972	2.06231	4.89605	9.77809e-07	0.000143412
TRIM39-RPP21	184.657	10.0955	2.12459	4.75174	2.01677e-06	0.000217544
OLFM4	184.452	10.0939	2.16101	4.67089	2.99897e-06	0.000217544
DHX29	184.372	10.0932	2.67763	3.76944	0.000163612	0.00355181
PLEKHG1	183.794	10.0887	2.06574	4.88383	1.04047e-06	0.000151372
SIGLEC11	182.526	10.0787	2.57453	3.91478	9.04881e-05	0.00209015
PTGES	181.296	10.069	2.18165	4.61532	3.92496e-06	0.000229379
CDC42EP2	179.436	10.0541	2.09824	4.79168	1.65391e-06	0.000215648
LOC102454192	179.318	10.0532	2.12289	4.73561	2.18398e-06	0.000217544
DLL3	176.784	10.0326	2.97777	3.36915	0.00075399	0.0138091
TLR8	175.11	10.0188	2.95741	3.38771	0.000704787	0.0130941
IL1B	172.841	10	2.97686	3.35926	0.000781524	0.0142124
ZFC3H1	172.696	9.99884	2.63231	3.7985	0.000145574	0.00319485
ANAPC2	172.212	9.99481	2.11588	4.72372	2.31567e-06	0.000217544
TNS4	169.826	9.97464	2.24021	4.45255	8.48546e-06	0.000274825
FGFBP1	167.128	9.95152	2.70675	3.67656	0.000236398	0.00499369
RNF215	166.053	9.94223	2.22011	4.47827	7.52498e-06	0.000248173
ATP6V0E2	166.002	9.94182	2.12608	4.67613	2.92336e-06	0.000217544
ACCS	164.188	9.92597	2.11308	4.6974	2.63497e-06	0.000217544
PTDSS2	162.2	9.90837	2.1465	4.61606	3.91085e-06	0.000229379
AMEX60DD050844	162.165	9.90802	3.07834	3.21863	0.00128806	0.021942
CDO1	161.521	9.90232	2.19034	4.52089	6.15788e-06	0.000234086
CCND2	160.994	9.8976	2.17787	4.54462	5.50334e-06	0.000234086
IL1R1	160.966	9.89737	2.48485	3.98309	6.8024e-05	0.00162322
TM7SF2	160.229	9.89076	2.11056	4.68631	2.78176e-06	0.000217544
WNT10A	159.358	9.88282	2.98744	3.30813	0.000939229	0.0166441
CYRIB	158.485	9.87491	2.98545	3.30768	0.000940722	0.0166542
AMEX60DD016848	156.008	9.85223	2.11953	4.64831	3.34661e-06	0.000223739
HARBI1.1	154.466	9.83788	2.16127	4.5519	5.3163e-06	0.000233094
GLYATL2	153.288	9.82686	2.16845	4.53173	5.85013e-06	0.000234086
AMEX60DD041838	151.923	9.81396	2.28385	4.29711	1.7304e-05	0.000460419
HPS1	151.696	9.8118	2.13506	4.59556	4.31595e-06	0.000231038
AMEX60DD029387	150.303	9.79847	2.16361	4.52876	5.93295e-06	0.000234086
PARPI_0009853	149.431	9.79003	3.01564	3.24641	0.00116869	0.020156
TMEM192	148.916	9.78511	2.13663	4.57969	4.65657e-06	0.000233094
TBC1D9	148.751	9.78351	2.25041	4.34743	1.37739e-05	0.000389469
SLC2A1	148.721	9.78317	3.00682	3.25366	0.00113929	0.0197055
DCX	147.614	9.77245	2.14295	4.56028	5.10862e-06	0.000233094
NEK2	147.136	9.76777	2.14077	4.56274	5.04899e-06	0.000233094
AMEX60DD024935	147.119	9.7676	2.13034	4.585	4.53997e-06	0.000233094
AMEX60DDU001022790	146.843	9.76487	2.15809	4.52477	6.046e-06	0.000234086
LOC100130764	146.102	9.7576	2.15038	4.53762	5.68934e-06	0.000234086
CASR	146.05	9.7571	2.27875	4.28177	1.85412e-05	0.000490739
MEIS2	145.691	9.75352	2.60586	3.74292	0.000181894	0.00391571
SPIB	346.392	9.74133	2.03217	4.79357	1.63841e-06	0.000215648
CEP55	143.867	9.73534	2.1509	4.52618	6.00604e-06	0.000234086
AMEX60DD006910	143.582	9.73247	2.20255	4.41872	9.92863e-06	0.000317575
AMEX60DD053592	141.738	9.71385	2.1558	4.50592	6.60867e-06	0.000234086
TTC39B	141.313	9.70949	2.22069	4.37229	1.22948e-05	0.000381097
LOC115094418	141.078	9.70712	2.33232	4.162	3.15474e-05	0.000803835
DOP1A	141.072	9.70701	2.46359	3.94019	8.14159e-05	0.00190194
LOC340211.2	140.585	9.70207	2.34467	4.13792	3.50464e-05	0.000885485
HSD17B14	139.037	9.68609	2.22666	4.35006	1.36101e-05	0.000385441
KRT8.1	138.963	9.68527	2.55953	3.78401	0.000154324	0.00337047
PRDM9.1	138.889	9.68451	3.05484	3.17022	0.00152323	0.0251227
CROCC	138.538	9.68089	2.50304	3.86765	0.00010989	0.00247492
CENPE	137.026	9.66504	2.22031	4.35302	1.34272e-05	0.00038441
SLC11A1	136.895	9.66368	2.257	4.28164	1.85523e-05	0.000490739
ZNF84.3	136.851	9.66324	2.23672	4.32027	1.55838e-05	0.000424671
LGALS12	135.529	9.6492	2.30118	4.19315	2.75111e-05	0.00070698
C1QTNF1	325.567	9.64855	1.90537	5.06386	4.10847e-07	6.86266e-05
LOC105357518.1	135.091	9.64453	2.20354	4.37683	1.20417e-05	0.00037454
MIER2	134.878	9.64225	2.19484	4.39315	1.1172e-05	0.000349295
KRT15	134.805	9.64147	2.29336	4.20409	2.62136e-05	0.000676527
OPHN1	134.72	9.64056	2.18499	4.41217	1.02341e-05	0.000322768
N/A	133.466	9.62708	2.24969	4.2793	1.87485e-05	0.000495202
INTS7	132.276	9.61417	2.19366	4.38271	1.1721e-05	0.000365825
AMEX60DD009490	132.036	9.61148	3.11336	3.08717	0.00202072	0.0320051
CLCF1	130.796	9.5979	2.32595	4.12645	3.684e-05	0.000928203
CHMP3	130.623	9.59601	2.2147	4.33287	1.47176e-05	0.000411636
MTTP	130.342	9.59286	3.05641	3.1386	0.00169754	0.0275145
ADA2	130.068	9.5899	2.2285	4.30329	1.68279e-05	0.000449077
ZNF583	128.21	9.56912	2.185	4.37946	1.18972e-05	0.000370683
ZBTB10	128.183	9.56884	2.25278	4.24757	2.16105e-05	0.000564188
AMEX60DD052260	128.12	9.56806	2.60565	3.67204	0.000240621	0.00506512
CSF3	127.394	9.55985	3.07602	3.10786	0.00188446	0.0301379
CEP290	127.118	9.55675	2.33391	4.09474	4.22648e-05	0.00104161
AMEX60DD050919	126.699	9.55198	3.05995	3.12161	0.00179866	0.0288938
AMEX60DD016753	126.243	9.54679	3.12232	3.0576	0.0022312	0.034729
CLDN4	126.184	9.54614	2.23726	4.2669	1.98212e-05	0.000521245
AMEX60DD032942	126.168	9.5459	3.07563	3.10373	0.001911	0.0305354
DBF4B	125.556	9.53893	2.21093	4.31444	1.6001e-05	0.000431219
MTCL1	125.042	9.53304	2.55314	3.73385	0.000188577	0.0040451
TNFAIP2	124.637	9.52835	2.23876	4.25608	2.08038e-05	0.000544704
FRYL	124.532	9.52715	2.24321	4.2471	2.16554e-05	0.000564544
LLAP_2835	123.908	9.5199	2.24013	4.2497	2.14054e-05	0.000559643
AQP3	123.376	9.51366	2.39924	3.96527	7.33117e-05	0.0017379
GAS2L3	123.202	9.51161	2.33436	4.0746	4.60932e-05	0.00112825
TMPRSS4	122.728	9.50605	3.08634	3.08004	0.0020697	0.0326368
PKHD1L1	121.928	9.49664	2.2305	4.25763	2.06609e-05	0.000541747
AMEX60DD036960	121.746	9.49448	2.54531	3.73018	0.000191343	0.00409956
AMEX60DD005315	121.337	9.48962	2.31609	4.09726	4.18063e-05	0.00103597
SPTLC3	121.053	9.48619	3.0804	3.07953	0.00207327	0.0326368
AMEX60DD038611	120.096	9.47474	3.09706	3.05927	0.00221878	0.0345953
MTF1	119.994	9.4736	2.43259	3.89446	9.84192e-05	0.00225315
PEAR1	119.601	9.46884	2.28221	4.14899	3.33952e-05	0.000848521
AMEX60DD014153	119.048	9.4621	3.09172	3.06046	0.00220994	0.034547
PPP1R3D	118.737	9.45838	2.29671	4.11823	3.81798e-05	0.000956496
AMEX60DD024910	118.586	9.45655	2.2174	4.26471	2.0016e-05	0.000525603
UNKNOWN.1	118.459	9.455	2.2321	4.23591	2.27626e-05	0.000590846
AMEX60DD026672	117.481	9.44306	2.26443	4.17017	3.04378e-05	0.000778863
AMEX60DD048496	282.238	9.44152	1.87248	5.04224	4.60111e-07	7.61504e-05
TPRG1L	117.355	9.44148	2.27686	4.14671	3.37293e-05	0.000855804
AMEX60DD031050	117.307	9.44088	2.44182	3.86633	0.000110485	0.00248522
AMEX60DD048458	117.295	9.44078	2.27278	4.15385	3.26934e-05	0.00083186
ZBTB34	117.24	9.44009	2.22704	4.23884	2.24676e-05	0.000584027
FGF2	117.224	9.43988	2.22463	4.24335	2.20212e-05	0.000573251
RASL11A	116.81	9.43475	2.36722	3.98559	6.73129e-05	0.00160838
ZNF33A	116.565	9.43173	2.29962	4.10143	4.10596e-05	0.00102168
LRRN2	116.112	9.42606	3.13502	3.0067	0.00264102	0.0402398
MAP3K20	116.085	9.42578	2.32408	4.0557	4.99854e-05	0.00121528
ITM2C	115.926	9.42384	2.38805	3.94625	7.9385e-05	0.00186472
H2AC21	115.342	9.41654	2.29892	4.09608	4.2021e-05	0.00103844
FRAS1	115.055	9.41295	2.39149	3.93602	8.28458e-05	0.00192844
BCL7A	114.455	9.40539	2.24302	4.19318	2.75071e-05	0.00070698
AMEX60DD044906	112.563	9.3813	3.11888	3.0079	0.00263057	0.0401484
ORC1	112.105	9.37543	2.28657	4.10021	4.12776e-05	0.00102569
RRAD	112.063	9.37489	2.39746	3.91034	9.21658e-05	0.00211805
LOC114595149.3	111.498	9.36762	2.24064	4.18079	2.90502e-05	0.000745471
CCL3L1.1	110.777	9.35821	3.12054	2.99891	0.00270948	0.0411093
HMMR	110.444	9.35395	2.26839	4.1236	3.72993e-05	0.000935855
PCNX2	110.304	9.35211	2.25688	4.14382	3.41572e-05	0.000865443
AMEX60DD038843	108.289	9.32543	3.14026	2.96964	0.00298148	0.0445248
ZNF248	107.973	9.3213	2.27544	4.09648	4.19488e-05	0.00103807
RBM33	107.614	9.31648	2.26242	4.11794	3.8228e-05	0.000956496
TRIM65	107.552	9.31564	2.25	4.14029	3.46872e-05	0.000877639
REXO4	107.375	9.31329	2.36176	3.94336	8.03474e-05	0.00188243
PDGFRL	106.369	9.29971	2.2783	4.08187	4.46752e-05	0.00109652
AMEX60DD021890	106.129	9.29642	2.36574	3.9296	8.5088e-05	0.00196793
E1301_TTI003913.1	105.809	9.2921	2.27891	4.07742	4.55377e-05	0.00111617
E2F7	105.611	9.28936	2.28098	4.07252	4.65071e-05	0.00113684
PM20D1	105.286	9.28495	2.42166	3.83412	0.000126013	0.00281346
LOC108714500	105.158	9.28316	2.49002	3.72815	0.00019289	0.0041278
ZNF12	104.699	9.27684	2.28267	4.06403	4.82333e-05	0.00117744
ZNF7	104.563	9.27501	2.3446	3.95591	7.62435e-05	0.00179795
ITGA6	103.705	9.26309	2.28233	4.05862	4.93643e-05	0.00120342
EEF1AKMT1	103.677	9.26264	3.14537	2.94485	0.00323112	0.0475832
PLPP1	103.658	9.26247	2.36784	3.91178	9.16186e-05	0.00210816
HEXA	103.453	9.25956	2.33407	3.96713	7.27441e-05	0.00172899
GCH1	102.915	9.25204	2.28999	4.0402	5.3405e-05	0.00129199
LOC108801961	102.513	9.24644	2.46016	3.75848	0.000170952	0.00369337
CBR4	102.44	9.24542	2.4585	3.76059	0.000169513	0.00367109
TEX47	102.318	9.24365	2.37434	3.89315	9.89516e-05	0.00226247
GLYATL1B	102.171	9.24162	2.34562	3.93996	8.14968e-05	0.00190194
DMRTA2	101.642	9.2341	2.30546	4.00532	6.19327e-05	0.00148969
GJC1	101.573	9.23313	2.3277	3.96663	7.28969e-05	0.00173034
TRAIP	101.351	9.22996	2.28441	4.04042	5.33559e-05	0.00129199
IQCE	100.887	9.22333	2.33551	3.94917	7.8424e-05	0.00184455
ESRP2	100.842	9.22269	2.32622	3.96466	7.34999e-05	0.00174008
P2RX7	99.9645	9.21008	2.33833	3.93875	8.1908e-05	0.00190907
MYO1E	99.737	9.20675	2.91469	3.15874	0.00158451	0.0259623
LOC100851938	99.4445	9.20254	2.43893	3.77318	0.000161178	0.0035032
AMEX60DD036694	99.3263	9.20087	2.33226	3.94504	7.97878e-05	0.00187174
NCF1	98.7185	9.19199	2.83676	3.24032	0.00119397	0.0204941
ITGA9	98.2729	9.18547	2.33738	3.92981	8.50143e-05	0.00196793
PPOX	98.1506	9.18369	2.39381	3.83644	0.000124833	0.00279056
SALL3	98.1429	9.18356	2.36244	3.88732	0.000101355	0.00231157
WDR54	97.5952	9.17548	2.33326	3.93248	8.40739e-05	0.0019545
AMEX60DDU001001825	97.3893	9.17242	2.35997	3.88667	0.000101629	0.00231196
AMEX60DD049454	97.144	9.16878	2.47512	3.70439	0.000211903	0.00450794
AMEX60DD010355	97.0222	9.16698	2.36717	3.87254	0.000107706	0.00243486
ADAMTS7	96.4475	9.15844	2.36334	3.87521	0.000106533	0.0024144
AMEX60DD003196	95.964	9.15115	2.35629	3.88371	0.000102876	0.00233445
EFHB	95.8179	9.14894	2.56911	3.56113	0.000369265	0.0074933
AMEX60DD027391	95.3015	9.1412	2.53511	3.60583	0.000311155	0.006452
LCORL	95.0994	9.13808	2.58202	3.53912	0.000401466	0.00804717
LOC105357518.3	94.967	9.1361	2.30642	3.96116	7.45875e-05	0.00176351
MED9	94.9577	9.136	2.4576	3.71744	0.000201249	0.00429649
FAM192BP	94.8977	9.13504	2.63826	3.46252	0.000535134	0.0102919
BCL3	94.4828	9.12876	2.35778	3.87177	0.000108049	0.00243956
CNTFR	93.9602	9.12071	2.43055	3.75253	0.000175056	0.00377752
PARPI_0014716.1	93.1442	9.10817	2.36085	3.858	0.000114319	0.00256827
AMEX60DD033869	92.8879	9.10415	2.55227	3.56708	0.000360976	0.0073582
RILPL2	92.8845	9.10412	2.31651	3.9301	8.49113e-05	0.00196793
IL6R	92.8811	9.10407	2.33365	3.90121	9.57115e-05	0.00219674
OAS3	92.713	9.10145	2.34934	3.87405	0.000107043	0.00242291
ZNF420.1	92.6658	9.10071	2.34204	3.8858	0.000101992	0.00231729
FAM189A2	92.4636	9.09755	2.35028	3.87083	0.000108464	0.00244585
HOXD13	296.425	9.09457	1.92092	4.73448	2.19622e-06	0.000217544
ARHGAP19	92.2201	9.09377	2.38366	3.81504	0.000136159	0.00301569
AMEX60DD021541	91.8526	9.08796	2.54333	3.57325	0.000352582	0.00721974
FABP7	218.844	9.08367	2.27897	3.98587	6.72347e-05	0.00160838
TMEM178A	91.465	9.08186	2.52205	3.60099	0.000317009	0.00656583
NCKAP5	91.4487	9.08162	2.42709	3.74177	0.00018273	0.00392902
OAS3.1	91.0985	9.07609	2.40438	3.77482	0.000160126	0.00348452
MMACHC	90.7137	9.07	2.33033	3.89214	9.93625e-05	0.00226899
DAO	90.5822	9.06793	2.38478	3.80242	0.000143287	0.00315232
KIAA1671	89.8197	9.0557	2.37378	3.81489	0.000136241	0.00301569
LOC109927115	89.7786	9.05503	2.36551	3.82795	0.000129216	0.00287784
CORO6	89.6293	9.05263	2.35497	3.84405	0.000121021	0.00271544
AMEX60DD036567	89.0608	9.04349	2.38429	3.79294	0.000148871	0.00325927
DOT1L	88.8906	9.04072	2.35496	3.83901	0.000123533	0.00276493
IL31RA	88.6585	9.03692	2.37338	3.80761	0.000140314	0.00309823
ZNF850.1	88.5156	9.0346	2.87134	3.14648	0.0016525	0.026954
WRNIP1	88.2945	9.03098	2.38357	3.78884	0.00015135	0.00330952
KANSL2	88.1801	9.0291	2.71179	3.32957	0.000869792	0.0155975
AMEX60DD020169	88.1716	9.02898	2.37314	3.80465	0.000142003	0.00312789
N/A.1	88.1341	9.02835	2.44044	3.69948	0.000216045	0.00458359
AMEX60DD037680	87.4133	9.01655	2.38588	3.77912	0.000157381	0.00343308
ZNF268.3	87.2595	9.01402	2.51937	3.57789	0.000346376	0.00710879
ZBTB24	86.9936	9.00958	2.35656	3.82319	0.000131736	0.00293035
AMEX60DDU001011677	86.9244	9.00844	2.37034	3.80048	0.000144414	0.00317324
DIO2	208.012	9.00039	1.85241	4.85876	1.18123e-06	0.00016648
AMEX60DD046399	86.3009	8.99808	2.43239	3.69927	0.000216221	0.00458359
SNX21	85.7472	8.98876	2.46875	3.64101	0.000271571	0.00569007
AMEX60DD030964	85.5183	8.98494	2.6559	3.38302	0.000716938	0.0132423
TCTN1	84.9809	8.97583	2.75248	3.261	0.00111022	0.0193323
ROBO2	84.4859	8.96736	2.41941	3.70643	0.000210204	0.00447707
USP30	84.0715	8.96026	2.48381	3.60746	0.000309208	0.00642641
TYW3	83.5833	8.9519	2.39597	3.73624	0.000186794	0.00401163
ATAD5	83.178	8.94489	2.37544	3.76557	0.000166167	0.00360294
AMEX60DD028502	82.81	8.93844	2.69177	3.32066	0.000898064	0.0160566
LOC115085762	82.1019	8.92608	2.48592	3.59065	0.000329849	0.00679279
UQCRC1	1475.02	8.91556	1.26664	7.03872	1.94009e-12	6.24986e-10
AMEX60DD054918	81.4627	8.91484	2.5691	3.47003	0.000520403	0.0100622
AMEX60DD046618	81.3163	8.91226	2.49688	3.56936	0.000357856	0.00731113
TPR	321.557	8.9046	1.64887	5.40044	6.6478e-08	1.26238e-05
TPPP3	80.7561	8.90223	2.42799	3.6665	0.000245897	0.00516386
RND1	80.6273	8.89994	2.47719	3.59276	0.000327196	0.00674585
ZNF3	80.4438	8.89665	2.40782	3.69489	0.000219981	0.00465781
TAF4	79.8779	8.88649	2.7364	3.24752	0.00116417	0.0200973
MYCT1	79.6346	8.88206	2.41655	3.67551	0.000237373	0.00500844
GCNA	79.5828	8.88112	2.40053	3.69965	0.000215899	0.00458359
KIF6	79.5817	8.88109	2.44781	3.62818	0.000285428	0.00596653
ZNF420.2	78.6805	8.8647	2.41701	3.66762	0.000244815	0.00514739
CAPN7	78.6206	8.86362	2.536	3.49512	0.000473857	0.00928162
IRF8	78.357	8.85872	2.45306	3.6113	0.000304671	0.00633941
MAP3K8	78.1792	8.85545	2.49725	3.54608	0.000391003	0.00786365
BCAR3	78.1133	8.85424	2.78196	3.18274	0.00145891	0.0242123
WDR3.2	77.8897	8.85014	2.56718	3.44742	0.000565966	0.0108157
ZSCAN5A	77.7774	8.84806	2.4895	3.55415	0.000379209	0.00766919
AMEX60DD028070	77.4899	8.84271	2.48682	3.55584	0.000376779	0.00762861
CCDC88A	77.3349	8.83977	2.53994	3.48031	0.000500838	0.00974662
LOC115459980	77.0887	8.8352	2.43624	3.62657	0.00028721	0.00599685
MTFR2	76.8859	8.83139	2.50546	3.52485	0.000423716	0.00844623
KIF21B	76.6369	8.82673	2.53716	3.47898	0.000503324	0.00978445
CLCN6	76.617	8.82633	2.44154	3.61506	0.000300272	0.0062551
TTC23L	76.1149	8.81683	2.45735	3.58794	0.0003333	0.00685603
TLR5	76.0003	8.8147	2.49669	3.53056	0.000414686	0.00828453
SLCO4A1	75.8714	8.81227	2.50223	3.52177	0.000428676	0.00852625
MSANTD2	75.8528	8.81191	2.49176	3.53643	0.000405581	0.00812063
COX7A2L	75.7699	8.81032	2.88825	3.05041	0.00228531	0.0355405
AMEX60DD018781	75.5788	8.80661	2.78449	3.16274	0.00156293	0.0257473
FD754_004703	75.5375	8.80585	2.47903	3.55214	0.000382118	0.00771939
UNC93B1	75.4322	8.80387	2.44575	3.59965	0.000318642	0.00659209
XRN1	75.0598	8.79674	2.46561	3.56777	0.000360038	0.00734739
AMEX60DD000829	74.9103	8.79384	2.46937	3.56117	0.000369206	0.0074933
CLEC17A	74.5121	8.78619	2.57695	3.40953	0.000650739	0.0121651
AMEX60DD007275	74.1637	8.77939	2.43977	3.59845	0.000320123	0.00661514
IQCK	74.0998	8.77812	2.60589	3.36857	0.000755591	0.0138104
DDX28	236.907	8.77733	1.90708	4.60251	4.17439e-06	0.000231
TEDC2	73.8951	8.77412	2.66962	3.28666	0.00101384	0.0177742
AMEX60DD009905	73.7723	8.77173	2.50961	3.49525	0.000473614	0.00928162
ATXN2	73.7436	8.77115	2.58544	3.39251	0.000692544	0.0128932
SLC39A9	73.6182	8.7687	2.74741	3.19162	0.00141476	0.0235663
EMILIN3	73.5834	8.76801	2.89015	3.03375	0.00241531	0.037337
AMEX60DD033020	73.5557	8.76752	2.90186	3.02134	0.00251658	0.0386375
LOC106703295	73.4176	8.76483	2.49595	3.51161	0.000445396	0.00881818
MINDY2	73.2972	8.76246	2.5013	3.50316	0.000459772	0.00903517
AMEX60DD040402	73.1471	8.75948	2.45614	3.56636	0.000361969	0.00737011
D9C73_028047	73.015	8.75689	2.5139	3.48339	0.000495114	0.00965607
LAMA3	72.8239	8.75304	2.82933	3.09367	0.00197694	0.0314393
MEGF9	72.737	8.75134	2.49398	3.50898	0.000449824	0.00887836
AMEX60DD024551	72.7221	8.75108	2.48734	3.51825	0.000434403	0.00863064
AMEX60DD018157	72.6695	8.75004	2.46954	3.54319	0.000395318	0.00794159
ZNF3.1	72.61	8.74882	2.5407	3.44347	0.000574309	0.0109519
LOC106492954	399.714	8.7296	1.54418	5.65323	1.57464e-08	3.12159e-06
LANCL3	71.6385	8.72943	2.4756	3.52619	0.00042159	0.00841315
MRPL4	71.037	8.71727	2.5042	3.48106	0.000499425	0.00972962
MMP13.1	170.525	8.71435	1.88358	4.62649	3.71915e-06	0.000226667
ADSS1	70.7112	8.71063	2.48136	3.51043	0.000447377	0.00883974
CPTP	70.7123	8.71061	2.52471	3.45015	0.000560276	0.0107183
SDK1	70.5747	8.70779	2.70884	3.21458	0.00130634	0.0221489
AMEX60DD037326	70.3636	8.70349	2.46973	3.52407	0.000424978	0.00846203
FAIM	168.087	8.69651	1.99493	4.3593	1.30478e-05	0.00038441
TCIM	167.984	8.69579	2.00101	4.3457	1.38829e-05	0.000391937
LOC108790506	69.9701	8.69538	2.54718	3.41373	0.000640798	0.0120069
SMC3	69.8065	8.69207	2.54088	3.42089	0.000624172	0.0117415
LOC115383145	69.6929	8.6897	2.49303	3.4856	0.000491037	0.00958691
D4764_20G0003880	69.6251	8.68828	2.54227	3.41753	0.00063193	0.011875
RNF220	69.6061	8.6879	2.47864	3.5051	0.000456431	0.00897929
CDT1	69.0391	8.6761	2.50282	3.46654	0.000527209	0.0101612
LOC114595149.4	68.8972	8.67313	2.48682	3.48764	0.000487301	0.00952428
BANK1	68.681	8.66861	2.49721	3.47131	0.000517926	0.0100359
GTF2IRD1	68.303	8.66059	2.5603	3.38265	0.000717901	0.0132423
CEP128	68.1704	8.65782	2.52467	3.42928	0.000605174	0.0114558
IRAK1BP1	67.8286	8.65054	2.55759	3.3823	0.000718813	0.0132456
AMEX60DD013717	67.6957	8.64772	2.57075	3.36389	0.000768517	0.0140182
FANCE	67.67	8.64718	2.49364	3.4677	0.000524939	0.0101282
COX18	67.2781	8.63885	2.58387	3.34337	0.00082767	0.0149461
UBAC1	67.2779	8.63881	2.49892	3.45703	0.000546172	0.0104707
SLC4A1AP	66.825	8.62905	2.58914	3.33279	0.000859811	0.0154338
LOC112547415.2	66.7415	8.62721	2.68842	3.20903	0.00133184	0.0224755
ZNF704	66.2499	8.61657	2.57178	3.35043	0.000806861	0.0146289
AMEX60DD032402	66.0895	8.61305	2.64569	3.25551	0.00113189	0.0196151
LOC113408419	65.4828	8.59981	2.53411	3.39362	0.000689752	0.0128545
ZSCAN31	65.4722	8.59954	2.57914	3.33427	0.000855246	0.0153672
LOC115080640	65.4727	8.59954	2.56564	3.35181	0.000802841	0.0145707
MSMP	156.701	8.59772	2.09942	4.09529	4.21637e-05	0.00104054
C2CD5	64.7866	8.58441	2.69912	3.18045	0.00147047	0.0243594
SEMA3E	64.7665	8.58391	2.53629	3.38444	0.000713243	0.0132104
LRRC57	64.2092	8.57143	2.54442	3.36871	0.000755201	0.0138104
ZNF300.1	63.8362	8.56304	2.52878	3.38624	0.000708579	0.013151
ADAMTSL2	63.6312	8.55839	2.65013	3.22942	0.00124041	0.0211904
LEAP2	63.5334	8.55615	2.64004	3.24091	0.00119148	0.0204707
CCNH	63.4046	8.55325	2.88	2.96988	0.00297914	0.0445248
LOC106531958	63.3988	8.55317	2.67686	3.19523	0.00139721	0.0232954
TTC30B	63.3156	8.55123	2.52602	3.38526	0.000711113	0.0131845
SLC52A1	63.1729	8.54795	2.60665	3.27928	0.00104072	0.0181924
AMEX60DDU001034149	63.1208	8.54678	2.53581	3.37044	0.000750479	0.0137588
AMEX60DD014595	150.955	8.54473	2.14165	3.98978	6.61341e-05	0.00158441
PRDM9	63.0162	8.54442	2.59174	3.29678	0.000977995	0.0171792
AMEX60DD030754	62.7804	8.53897	2.55317	3.34446	0.000824444	0.0149028
RMI1	62.7674	8.53869	2.5408	3.36062	0.00077767	0.0141709
LOC108701822	62.4988	8.53247	2.61073	3.26823	0.00108221	0.0188812
ITSN2	62.4025	8.53032	2.70297	3.15591	0.00159999	0.0261922
SUOX	62.2293	8.52622	2.81898	3.02458	0.00248982	0.0382918
WDR76	62.1909	8.52532	2.88643	2.95359	0.00314099	0.04656
AMEX60DD011440	62.1784	8.52512	2.5866	3.29588	0.000981152	0.0172179
ZNF572	62.1182	8.52373	2.62863	3.24265	0.00118423	0.0203924
HOXC12	61.8081	8.5165	2.5944	3.28265	0.00102836	0.0180113
GREB1	61.766	8.51549	2.57801	3.30312	0.000956138	0.0168445
ATP6V0D1	61.6825	8.51354	2.5946	3.28125	0.00103347	0.0180832
ZNF530	61.5018	8.50932	2.56756	3.31417	0.00091917	0.0163524
LOC111947635	61.4327	8.5077	2.60988	3.2598	0.00111489	0.019395
ZNF142	61.3834	8.5065	2.72044	3.12688	0.00176673	0.0284824
SELPLG	60.3618	8.48231	2.56557	3.30621	0.000945687	0.0167093
GPCPD1	59.8427	8.46986	2.63896	3.20954	0.00132947	0.0224565
AMEX60DD001150	59.8151	8.46918	2.56301	3.30439	0.000951841	0.0168016
SLC8A1	59.7636	8.46792	2.58693	3.27334	0.00106283	0.0185609
LOC108384132	143.373	8.46543	1.93979	4.36409	1.27654e-05	0.00038441
PTPRN2	59.2705	8.45599	2.63594	3.20797	0.00133677	0.0224879
TMEM132C	59.2188	8.45473	2.69832	3.13333	0.00172835	0.0279386
LOC112547415.3	59.158	8.45323	2.67297	3.16249	0.00156425	0.0257473
CCL3L1	58.9952	8.44925	2.59443	3.25669	0.00112718	0.0195637
CIAO2B	58.8384	8.44538	2.87467	2.93786	0.00330482	0.0485101
ELOVL4	58.6111	8.43983	2.62903	3.21024	0.00132624	0.0224231
HACD1	58.5015	8.43712	2.69178	3.1344	0.00172205	0.0278617
APOLD1	58.3917	8.43446	2.63238	3.20412	0.00135477	0.0226717
ZBTB14	57.9792	8.4242	2.62581	3.20823	0.00133556	0.0224879
LOC107113275	57.7972	8.41965	2.8072	2.9993	0.002706	0.0410911
LOC106702273.1	57.6125	8.41508	2.62624	3.20423	0.00135424	0.0226717
LOC114595135	57.5163	8.41264	2.58646	3.25257	0.00114368	0.0197625
WNT10B	57.3695	8.40893	2.68706	3.12942	0.00175152	0.0282624
LOC108802115	57.1188	8.40264	2.63814	3.18507	0.0014472	0.0240401
FLI1	56.9699	8.39886	2.59629	3.23494	0.00121666	0.0208439
SLC25A12	136.592	8.39812	2.04665	4.10334	4.07225e-05	0.00101469
USP32	56.7558	8.39343	2.68049	3.1313	0.00174032	0.0281069
IGDCC3	56.7533	8.39336	2.7578	3.0435	0.00233843	0.036304
AMEX60DD040543	56.6816	8.39155	2.59698	3.23128	0.00123239	0.0210932
WNT8B	56.6634	8.39113	2.79743	2.99959	0.00270345	0.041087
CD300LF	56.6583	8.39098	2.68431	3.12593	0.00177242	0.0285486
POMGNT2	56.479	8.38642	2.64314	3.17289	0.00150927	0.0249334
LOC102361187	56.3274	8.38253	2.65086	3.1622	0.00156583	0.0257498
ARHGAP24	56.0867	8.37633	2.60752	3.21237	0.00131642	0.022278
CUEDC1	55.9781	8.37354	2.60444	3.2151	0.00130401	0.0221489
SPAG16	55.5776	8.36319	2.62794	3.18241	0.00146054	0.024217
BBS4	55.4603	8.36008	2.75952	3.02954	0.00244924	0.0377644
LOC115094167	55.3266	8.35664	2.62014	3.18939	0.00142573	0.0237271
CCDC125	55.2903	8.35573	2.85125	2.93055	0.00338366	0.0493861
TMEM169	55.2304	8.35413	2.63089	3.1754	0.00149629	0.0247415
TTC39A	55.1837	8.35295	2.73085	3.05873	0.00222275	0.0346273
KRT19	214.308	8.34997	1.87025	4.46462	8.02099e-06	0.000260249
AMEX60DD053256	132.198	8.3484	1.94547	4.2912	1.77712e-05	0.000472154
CDC20	131.008	8.3387	2.08161	4.0059	6.17825e-05	0.00148806
RAB23	175.924	8.33406	1.93279	4.31193	1.61838e-05	0.00043317
BCL10	54.3479	8.33089	2.82483	2.94917	0.00318633	0.0470583
ADGRG2	53.9713	8.32085	2.66449	3.12287	0.00179096	0.0287959
LOC112545658	53.9364	8.31994	2.69713	3.08474	0.00203728	0.0322391
IFT140	53.9126	8.3193	2.63173	3.16116	0.00157144	0.0257951
ZNF420.3	53.8736	8.31827	2.66162	3.12526	0.00177646	0.0285882
FD754_016964	53.8704	8.31814	2.68703	3.09566	0.00196376	0.0312677
LOC111947684	176.067	8.3143	1.97601	4.20761	2.58085e-05	0.000667985
ZNF485	53.6761	8.31296	2.71434	3.06261	0.00219415	0.0344196
LOC114595149.6	53.4959	8.30809	2.6467	3.13904	0.00169503	0.0274984
LOC101358963	291.524	8.30017	1.64679	5.04021	4.65028e-07	7.62646e-05
AMEX60DD054947	52.7762	8.28856	2.69736	3.07284	0.00212029	0.0333478
DDX59	52.2451	8.27396	2.74436	3.0149	0.00257065	0.0393672
LOC115480442	51.2086	8.24507	2.71757	3.03398	0.00241349	0.037337
RTTN	50.8698	8.23547	2.67229	3.08181	0.00205748	0.0325302
VSNL1	50.8455	8.23481	2.72813	3.01848	0.00254046	0.0389709
IG100492381	50.8288	8.2343	2.7594	2.98409	0.00284419	0.0427933
LOC114552212	50.7877	8.23316	2.73771	3.00732	0.00263566	0.0401921
NPM1	50.5312	8.22587	2.73448	3.0082	0.00262802	0.0401435
PCMT1	50.1633	8.2153	2.68362	3.06127	0.002204	0.034544
LOC100130764.3	49.9368	8.20874	2.7954	2.93652	0.00331917	0.0486812
AK7	49.6992	8.20187	2.74194	2.99126	0.0027783	0.041872
AMEX60DD035276	49.1899	8.18705	2.73689	2.99137	0.0027773	0.041872
AMEX60DD014815	49.0975	8.18435	2.78094	2.94302	0.00325029	0.0478264
AMEX60DD053594	49.0767	8.1837	2.71382	3.01556	0.00256503	0.0393145
INHBB	48.9557	8.18018	2.79448	2.92726	0.00341958	0.0497896
OCSTAMP	48.6719	8.17177	2.71438	3.01055	0.00260777	0.0399017
DR999_PMT00179	48.383	8.16319	2.7498	2.96865	0.00299113	0.044632
AMEX60DD016531	48.3125	8.16105	2.75033	2.9673	0.00300424	0.0447535
AMEX60DD032645	48.1595	8.15649	2.72704	2.99097	0.0027809	0.0418761
RUSF1	47.9894	8.15137	2.7341	2.98138	0.00286955	0.0431029
MTRF1	114.466	8.1432	2.06127	3.95058	7.79634e-05	0.00183611
HARBI1.2	46.9488	8.11975	2.76987	2.93146	0.00337373	0.049281
SFR1	46.4707	8.10501	2.74836	2.94904	0.00318765	0.0470583
LRRC20	46.2001	8.09656	2.74467	2.94992	0.00317859	0.0470015
KLHL26	45.866	8.08608	2.75812	2.93174	0.00337069	0.0492766
TTC12	45.6428	8.07906	2.75448	2.93307	0.00335633	0.0491064
AMEX60DD031459	105.896	8.03806	2.43341	3.30321	0.000955847	0.0168445
AMEX60DD039032	104.901	8.01707	2.05834	3.89491	9.82344e-05	0.00225178
PKP2	102.148	7.9791	2.07823	3.83938	0.000123347	0.00276421
SMARCD2	227.96	7.95225	1.66517	4.77565	1.79126e-06	0.000217544
TMEM161B	99.9985	7.95034	2.165	3.67222	0.000240455	0.00506512
PLEK2	90.9006	7.81321	2.20137	3.54926	0.000386322	0.00778687
FAAP100	126.84	7.80441	2.05072	3.8057	0.000141404	0.00311849
AMEX60DD032295	90.0887	7.79841	2.11556	3.68621	0.000227621	0.00481392
SLC7A11	87.1456	7.75454	2.32464	3.33581	0.000850513	0.0152974
LMTK2	86.6214	7.74161	2.11161	3.66621	0.000246171	0.00516386
AMEX60DD017116	84.1746	7.70439	2.32212	3.31782	0.00090722	0.0161743
LGR6	84.2209	7.70333	2.22474	3.46258	0.000535024	0.0102919
KLRF1	78.4501	7.59962	2.16691	3.50712	0.000452991	0.0089311
CPLANE2	75.8587	7.55242	2.23379	3.381	0.000722235	0.013295
MRAS	166.768	7.53601	1.84377	4.08727	4.3647e-05	0.00107274
ORF2.2	109.867	7.53189	2.19821	3.42637	0.000611711	0.0115553
KNSTRN	107.294	7.53015	2.12153	3.54939	0.000386121	0.00778687
LOC108719454	73.0157	7.50185	2.50468	2.99513	0.00274325	0.0415169
SPATA6	106.01	7.47697	2.20572	3.3898	0.000699426	0.0130079
NCBP3	70.8892	7.45887	2.48784	2.99813	0.00271644	0.0411458
TIFA.1	101.907	7.45476	2.12303	3.51137	0.000445797	0.00881818
AMEX60DD030793	787.238	7.45466	1.23435	6.03934	1.54748e-09	3.40446e-07
THBD	207.552	7.4537	1.65609	4.50077	6.77064e-06	0.000234086
B3GNT4	156.218	7.43457	1.80917	4.10939	3.96705e-05	0.000989841
UFSP1	99.3043	7.42027	2.11596	3.50681	0.000453508	0.00893153
NAGPA	68.6751	7.40991	2.30279	3.21779	0.0012918	0.021985
HSF1	110.738	7.40959	1.98935	3.72463	0.000195599	0.00418082
N/A.2	97.8048	7.38973	2.13547	3.46046	0.000539245	0.0103489
NOD2	92.8579	7.3141	2.13609	3.42406	0.000616927	0.0116294
TRAPPC11	92.253	7.26494	2.23089	3.25653	0.00112784	0.0195637
ELK1	90.7016	7.25721	2.18986	3.31401	0.000919678	0.0163524
MRPL58	178.529	7.25436	1.73651	4.17755	2.94671e-05	0.000755093
SYT3	88.2471	7.22846	2.16343	3.3412	0.00083416	0.0150483
TRIM44	92.977	7.15982	2.01849	3.54713	0.000389458	0.00784132
AMEX60DD033052	92.7186	7.15479	2.00941	3.56065	0.000369944	0.00749864
CACNB2	77.4344	6.99462	2.27083	3.0802	0.0020686	0.0326368
LOC115461903	208.711	6.93733	1.59224	4.35696	1.31884e-05	0.00038441
TASP1	267.195	6.91982	1.54983	4.4649	8.01054e-06	0.000260249
HAND2	550.428	6.89484	1.47491	4.67476	2.94295e-06	0.000217544
DRAM1	191.09	6.87164	1.90537	3.60646	0.000310405	0.00644386
AMEX60DDU001032879	104.256	6.87131	1.92712	3.56558	0.000363052	0.00738382
AMEX60DD047916	74.636	6.86192	2.22785	3.08006	0.00206955	0.0326368
AMEX60DD004971	106.366	6.76607	1.95042	3.46902	0.000522355	0.0100892
SLC46A1	207.841	6.72829	1.5599	4.31328	1.60851e-05	0.000431219
CDC40	122.212	6.72109	1.80902	3.71532	0.000202949	0.00432766
CBX4	244.822	6.71126	1.71557	3.91197	9.15445e-05	0.00210816
MASP2	173.091	6.6876	1.69039	3.95624	7.61374e-05	0.0017978
CLDN4.1	66.0428	6.67859	2.1602	3.09166	0.00199041	0.0315855
BTF3	86.2001	6.62213	2.08889	3.17017	0.00152352	0.0251227
MPDU1	138.324	6.60222	1.73007	3.81617	0.00013554	0.00300756
SLC38A1	59.9266	6.54189	2.20658	2.96471	0.00302966	0.0450949
PIEZO1	81.9451	6.54093	2.03873	3.20833	0.00133506	0.0224879
LOC100130764.2	79.5311	6.51462	2.15328	3.02544	0.0024827	0.038215
UTP20	152.435	6.49934	1.6721	3.88693	0.000101521	0.00231196
MOSMO	124.216	6.47594	1.87961	3.44537	0.000570276	0.0108865
COL4A2	129.504	6.39416	2.03031	3.14935	0.00163632	0.0267383
NCAPD3	226.422	6.31545	1.47442	4.28335	1.84101e-05	0.000488408
D4764_06G0006160	111.528	6.31453	1.85325	3.40728	0.000656132	0.0122406
CD44	153.317	6.31204	1.67895	3.75953	0.000170235	0.0036823
LOC105893613	125.052	6.24263	1.82855	3.41397	0.000640227	0.0120069
SCARA3	309.127	6.19923	1.43331	4.32511	1.52455e-05	0.000419757
ZNF182.1	244.83	6.15767	1.52414	4.04011	5.34271e-05	0.00129199
AMEX60DD040541	950.102	6.13334	1.49173	4.11156	3.92998e-05	0.00098195
AMEX60DD033023	131.786	6.10705	1.75722	3.4754	0.000510097	0.00990544
SRGN	147.753	6.09094	1.70561	3.57111	0.000355468	0.00727056
CXCL8.1	992.374	6.07318	1.44322	4.20807	2.57563e-05	0.00066759
PITPNC1	125.333	6.05582	1.88372	3.21481	0.00130529	0.0221489
CKMT1B	102.071	6.03945	2.05743	2.93543	0.00333087	0.0488131
DACT2	74.0241	6.03809	2.043	2.9555	0.00312163	0.046311
GTSE1	139.741	6.01909	1.75768	3.42446	0.000616034	0.0116247
ANAPC1	104.137	5.99444	1.93226	3.1023	0.00192024	0.0306558
LOC115821825	356.092	5.98143	1.43635	4.16432	3.12275e-05	0.00079681
BCL11B	118.096	5.97143	1.89727	3.14738	0.00164743	0.0268956
AMEX60DD032648	258.72	5.93371	1.78459	3.32497	0.000884274	0.0158414
AMEX60DD054004	1116.35	5.91772	1.47983	3.99891	6.36361e-05	0.00152659
FBP1	254.786	5.91692	1.7488	3.38341	0.000715914	0.0132423
CIRBP	97.6331	5.8907	1.87451	3.14253	0.00167493	0.0272459
ZNF268.5	81.3298	5.88058	1.99499	2.94767	0.00320174	0.047189
AMEX60DD032018	158.417	5.77892	1.73223	3.33612	0.000849574	0.0152974
BOD1	194.222	5.75288	1.72445	3.33606	0.000849736	0.0152974
LOC115650587	152.336	5.73048	1.7916	3.19852	0.00138137	0.0230953
GAB3	97.3037	5.68985	1.90137	2.9925	0.00276699	0.0418062
IP6K1	145.478	5.66547	1.80709	3.13514	0.00171772	0.0278166
MMP3	2413.29	5.65031	1.74305	3.24163	0.00118849	0.0204388
LOC115074560	166.871	5.64315	1.83789	3.07045	0.00213733	0.0335867
LOC115478127	105.576	5.62034	1.81682	3.09351	0.00197803	0.0314393
CYB561D1	138.072	5.59416	1.84429	3.03323	0.0024195	0.0373697
AMEX60DD032518	625.293	5.58726	1.71703	3.25402	0.00113785	0.0196995
AMEX60DD036115	86.5635	5.57406	1.85292	3.00826	0.00262751	0.0401435
LOC114595149.5	157.914	5.54826	1.71108	3.24255	0.00118466	0.0203924
LOC103307297	257.553	5.5439	1.66873	3.32223	0.000893015	0.0159821
DNMBP	131.838	5.51252	1.74371	3.16138	0.00157024	0.0257951
PPP1R3C	199.594	5.4572	1.77198	3.07972	0.00207193	0.0326368
ENTPD5	150.633	5.45401	1.62107	3.36446	0.000766938	0.0140036
PWP2	218.734	5.42621	1.58955	3.41367	0.000640946	0.0120069
RMDN3	142.848	5.40932	1.76745	3.06051	0.00220958	0.034547
MEOX2	342.865	5.39686	1.62855	3.3139	0.000920047	0.0163524
WDR62	120.954	5.39408	1.79571	3.00387	0.0026657	0.0405816
SNTA1	337.266	5.20507	1.53868	3.38282	0.000717456	0.0132423
AMEX60DD004893	186.093	5.19307	1.61889	3.2078	0.00133755	0.0224879
ZNF268.4	149.396	5.18163	1.67099	3.10093	0.00192911	0.0307703
CCDC61	199.552	4.98758	1.38713	3.5956	0.000323645	0.00668026
ZC3H12A	392.983	4.94926	1.53473	3.22485	0.00126038	0.0215111
RPL36A	3404.46	4.89464	1.56918	3.11923	0.00181321	0.0291018
APEX2	245.229	4.82197	1.63056	2.95726	0.00310389	0.0460857
NFATC4	310.114	4.71699	1.58256	2.98061	0.00287673	0.0431748
BCL11A	317.395	4.48201	1.48113	3.02607	0.00247759	0.0381688
ANLN	216.893	4.19219	1.33396	3.14266	0.00167421	0.0272459
HPSE	543.848	4.18479	1.18358	3.53571	0.000406677	0.00813355
ZFAND2B	190.891	4.14483	1.28961	3.21403	0.00130887	0.0221708
HMGCS1	451.965	3.96095	1.17345	3.37547	0.000736908	0.0135513
NFKBIE	203.9	3.91379	1.26628	3.09077	0.00199638	0.0316473
SLC39A14	489.369	3.62047	1.09301	3.3124	0.000924989	0.016424
PGAM2	425.376	3.55893	1.0339	3.44223	0.000576941	0.0109905
RCNSEP1	2071.28	3.46852	1.0324	3.35966	0.000780397	0.0142062
HEPHL1	948.739	3.35456	1.14536	2.92882	0.00340248	0.0495806
LPAR4	1548.22	2.92992	0.922252	3.17691	0.00148851	0.0246356
