# Supplementary material for: Molecular basis of positional memory in limb regeneration
Source: Nature. 2025 May 21;642(8068):730–8. doi: 10.1038/s41586-025-09036-5 (PMC12176643; doi:10.1038/s41586-025-09036-5)
Supplement: Supplementary file 4 — Supplementary Tables 1–18 [file 41586_2025_9036_MOESM4_ESM.zip › 2023-09-17078B-s4/SupplementaryTable_8.xlsx]

## Sheet: SupplementaryTable8
Supplementary Table 8 | All differentially expressed genes downregulated in Hand2-misexpressing cells compared to mCherry controls.
A list of all genes downregulated in Prrx1>mCherry-Hand2 cells compared to Prrx1>mCherry controls. A negative log2FoldChange indicates higher expression in mCherry control cells. Differential expression was determined statistically using DESeq2 (two-tailed Wald test with Benjamini-Hochberg adjustment for multiple testing), with a padj < 0.05.
Gene	baseMean	log2FoldChange	lfcSE	stat	pvalue	padj
ABHD17A	1126.07	-3.17884	1.03663	-3.06651	0.00216573	0.0340033
CSDC2	1404.26	-3.24646	1.06907	-3.03673	0.00239159	0.0370337
TMEM144	1019.56	-3.33822	1.00962	-3.3064	0.000945026	0.0167093
LOC102946426	19142.6	-3.37531	0.889391	-3.79508	0.000147593	0.00323521
AMEX60DD022629	688.539	-3.45873	1.0705	-3.23095	0.00123378	0.0210971
AP2A2	7187.85	-3.46811	1.16613	-2.97405	0.00293901	0.0439998
SPOUT1	634.409	-3.55514	1.11179	-3.19767	0.00138542	0.0231417
ALOXE3	2693.33	-3.56837	1.02818	-3.47055	0.000519388	0.0100534
LOC115079285	1062.14	-3.59839	1.21861	-2.95286	0.0031484	0.0465932
RSPO2	1298.69	-3.66812	1.14365	-3.20738	0.00133949	0.0224958
ARHGEF1	9084.95	-3.77522	1.27192	-2.96814	0.00299611	0.0446693
LOC108699649	19156.6	-3.78907	1.16094	-3.26379	0.00109932	0.0191611
AMEX60DD014511	1644.91	-3.80466	1.28494	-2.96098	0.00306665	0.0456079
WDR3	775.668	-3.80526	1.10887	-3.43167	0.000599878	0.0113674
KIF20A	2529.91	-3.81982	1.29108	-2.95861	0.00309025	0.045921
COLEC12	14126.4	-3.83161	1.1577	-3.30967	0.000934061	0.0165688
PDIA3	12497.4	-3.8582	1.22833	-3.141	0.0016837	0.0273639
TWIST2	6517.24	-3.87172	1.30268	-2.97212	0.00295752	0.0442401
PTGES	5196.75	-3.92725	1.33859	-2.93386	0.00334772	0.0490202
ZNF25	1913.09	-3.9469	1.28996	-3.05972	0.00221543	0.034573
JAK2	620.842	-3.95942	1.19337	-3.31783	0.000907187	0.0161743
XKR8	345.838	-3.98499	1.36034	-2.9294	0.00339619	0.0495289
POLR2L	756.851	-4.01341	1.34726	-2.97895	0.00289235	0.0433733
ZNF629	827.054	-4.03743	1.25978	-3.20488	0.0013512	0.0226539
ARHGEF17	1026.12	-4.06695	1.37964	-2.94784	0.00319999	0.047189
TBX18	1847.16	-4.09127	1.1934	-3.42824	0.000607511	0.011488
CABP1	1876.62	-4.11543	1.32405	-3.10821	0.00188226	0.0301295
RTL1	297.582	-4.13746	1.36205	-3.03766	0.00238424	0.0369516
PGBD4	1341.27	-4.169	1.24319	-3.35348	0.000798027	0.0144979
TMEM165	655.248	-4.18472	1.37221	-3.04963	0.00229123	0.035602
AMEX60DDU001034208	946.034	-4.20206	1.09988	-3.82049	0.000133188	0.00295901
LOC108876640	551.698	-4.21539	1.39011	-3.03242	0.00242602	0.0374384
HIVEP3	478.955	-4.24545	1.35066	-3.14325	0.00167082	0.0272282
RUNX3	442.005	-4.30459	1.21627	-3.53918	0.000401374	0.00804717
ACSL3	838.171	-4.31168	1.39464	-3.09161	0.00199072	0.0315855
CHST2	6346.08	-4.31254	1.20589	-3.57623	0.000348579	0.00714587
AMEX60DDU001008573	987.131	-4.45282	1.33037	-3.34706	0.000816726	0.0147929
AMEX60DD043916	4927.16	-4.46544	1.03126	-4.3301	1.4904e-05	0.00041556
LRRTM3	146.486	-4.51358	1.50767	-2.99375	0.0027557	0.0416705
RNF144A	270.983	-4.53277	1.50927	-3.00328	0.00267083	0.0406255
ATG12	5010.25	-4.53519	1.32474	-3.42344	0.000618332	0.0116438
IGF-IR	1266.32	-4.56354	1.45373	-3.13919	0.00169413	0.0274984
AMEX60DDU001002599	8706	-4.58211	1.41628	-3.23532	0.00121507	0.0208363
AMEX60DD000190	1021.83	-4.62348	1.39354	-3.31779	0.00090734	0.0161743
UBAP1L	1155.24	-4.72332	1.49887	-3.15125	0.00162574	0.0265897
AMEX60DDU001030523	3697.28	-4.85886	1.38303	-3.5132	0.000442749	0.00877714
DHX58	393.475	-4.86091	1.60854	-3.02194	0.00251159	0.0385937
LOC115460157	2172.45	-4.91641	1.21161	-4.05774	4.95506e-05	0.00120633
DLG4	981.314	-4.99627	1.45238	-3.44006	0.000581585	0.0110673
KRT5	329.161	-5	1.44766	-3.45385	0.000552646	0.0105836
PDK4	855.086	-5.1463	1.49775	-3.43601	0.00059034	0.0112103
LOC106705792	1246.33	-5.15548	1.35306	-3.81024	0.00013883	0.00306924
FGFR3	1663.55	-5.1999	1.76944	-2.93873	0.00329563	0.0484146
LETMD1	232.023	-5.22709	1.55066	-3.37088	0.000749276	0.0137507
AMEX60DDU001026638	355.609	-5.37966	1.59434	-3.37423	0.000740215	0.0135983
AMEX60DD055248	293.24	-5.38366	1.53067	-3.51719	0.000436146	0.00865575
NPY	717.78	-5.40275	1.83782	-2.93976	0.00328463	0.0482924
AMEX60DD026618	692.13	-5.56261	1.63181	-3.40886	0.000652346	0.0121825
AMEX60DD029272	1014.34	-5.60289	1.36982	-4.09024	4.30922e-05	0.00106055
DLGAP5	841.661	-5.62502	1.72714	-3.25683	0.00112664	0.0195637
TRPT1	1086.39	-5.63752	1.47143	-3.83133	0.000127454	0.00284211
UNC5D	343.783	-5.71118	1.90929	-2.99126	0.00277831	0.041872
CYP2F1	1634.26	-5.83636	1.62789	-3.58523	0.000336784	0.00691979
KAZALD1	1530.73	-5.91713	1.48869	-3.97472	7.04614e-05	0.00167694
AMEX60DD032993	1351.38	-6.13399	2.06208	-2.97466	0.0029331	0.0439478
STOML1	167.738	-6.20429	1.99428	-3.11105	0.00186424	0.0298941
AMEX60DD034875	425.878	-6.48979	1.7925	-3.62051	0.000294018	0.0061319
ZNF83	139.971	-6.64303	1.47895	-4.49173	7.0648e-06	0.00023558
RBM19	996.373	-6.6671	1.93869	-3.43897	0.00058393	0.0111002
LOC113746826	797.2	-6.68598	2.15949	-3.0961	0.00196086	0.0312491
ZNF420	141.256	-6.97674	2.29469	-3.04038	0.00236278	0.0366506
AMEX60DD014857	429.801	-6.98624	2.28238	-3.06094	0.00220643	0.034547
AMEX60DD051575	380.097	-7.23767	2.27072	-3.18739	0.00143564	0.0238701
LHX9	510.378	-7.35494	1.57048	-4.68323	2.8239e-06	0.000217544
AMEX60DD010777	48.7266	-7.44915	2.35797	-3.15913	0.00158239	0.0259512
AMEX60DDU001003399	87.9631	-7.92677	2.4021	-3.29993	0.000967088	0.0170208
AMEX60DD018008	5660.17	-8.18756	2.38454	-3.43361	0.000595606	0.0112983
LOC107982642	190.059	-8.20761	1.98995	-4.12454	3.71483e-05	0.000933709
GZF1	304.426	-8.35839	2.83037	-2.95311	0.00314588	0.0465932
AMEX60DD041891	352.028	-8.43081	2.81171	-2.99846	0.00271349	0.0411355
AMEX60DD009382	413.973	-8.53997	2.04842	-4.16905	3.05871e-05	0.000781574
UMOD.1	153.363	-8.69507	2.84159	-3.05994	0.00221384	0.034573
CCDC60	311.966	-8.708	2.07644	-4.19372	2.74421e-05	0.00070698
AMEX60DD023411	353.016	-8.76914	1.9948	-4.39599	1.1027e-05	0.000345359
AGTR2	324.707	-8.95839	2.78592	-3.21559	0.00130175	0.0221334
AMEX60DD022237	288.665	-9.01141	2.79754	-3.2212	0.00127656	0.0217667
PSAPL1	56.4564	-9.16321	2.62038	-3.4969	0.000470699	0.00923985
AMEX60DD000212	63.1241	-9.31969	2.91509	-3.19705	0.0013884	0.02317
LGALS3BP	42.7371	-9.72332	3.12789	-3.10859	0.00187985	0.0301176
TRIM11	238.939	-9.79122	2.8066	-3.48864	0.000485477	0.00949893
CDH20	47.6243	-9.87825	3.3109	-2.98355	0.00284924	0.0428336
TCAF2	47.8423	-9.88699	2.9978	-3.29808	0.000973476	0.0171165
LOC113837993.1	287.017	-10.0419	2.52326	-3.97974	6.89919e-05	0.00164414
PRXL2C	53.3638	-10.0448	2.89246	-3.47275	0.000515148	0.00999276
CYP46A1	53.7867	-10.0586	3.13628	-3.20716	0.00134052	0.0224958
AKAP13	243.73	-10.3821	2.06235	-5.03411	4.8008e-07	7.73271e-05
ZNF135.1	71.1322	-10.4576	2.76992	-3.77541	0.000159748	0.0034805
DOCK2	71.5872	-10.4677	2.66328	-3.93039	8.4808e-05	0.00196793
AMEX60DD015970	76.2181	-10.5574	3.15574	-3.34545	0.00082148	0.0148641
CRYGB	91.0274	-10.8134	2.68668	-4.02483	5.70175e-05	0.00137697
AMEX60DD000783	17510.8	-10.9192	2.21757	-4.92397	8.4806e-07	0.000127492
RGL2	112.422	-11.1187	2.38413	-4.66365	3.10649e-06	0.000217544
AMEX60DD007805	226.193	-11.1645	2.04585	-5.45715	4.83841e-08	9.38547e-06
ZFP91	132.201	-11.3524	2.90057	-3.91387	9.08293e-05	0.00209535
VMD2	242.328	-11.3552	2.83395	-4.00683	6.1539e-05	0.00148418
AMEX60DD025620	143.149	-11.4672	2.28989	-5.00778	5.5061e-07	8.79028e-05
LOC100289269	270.928	-11.5226	2.81093	-4.09922	4.14542e-05	0.00102866
AMEX60DD040083	159.143	-11.6199	2.3308	-4.98537	6.18442e-07	9.61783e-05
COL5A3	579.574	-11.6529	2.68972	-4.33239	1.47496e-05	0.000411893
ENDOV	329.076	-11.7059	2.06986	-5.65541	1.55474e-08	3.11639e-06
ERV3-2	185.636	-11.8421	2.27406	-5.20748	1.91424e-07	3.38558e-05
SP5	208.842	-12.0121	2.30668	-5.20755	1.91355e-07	3.38558e-05
LOC113837993	249.497	-12.2691	2.59352	-4.73067	2.2378e-06	0.000217544
MYOM2	250.522	-12.2748	2.27742	-5.38978	7.05435e-08	1.32563e-05
HHIPL1	255.237	-12.3017	2.16677	-5.67744	1.36724e-08	2.80285e-06
PGM5	303.771	-12.553	2.08048	-6.03371	1.60238e-09	3.48277e-07
LOC115894791	561.253	-12.6006	2.60908	-4.8295	1.36875e-06	0.000191413
AMEX60DD022574	318.984	-12.6236	2.03221	-6.21176	5.23934e-10	1.16689e-07
N/A.3	360.779	-12.8012	2.14736	-5.96137	2.50135e-09	5.37194e-07
AMEX60DDU001020468	403.298	-12.9622	2.55227	-5.07871	3.80002e-07	6.40675e-05
N/A.2	458.026	-13.1457	2.11447	-6.21701	5.0673e-10	1.14268e-07
COL6A6	525.482	-13.344	2.08313	-6.40574	1.49644e-10	3.50595e-08
REM2	759.268	-13.8753	1.79849	-7.71498	1.21e-14	5.59703e-12
N/A	5646.96	-16.7703	1.87005	-8.96785	3.02364e-19	4.21707e-16
N/A.1	56.5731	-24.0755	3.77859	-6.37155	1.87133e-10	4.27327e-08
AMEX60DD043918	57.803	-24.1054	3.75825	-6.414	1.41752e-10	3.36474e-08
IHH	59.6478	-24.157	3.72866	-6.47874	9.24908e-11	2.22471e-08
CHGA	65.1821	-24.2778	3.64922	-6.65287	2.87431e-11	7.4075e-09
EYA1	67.6418	-24.3181	3.61747	-6.72241	1.78749e-11	4.67337e-09
ZNF300	67.5451	-24.3234	3.732	-6.51752	7.14771e-11	1.76636e-08
UMOD	69.9478	-24.3745	3.58943	-6.79063	1.11641e-11	3.00598e-09
TRPM3	71.4851	-24.3974	3.57206	-6.83007	8.48725e-12	2.39234e-09
LOC116043362	72.4133	-24.4186	3.6758	-6.64306	3.07227e-11	7.69775e-09
AMEX60DDU001000646	72.4133	-24.4186	3.6758	-6.64306	3.07227e-11	7.69775e-09
ARHGAP44	74.0985	-24.4426	3.54332	-6.89822	5.26569e-12	1.53215e-09
WDR66	76.0643	-24.4859	3.63757	-6.73137	1.68068e-11	4.45874e-09
LOC115480847	76.4045	-24.4945	3.51937	-6.9599	3.40503e-12	1.007e-09
TTC12	77.7881	-24.5139	3.5056	-6.99279	2.69477e-12	8.10227e-10
JCHAIN	78.7104	-24.5335	3.49664	-7.01629	2.27841e-12	6.96653e-10
AMEX60DD005661	79.0179	-24.538	3.49406	-7.02275	2.17537e-12	6.76615e-10
AMEX60DD052967	79.3254	-24.5447	3.49115	-7.03057	2.05698e-12	6.51017e-10
H2AC20	79.7154	-24.5459	3.60238	-6.8138	9.50544e-12	2.59815e-09
PERM1	79.7154	-24.5459	3.60238	-6.8138	9.50544e-12	2.59815e-09
AMEX60DD055588	81.541	-24.5807	3.58579	-6.85504	7.12928e-12	2.04146e-09
LOC115481940	83.4761	-24.611	3.45362	-7.12617	1.03204e-12	3.44777e-10
MAP4K5	93.1028	-24.7619	3.49391	-7.08715	1.36897e-12	4.49023e-10
LOC108697129	99.1879	-24.8465	3.45354	-7.1945	6.26892e-13	2.1338e-10
AMEX60DD032344	103.448	-24.9051	3.4276	-7.26604	3.70176e-13	1.28422e-10
CCDC177	104.056	-24.9131	3.42405	-7.27593	3.44052e-13	1.217e-10
AMEX60DD027764	108.227	-24.9688	3.28401	-7.60316	2.88989e-14	1.13334e-11
PTH2	119.269	-24.991	3.34621	-7.46845	8.11439e-14	3.04966e-11
LOC111559199	115.009	-25.0452	3.36619	-7.44023	1.00508e-13	3.62632e-11
AMEX60DDU001034518	115.009	-25.0452	3.36619	-7.44023	1.00508e-13	3.62632e-11
ZNF474	114.684	-25.0482	3.25064	-7.7056	1.30234e-14	5.87354e-12
AMEX60DD014850	119.877	-25.1036	3.34346	-7.50827	5.99161e-14	2.29976e-11
NEGR1	129.005	-25.2064	3.30504	-7.62666	2.40909e-14	9.65778e-12
KIAA1841	129.005	-25.2064	3.30504	-7.62666	2.40909e-14	9.65778e-12
LOC115370421	130.222	-25.2182	3.30029	-7.64119	2.15215e-14	9.02902e-12
AMEX60DD010068	130.222	-25.2182	3.30029	-7.64119	2.15215e-14	9.02902e-12
AMEX60DD055002	133.265	-25.2502	3.28876	-7.67772	1.61943e-14	7.12549e-12
TM6SF1	140.567	-25.3183	3.26295	-7.75933	8.53788e-15	4.05325e-12
TMEM205	143.609	-25.3523	3.25291	-7.79373	6.50576e-15	3.172e-12
LOC114645452	148.478	-25.3977	3.23763	-7.84451	4.34646e-15	2.17806e-12
AMEX60DD052362	161.865	-25.4459	3.20026	-7.95121	1.847e-15	9.51996e-13
AMEX60DD041584	161.256	-25.5085	3.20184	-7.96682	1.62806e-15	8.63831e-13
SCARF1	256.185	-25.5683	3.04297	-8.4024	4.37434e-17	2.63044e-14
AMEX60DD046214	177.686	-25.6395	3.16275	-8.10671	5.201e-16	2.84321e-13
ZNF710	228.193	-25.7143	3.07669	-8.35779	6.39015e-17	3.71865e-14
LOC115089731	241.58	-25.7624	3.05951	-8.42043	3.75103e-17	2.41674e-14
ZNF12	196.55	-25.781	3.12555	-8.24849	1.60402e-16	9.04268e-14
EPS8	369.977	-25.8006	2.95966	-8.71744	2.84566e-18	2.33344e-15
ZNF135	258.01	-25.8898	3.04103	-8.51349	1.68774e-17	1.17103e-14
ALDH1A2	222.108	-25.9472	3.08502	-8.4107	4.07573e-17	2.53539e-14
AMEX60DD015689	227.585	-25.9517	3.0775	-8.43273	3.3768e-17	2.2562e-14
TECTA	239.513	-26.0499	2.94518	-8.84491	9.16038e-19	9.72078e-16
AMEX60DD010089	279.308	-26.0868	3.02031	-8.63712	5.76479e-18	4.15987e-15
MYRF	316.428	-26.1463	2.99118	-8.74113	2.30788e-18	1.98258e-15
AMEX60DD034366	285.393	-26.1784	3.01496	-8.68285	3.85989e-18	2.90135e-15
LOC106575841	283.568	-26.2624	3.01654	-8.70614	3.14395e-18	2.46595e-15
H3C14	290.87	-26.3166	3.01033	-8.74209	2.28845e-18	1.98258e-15
ATP2B2	293.304	-26.328	3.00833	-8.7517	2.10153e-18	1.98258e-15
CTSS	295.13	-26.3319	3.00686	-8.75728	2.00014e-18	1.98258e-15
STAB1	334.075	-26.4386	2.97962	-8.87314	7.11107e-19	8.10336e-16
SPTBN4	327.989	-26.4691	2.98346	-8.87196	7.18701e-19	8.10336e-16
CCBE1	348.679	-26.5215	2.97097	-8.92687	4.38228e-19	5.64688e-16
AMEX60DD041075	348.97	-26.5365	2.85586	-9.29195	1.51493e-20	6.83235e-17
LOC115098596	358.415	-26.5936	2.96562	-8.96729	3.03891e-19	4.21707e-16
AMEX60DD012848	360.849	-26.6122	2.96433	-8.97747	2.77065e-19	4.21707e-16
TINAGL1	380.322	-26.6838	2.95465	-9.03113	1.69909e-19	3.06515e-16
TCHP	387.015	-26.7045	2.95156	-9.04758	1.46177e-19	2.93003e-16
DAAM1	403.445	-26.7295	2.94466	-9.07725	1.11348e-19	2.5109e-16
TSNAXIP1	416.833	-26.8009	2.93935	-9.11799	7.65338e-20	1.97239e-16
TLR3	458.82	-26.8455	2.9249	-9.17828	4.38043e-20	1.31705e-16
LRP1	475.25	-26.9925	2.92003	-9.24391	2.37649e-20	8.57436e-17
AMEX60DD052478	511.761	-27.0903	2.91049	-9.30781	1.30489e-20	6.83235e-17
AMEX60DDU001006394	831.231	-27.7518	2.8685	-9.67469	3.86269e-22	3.48414e-18
KBTBD13	845.836	-27.7801	2.86755	-9.68774	3.39975e-22	3.48414e-18
