# Supplementary material for: Molecular basis of positional memory in limb regeneration
Source: Nature. 2025 May 21;642(8068):730–8. doi: 10.1038/s41586-025-09036-5 (PMC12176643; doi:10.1038/s41586-025-09036-5)
Supplement: Supplementary file 4 — Supplementary Tables 1–18 [file 41586_2025_9036_MOESM4_ESM.zip › 2023-09-17078B-s4/SupplementaryTable_9.xlsx]

## Sheet: SupplementaryTable9
Supplementary Table 9 | All differentially expressed genes upregulated in Hand2-misexpressing cells compared to anterior blastema cells.
A list of all genes upregulated in Prrx1>mCherry-Hand2 cells compared to anterior ‘A’ blastema cells isolated from double transgenic axolotls. A positive log2FoldChange indicates higher expression in Hand2-misexpressing cells. Differential expression was determined statistically using DESeq2 (two-tailed Wald test with Benjamini-Hochberg adjustment for multiple testing), with a padj < 0.05.
Gene	baseMean	log2FoldChange	lfcSE	stat	pvalue	padj
CYP2A6	796.046	13.3549	1.94858	6.85368	7.19724e-12	2.95797e-10
MMP13.2	486.1	12.6434	1.30022	9.72401	2.3821e-22	2.66243e-20
AMEX60DD002858	764.255	12.5746	1.14873	10.9465	6.90396e-28	1.05458e-25
AMEX60DD007253	284.684	11.8714	1.35996	8.72925	2.56363e-18	2.09783e-16
AMEX60DD044102	257.334	11.7258	1.60758	7.29405	3.00769e-13	1.47804e-11
SRRM1	244.97	11.6546	3.63081	3.20991	0.00132775	0.00981752
RBBP9	198.948	11.3545	1.45862	7.78442	7.00325e-15	4.19509e-13
TCIM	170.334	11.1305	1.46197	7.61335	2.67089e-14	1.4926e-12
AMEX60DDU001010337	137.805	10.8247	1.44022	7.51604	5.64592e-14	2.9997e-12
AMEX60DD032942	128.152	10.7198	3.63096	2.95235	0.00315369	0.0200649
AMEX60DD050919	127.728	10.7151	3.63096	2.95103	0.00316716	0.0201213
LOC113746826	202.307	10.6563	1.27056	8.3871	4.98288e-17	3.63889e-15
E1301_TTI003913	106.946	10.459	1.46565	7.13611	9.60086e-13	4.47796e-11
AMEX60DDU001032879	105.145	10.4345	1.47051	7.09581	1.28596e-12	5.84906e-11
FOXB1	167.774	10.386	1.35539	7.66277	1.81972e-14	1.04891e-12
AMEX60DDU001001825	98.7949	10.3446	1.55808	6.63932	3.15139e-11	1.18129e-09
HARBI1	156.537	10.286	1.3433	7.65726	1.89949e-14	1.08466e-12
AMEX60DD020562	94.7905	10.2849	2.3559	4.3656	1.26777e-05	0.000172008
N/A	92.9809	10.2571	1.50774	6.80295	1.02498e-11	4.11112e-10
AMEX60DD054116	89.3985	10.2004	2.44521	4.17157	3.02509e-05	0.000371898
AMEX60DD049414	88.9418	10.193	2.00086	5.09432	3.49995e-07	6.71067e-06
FTH1.1	85.2465	10.1318	2.40225	4.21764	2.46878e-05	0.000311229
AMEX60DD034032	140.273	10.1277	1.31567	7.69776	1.38467e-14	8.16109e-13
NYNRIN	79.7972	10.0365	2.14407	4.68105	2.85403e-06	4.49436e-05
AMEX60DD044965	78.2763	10.0087	2.49255	4.01545	5.93335e-05	0.000675098
CLCN6	77.4495	9.99343	1.6063	6.22141	4.92713e-10	1.57068e-08
RADIL	73.5317	9.91848	2.47416	4.00882	6.10226e-05	0.000692597
GZMB	196.628	9.88514	1.24904	7.91418	2.48885e-15	1.57312e-13
SHH	70.8994	9.86588	2.50889	3.93237	8.41121e-05	0.000909601
AMEX60DD020551	69.1482	9.82981	2.52297	3.89613	9.77403e-05	0.0010386
AMEX60DD013717	68.3919	9.81399	1.74331	5.62952	1.80716e-08	4.50072e-07
LOC105357518.2	66.7585	9.77909	2.5199	3.88074	0.000104137	0.00110083
AMEX60DD040977	66.3046	9.76921	2.5562	3.82177	0.0001325	0.00135835
SLC10A2	64.7392	9.73475	1.79124	5.43464	5.49082e-08	1.23493e-06
C10ORF95	63.9314	9.71677	1.81056	5.36674	8.01742e-08	1.75789e-06
AMEX60DD011440	62.8036	9.69109	1.73984	5.57011	2.54574e-08	6.18058e-07
AMEX60DD025327	61.1526	9.65254	2.57956	3.74193	0.00018261	0.00178997
AMEX60DD037156	59.7639	9.61939	2.60062	3.69889	0.000216545	0.00207815
AMEX60DD022369	57.0541	9.55249	2.61082	3.65881	0.000253394	0.00238068
ADRA2C	56.565	9.54009	2.63692	3.6179	0.000297008	0.00273713
AMEX60DD004606	52.3253	9.4276	2.66817	3.53336	0.000410307	0.00362629
AMEX60DDU001033944	48.8639	9.32899	2.17675	4.28574	1.8213e-05	0.000237951
ROHU_019343	48.0382	9.30429	2.72351	3.41628	0.000634819	0.00526526
AMEX60DD023244	47.0654	9.27476	2.06985	4.48089	7.43319e-06	0.000106529
AMEX60DD032756	46.5669	9.25948	2.74471	3.37357	0.000742003	0.00597055
GEM	46.5517	9.25896	2.73093	3.39041	0.00069789	0.00567287
AMEX60DD042696	45.9561	9.24039	2.73483	3.37878	0.000728073	0.0058843
ANKRD17	45.659	9.231	2.7412	3.3675	0.000758541	0.00608493
AMEX60DD004036	44.4752	9.19318	2.76471	3.32519	0.000883586	0.00696009
APEH	44.215	9.18462	2.79612	3.28477	0.00102064	0.00786726
ACER1	44.0191	9.17821	2.78329	3.29761	0.000975114	0.0075833
AMEX60DD041298	43.7431	9.16913	2.85819	3.20802	0.00133654	0.00987058
AMEX60DD048216	43.2266	9.15209	2.7755	3.29745	0.000975665	0.00758436
AMEX60DD018072	42.2976	9.12071	2.82119	3.23293	0.00122529	0.00916712
AMEX60DD017358	41.759	9.10221	2.79973	3.2511	0.00114957	0.00867102
BMT2	41.6325	9.09786	2.80117	3.24788	0.00116267	0.00875587
DLEC1	41.2154	9.08333	2.80887	3.2338	0.00122155	0.00914291
AMEX60DD028643	41.0832	9.07872	2.81549	3.22457	0.00126164	0.00939914
AMEX60DD020536	40.8068	9.06897	2.81089	3.22637	0.0012537	0.00934541
MUC5B	40.1862	9.04687	2.8461	3.17869	0.00147945	0.0107484
AMEX60DD024309	39.9959	9.03993	2.87764	3.14144	0.00168122	0.0119109
AMEX60DDU001014378	38.7327	8.99363	2.8592	3.1455	0.00165802	0.0117888
AMEX60DD027595	38.1739	8.97267	2.8703	3.12604	0.00177178	0.0124194
AMEX60DD050169	37.8415	8.96005	2.37578	3.77142	0.000162319	0.00162231
APOLD1.1	36.7123	8.91642	2.89234	3.08277	0.00205085	0.0140584
RASA2	36.5679	8.91074	2.88877	3.08461	0.00203819	0.014003
AMEX60DD053978	36.4169	8.90479	3.00235	2.96594	0.00301756	0.0194418
AMEX60DDU001016874	36.2351	8.89748	2.89839	3.0698	0.00214202	0.0145527
APOLD1	59.1605	8.88031	1.65778	5.35676	8.4728e-08	1.84669e-06
AMEX60DD003383	58.2698	8.85795	1.68517	5.25642	1.46885e-07	3.0354e-06
AMEX60DD022795	685.134	8.83034	0.807739	10.9322	8.08974e-28	1.21545e-25
FBXO17	34.4362	8.82408	2.94406	2.99725	0.00272425	0.0178916
AMEX60DD051234	33.1137	8.76758	2.1167	4.14209	3.4415e-05	0.000416938
AMEX60DD043728	33.0182	8.76341	2.97004	2.9506	0.00317158	0.0201346
CNTD1	32.5458	8.74253	3.10561	2.81508	0.00487656	0.0285857
AMEX60DD009097	32.4471	8.73818	2.99472	2.91786	0.00352439	0.021966
ZNF875	32.4438	8.73804	3.10088	2.81792	0.00483354	0.0283582
APELA	52.5483	8.70848	2.45712	3.54418	0.000393836	0.00350097
DNAH5	205.2	8.66326	1.31157	6.60527	3.96795e-11	1.46638e-09
AMEX60DD011268	30.5151	8.64959	3.03388	2.85101	0.00435812	0.0260804
DPX16_21124	30.2596	8.63749	3.08696	2.79805	0.00514114	0.0298786
LOC105357518.1	30.1398	8.6318	2.15847	3.99903	6.36018e-05	0.000717429
EIF4A3	29.4588	8.59876	3.08218	2.78983	0.0052736	0.0304937
AMEX60DD035916	29.3489	8.59338	3.06134	2.80707	0.00499951	0.0291711
AMEX60DD017896	29.1439	8.58339	2.18165	3.93436	8.34172e-05	0.000904221
AMEX60DD036845	29.1072	8.58157	3.14247	2.73084	0.00631741	0.0351436
DHRS9	28.788	8.56555	3.09884	2.76412	0.00570772	0.0325549
N/A.4	28.6922	8.56087	2.19868	3.89364	9.87497e-05	0.0010475
AMEX60DD016746	27.9639	8.52365	3.11067	2.74013	0.00614145	0.0344365
AMEX60DD013277	27.861	8.51834	3.11524	2.73441	0.00624917	0.0349017
AMEX60DD035917	27.7919	8.51492	2.61098	3.26119	0.00110944	0.0084312
FBXO3	27.2013	8.48383	3.11951	2.71961	0.00653599	0.0361184
AMEX60DDU001015202	27.2029	8.48381	3.22025	2.63452	0.00842562	0.0442907
TLE1	27.0855	8.47767	3.12365	2.71403	0.00664704	0.0366261
LOC105373926	26.6811	8.4559	3.15575	2.67952	0.00737272	0.039736
FRMD5	26.5984	8.4514	3.15659	2.67738	0.00742007	0.0399207
AMEX60DD034594	26.5319	8.4478	3.14608	2.68518	0.00724901	0.0392104
AMEX60DD047463	26.5227	8.44737	2.68765	3.14304	0.00167205	0.0118655
IL17REL	26.4809	8.44505	3.24967	2.59874	0.00935659	0.0482189
AMEX60DD053705	25.704	8.40205	3.17572	2.64571	0.00815191	0.043221
GLRX	178.945	8.37871	1.22263	6.85302	7.23088e-12	2.96515e-10
TMEM116	24.8761	8.35494	3.22677	2.58926	0.00961826	0.0493292
MTERF2	24.7559	8.34785	3.21018	2.60043	0.00931062	0.0480337
TAF15	478.455	8.27201	2.19772	3.76391	0.00016728	0.00166372
MMP3	23.2448	8.25715	2.49079	3.31507	0.000916187	0.00717987
AMEX60DD030793	795.147	8.25143	0.617524	13.3621	1.00666e-40	3.1814e-38
AMEX60DD035434	63.5028	8.22406	2.06266	3.98711	6.68829e-05	0.000750221
HES5	36.5939	8.1852	2.5758	3.17774	0.00148429	0.0107665
AMEX60DD002723	21.2519	8.12781	2.71079	2.99832	0.00271473	0.0178355
ETFRF1	135.56	8.03022	1.16484	6.89385	5.43027e-12	2.26735e-10
AMEX60DD040931	32.7815	8.02596	2.09131	3.83777	0.000124158	0.0012836
SMAD3	32.0853	7.995	2.31552	3.45278	0.000554836	0.00468886
DDX1.1	31.8975	7.98619	1.97459	4.04448	5.24385e-05	0.000605288
AMEX60DD050453	19.152	7.97772	2.77078	2.87923	0.00398646	0.0243168
ALDH2	19.1358	7.9763	2.91178	2.73932	0.00615655	0.0345106
LOC114595149.1	31.0763	7.94787	2.67929	2.96641	0.00301303	0.0194263
FCSK	18.3315	7.91448	2.56823	3.08169	0.00205829	0.0140883
AMEX60DD045903	17.9288	7.88254	2.88593	2.73137	0.00630715	0.0351056
GLT8D1	49.3167	7.84667	2.52802	3.10387	0.00191004	0.0132568
MRPL4	72.1554	7.84398	1.4147	5.54464	2.94563e-08	7.07647e-07
XELAEV_18003999MG	27.8145	7.7877	2.06984	3.76246	0.000168249	0.00166884
AMEX60DD042044	45.6935	7.78644	1.71263	4.54648	5.45517e-06	8.06326e-05
AMEX60DD039666	16.7643	7.78545	3.00952	2.58694	0.00968314	0.0495788
IL11	2559.64	7.72987	2.02762	3.81229	0.000137683	0.00140363
LOC111606692	42.7305	7.69261	2.66687	2.8845	0.0039203	0.023993
AMEX60DDU001042104	24.3471	7.59383	2.81548	2.69717	0.00699313	0.0381387
AMEX60DDU001002595	302.179	7.55657	1.33527	5.65922	1.52067e-08	3.87675e-07
LOC114447088	21.933	7.44364	2.55376	2.91478	0.0035594	0.0221091
AMEX60DD017989	35.3949	7.41917	2.76855	2.6798	0.00736659	0.0397262
BTN2A2	20.1725	7.32072	2.29822	3.18539	0.00144559	0.01054
SPP1	2231.16	7.31556	0.422683	17.3074	4.13515e-67	3.44533e-64
MMP13	75014.8	7.26719	0.23225	31.2904	6.30415e-215	5.77775e-211
AMEX60DD004562	17.0526	7.07753	2.55176	2.77359	0.0055442	0.0317778
AMEX60DD053256	134.974	6.96004	1.22955	5.66066	1.50792e-08	3.84962e-07
SNRPD2	112.561	6.93746	1.13608	6.1065	1.01842e-09	3.16937e-08
N/A.2	99.2567	6.92059	1.35442	5.10962	3.22814e-07	6.24174e-06
SSR4	62.9495	6.90134	1.21449	5.68249	1.32749e-08	3.42235e-07
AMEX60DD017008	209.155	6.89523	1.64137	4.20089	2.65867e-05	0.000331972
GRK5	330.824	6.73263	1.28992	5.2194	1.79506e-07	3.64782e-06
TIMM9	62.5187	6.68883	1.70311	3.92741	8.58642e-05	0.000924731
MMP13.4	782.364	6.61848	1.94107	3.40971	0.000650326	0.00536234
N/A.5	30.571	6.5768	1.7318	3.79767	0.00014606	0.00147671
AMEX60DD022727	45.6428	6.48974	1.91346	3.39162	0.000694801	0.00565528
DR999_PMT09825	58.2119	6.47224	2.46981	2.62054	0.00877912	0.0458465
AMEX60DD035533	45.2383	6.35761	2.24042	2.83769	0.0045442	0.0270263
TRAF1	27.1478	6.35551	2.32232	2.73671	0.00620574	0.034712
DYNLT1	597.019	6.32553	0.816672	7.7455	9.52068e-15	5.66604e-13
AMEX60DD029449	83.3164	6.26089	1.53435	4.08049	4.49404e-05	0.00052805
LOC100494342	141.76	6.24793	1.66522	3.75201	0.000175423	0.00172691
AMEX60DD014114	674.372	6.13658	0.801337	7.65792	1.88966e-14	1.08242e-12
AMEX60DD055828	70.8335	5.9857	1.61034	3.71703	0.000201577	0.00195291
CTDP1	36.844	5.95529	2.28161	2.61013	0.00905079	0.0470241
NCL	14590.7	5.94586	0.261321	22.7531	1.33622e-114	4.89858e-111
SH3PXD2B	245.277	5.92984	1.27738	4.64219	3.44727e-06	5.32338e-05
ZNF706.1	66.1376	5.90143	1.55809	3.78761	0.000152105	0.00153191
WDR3.1	31.3222	5.83409	2.09143	2.78952	0.00527862	0.0305131
KLRF1	81.0054	5.82737	1.7896	3.25625	0.00112896	0.00854691
LOC115459664	17635.1	5.73893	0.318285	18.0308	1.11697e-72	1.07758e-69
MMP13.1	1834.67	5.69957	0.510439	11.166	5.98136e-29	9.78914e-27
AMEX60DD000120	715.781	5.6939	0.837113	6.80184	1.03294e-11	4.13401e-10
AMEX60DD020550	1137.46	5.67158	1.79894	3.15273	0.0016175	0.0115365
MGC84691	19.9045	5.60548	2.09448	2.67632	0.00744366	0.0400176
TMEM98	290.432	5.59372	1.30211	4.29589	1.73994e-05	0.000228624
APELA.1	462.978	5.57438	1.92831	2.8908	0.00384259	0.0235804
RPS8.1	35.2049	5.56868	1.72705	3.22438	0.00126245	0.00939914
AMEX60DD022498	44.9081	5.52332	1.30655	4.22741	2.36394e-05	0.000299247
AXRNBP.1	97.1805	5.46207	0.898255	6.08076	1.19617e-09	3.66653e-08
TRIM39.1	70.259	5.39542	1.94635	2.77207	0.00557017	0.0319166
DIO3	1120.09	5.39329	1.36145	3.96142	7.45039e-05	0.000823982
AMEX60DD046906	41.6768	5.38085	2.05511	2.61828	0.0088374	0.0460983
TF-A	908.974	5.35862	0.801733	6.6838	2.32829e-11	8.87267e-10
AMEX60DD009246	383.503	5.33027	1.18668	4.49176	7.06362e-06	0.00010171
D9C73_028047	76.3548	5.30293	1.92099	2.76052	0.00577097	0.0328108
MMP1	1740.11	5.30209	0.412425	12.8559	7.97067e-38	2.14856e-35
EOD39_13346	546.331	5.29981	0.95469	5.55134	2.83482e-08	6.83713e-07
LOC107983669	8014.49	5.28209	0.789517	6.69028	2.22742e-11	8.54154e-10
TCN1	1146.85	5.28158	1.83239	2.88234	0.00394738	0.0241024
CORO6	93.9935	5.25084	1.84987	2.83849	0.00453276	0.0269744
MMP1.1	1657.24	5.24582	1.24297	4.22039	2.43885e-05	0.000307667
SEM1	479.819	5.12985	0.93563	5.48278	4.187e-08	9.66595e-07
AMEX60DD019968	440.486	5.09008	0.824764	6.17155	6.76224e-10	2.12976e-08
HGF	1737.72	5.08736	0.494967	10.2782	8.83763e-25	1.19113e-22
AMEX60DD015338	277.746	5.058	0.849354	5.95511	2.5989e-09	7.58563e-08
MMP7	1292.78	5.03536	0.77612	6.48787	8.70602e-11	3.09867e-09
SERP1.1	40.1969	5.00466	1.88733	2.65171	0.00800855	0.0425744
LOC103780753	71.6518	4.97991	1.24423	4.00241	6.27014e-05	0.000709455
AMEX60DD043267	565.342	4.97364	0.622728	7.98686	1.38424e-15	8.99755e-14
AMEX60DD044453	217.312	4.96481	1.81012	2.74281	0.00609163	0.0342095
AMEX60DD044101	115.174	4.87778	1.23605	3.94626	7.93815e-05	0.000866109
PPIA	291.175	4.85967	0.824623	5.8932	3.78782e-09	1.07812e-07
CSF3R	516.957	4.85829	0.870181	5.58308	2.36301e-08	5.76751e-07
DR999_PMT07514	210.826	4.85296	1.38481	3.50442	0.000457607	0.00399616
TOMM6	1162.25	4.76366	0.515753	9.23632	2.55123e-20	2.38592e-18
IDH3A	125.273	4.68251	1.70387	2.74817	0.00599294	0.0338281
AMEX60DD046539	122.363	4.6379	1.52191	3.04743	0.0023081	0.0155257
CACNA1G	203.406	4.6362	1.45785	3.18017	0.0014719	0.0107063
AMEX60DD003869	41.4348	4.57015	1.52214	3.00245	0.00267816	0.0176205
PFDN1	267.721	4.54676	1.07151	4.24331	2.20248e-05	0.000281138
LOC115370421	929.804	4.54312	0.468157	9.70427	2.8915e-22	3.19284e-20
BTN2A1	162.352	4.5161	0.878631	5.13993	2.74836e-07	5.39372e-06
LOC108803023	846.249	4.51076	1.71416	2.63147	0.00850173	0.0446652
LOC115078639	88.7331	4.48375	1.57181	2.85261	0.00433619	0.0259679
GSTM2	122.866	4.47951	1.3155	3.40519	0.00066119	0.00542994
WDR3.2	114.922	4.46024	1.62919	2.7377	0.006187	0.0346177
LOC115092844	428.859	4.44675	0.915549	4.85693	1.19221e-06	2.02344e-05
E2F3	93.1841	4.43352	1.23681	3.58465	0.000337536	0.00305231
ITGA5	7366.38	4.40614	0.370772	11.8837	1.43846e-32	2.86597e-30
AMEX60DD050335	260.848	4.36765	1.20934	3.6116	0.00030431	0.00279319
PROD1	405.081	4.36142	1.11188	3.92257	8.76098e-05	0.000940215
RPL15	6508.46	4.3594	0.205577	21.2056	8.47499e-100	1.94183e-96
CACNA1H	244.043	4.34431	1.15199	3.77113	0.000162507	0.0016233
SIGLEC15	81.0734	4.31744	1.60529	2.68951	0.00715572	0.0388242
CBR1	746.998	4.30099	0.805014	5.34275	9.15458e-08	1.97524e-06
AMEX60DD013310	77.4303	4.29717	1.60571	2.67617	0.00744681	0.0400176
AMEX60DD015098	646.162	4.29345	0.480162	8.94166	3.83375e-19	3.33046e-17
KYAT3.1	90.386	4.27015	1.57339	2.71399	0.00664785	0.0366261
IL1R1.1	174.03	4.26506	1.49745	2.84821	0.00439656	0.0262637
ACAT2	90.5205	4.25476	1.32635	3.20787	0.00133721	0.00987152
CALR	8936.04	4.24501	0.145616	29.1522	7.83874e-187	4.78947e-183
RASL11A	679.609	4.22549	0.594106	7.11234	1.14089e-12	5.21507e-11
HAND2	2314.96	4.22146	0.475153	8.88443	6.42471e-19	5.45208e-17
LOC114595149.2	105.629	4.20254	1.58854	2.64554	0.00815611	0.043221
KRT12.1	746.483	4.14781	0.797203	5.20296	1.96139e-07	3.95515e-06
CCN4	930.858	4.14525	0.397659	10.4241	1.92434e-25	2.69261e-23
AMEX60DD037565	2490.31	4.13593	0.349712	11.8267	2.84108e-32	5.59967e-30
AMEX60DD051970	991.824	4.13007	0.599431	6.88997	5.58038e-12	2.31422e-10
AMEX60DDU001008968	442.694	4.12795	1.011	4.08305	4.44482e-05	0.000523273
OLFM4	201.461	4.11649	1.56455	2.63109	0.00851109	0.0446887
DMPK	1163.82	4.0528	0.44852	9.03594	1.62594e-19	1.44677e-17
CILP2	9041.38	4.02339	0.397132	10.1311	4.02067e-24	5.01353e-22
AMEX60DD041315	2209.18	4.01851	0.341144	11.7795	4.97783e-32	9.60459e-30
MRPS18C.1	106.411	4.01122	1.27951	3.13496	0.00171878	0.0121128
AMEX60DD007695	371.236	3.97658	1.13976	3.48897	0.000484883	0.00419637
RPL18A	97.9901	3.95862	0.966246	4.0969	4.18711e-05	0.00049644
CADR_000018872	204.364	3.94488	1.13017	3.49052	0.000482073	0.00417599
AMEX60DD000080	399.035	3.94267	0.806156	4.8907	1.00476e-06	1.74736e-05
AMEX60DD019639	324.932	3.93786	1.05472	3.73357	0.000188788	0.0018446
RPL27A	478.176	3.93545	0.551591	7.13472	9.69839e-13	4.51197e-11
AMEX60DD031837	184.294	3.90807	1.38355	2.82466	0.0047331	0.0279114
GNL2	446.318	3.88194	0.784471	4.94848	7.47952e-07	1.33756e-05
TXNDC17	1221.47	3.86731	0.408009	9.47848	2.58002e-21	2.62732e-19
RPL27	8813.43	3.8171	0.188945	20.2022	9.36973e-91	1.9083e-87
EDN2	424.072	3.80266	0.819052	4.64275	3.438e-06	5.31354e-05
LOC105357518	149.797	3.78052	0.836133	4.52144	6.1421e-06	8.97805e-05
AMEX60DD056558	300.375	3.76616	1.28769	2.92475	0.00344731	0.0215736
AMEX60DDU001020278	1284.6	3.76521	0.437388	8.6084	7.40871e-18	5.8284e-16
AMEX60DDU001002596	559.317	3.76266	1.17194	3.21063	0.00132445	0.0098048
AMEX60DD045519	207.206	3.75767	0.891373	4.2156	2.49118e-05	0.000313406
RER1	187.303	3.75736	0.830574	4.52381	6.07353e-06	8.90622e-05
NUAK2	5599.19	3.75593	0.243183	15.4448	8.17314e-54	4.16149e-51
PFDN2	1031.33	3.74817	0.572037	6.55231	5.66519e-11	2.05223e-09
CLDN4	73.1338	3.74391	1.29872	2.88276	0.00394208	0.0240781
AMEX60DD007275	82.6084	3.73617	1.22153	3.05859	0.00222385	0.0150251
AMEX60DD033919	325.086	3.73237	0.878072	4.25064	2.13161e-05	0.000272661
RPL32	2218.59	3.72504	0.345799	10.7723	4.65445e-27	6.82529e-25
CXCL8	1678.75	3.71724	0.490122	7.5843	3.34274e-14	1.85674e-12
CCN2	119.488	3.70357	1.1526	3.21322	0.00131254	0.00973255
ATP5MC2.1	89.471	3.69615	1.15082	3.21174	0.00131934	0.0097751
NDUFB5	4700.74	3.68213	0.299447	12.2964	9.46436e-35	2.06526e-32
AMEX60DD004971	118.278	3.67803	1.02621	3.58408	0.000338273	0.00305596
PEG10	228.923	3.60964	0.686076	5.26128	1.43053e-07	2.96289e-06
MYDGF	217.485	3.60773	1.1021	3.27351	0.0010622	0.0081336
AMEX60DD036820	1256.12	3.60337	0.396053	9.0982	9.18421e-20	8.25228e-18
EEF1B2	140.337	3.60129	0.65585	5.49102	3.99612e-08	9.27201e-07
MYDGF.1	39.9036	3.58354	1.3843	2.5887	0.00963389	0.0493818
TNFRSF9	421.381	3.58317	1.04592	3.42584	0.000612897	0.00511369
SMIM7.1	526.915	3.57997	0.592751	6.03959	1.54505e-09	4.65802e-08
MMP13.3	1177.25	3.55204	0.485404	7.31769	2.52274e-13	1.24641e-11
PRDM1	2451.35	3.53596	0.368434	9.59726	8.20983e-22	8.7492e-20
TAGLN	3165.17	3.52899	0.443435	7.95829	1.74437e-15	1.12586e-13
MMP2	7870.86	3.52183	0.260069	13.5419	8.84641e-42	3.00286e-39
PPP1R13B	154.481	3.51953	1.20105	2.93037	0.00338558	0.0212453
AMEX60DDU001013717	176.298	3.51817	0.94779	3.71197	0.000205653	0.00198506
RPS25P6	433.28	3.51159	0.463842	7.57066	3.71322e-14	2.04394e-12
THBS3	7735.94	3.51117	0.261198	13.4426	3.40466e-41	1.11442e-38
RFLNB	1049.54	3.49605	0.31327	11.1599	6.40763e-29	1.0394e-26
KERA	2382.97	3.49383	0.432298	8.082	6.37134e-16	4.26229e-14
UBE2L3	388.734	3.48971	0.551889	6.32322	2.56176e-10	8.55321e-09
AMEX60DD032428	361.625	3.44832	0.854546	4.03527	5.454e-05	0.000625215
AMEX60DDU001025755	1082.05	3.43805	0.326921	10.5164	7.25612e-26	1.03104e-23
CNIH4	2422.63	3.42478	0.268435	12.7583	2.80261e-37	7.23547e-35
RPS13	16382.4	3.41759	0.108083	31.6201	1.95447e-219	3.58255e-215
NDUFA7	347.907	3.41684	1.01774	3.35729	0.000787113	0.00629484
AMEX60DD015961	456.67	3.39296	0.54028	6.27999	3.38584e-10	1.10826e-08
COL13A1	291.381	3.38814	0.83367	4.06413	4.82121e-05	0.000561811
AMEX60DDU001029879	292.288	3.38475	1.25022	2.70733	0.00678264	0.0371343
AMEX60DDU001024924	1241.41	3.36546	0.556114	6.05175	1.43281e-09	4.35546e-08
TNC	9649.93	3.35808	0.298385	11.2542	2.20932e-29	3.71531e-27
ARF1	1422.55	3.32513	0.328985	10.1073	5.1302e-24	6.35383e-22
AFAP1L1	882.957	3.29598	0.382327	8.62086	6.64555e-18	5.25056e-16
PCDH7	292.29	3.27275	0.775143	4.22212	2.42019e-05	0.000305735
AMEX60DD027084	154.266	3.27001	0.924933	3.5354	0.000407154	0.00360364
ADAMTS4	4425.25	3.26878	0.207796	15.7307	9.31522e-56	5.508e-53
B3GNT9	1704.13	3.26352	0.64405	5.06718	4.03744e-07	7.62166e-06
CDC42EP2	207.12	3.26174	1.12161	2.90808	0.00363658	0.0225121
AMEX60DD035283	2111.12	3.26109	0.375769	8.67846	4.0118e-18	3.21119e-16
SSR4.1	144.913	3.2576	0.715742	4.55137	5.32986e-06	7.89784e-05
TCIM.1	2232.19	3.23142	0.438727	7.36545	1.76555e-13	8.86643e-12
RPL35A	189.196	3.23041	1.028	3.14243	0.00167552	0.0118835
KAZALD1	12411.8	3.22814	0.269119	11.9952	3.76463e-33	7.75344e-31
S100A10.1	223.323	3.22598	0.956178	3.37383	0.000741309	0.00596759
DNAJB5	3037.21	3.21736	0.222183	14.4807	1.60474e-47	7.35373e-45
EIF3E	279.291	3.21328	0.920418	3.49111	0.000481015	0.0041688
RGS5	1147.13	3.21057	0.35174	9.12768	6.99853e-20	6.31936e-18
AMEX60DD043943	1203.14	3.19229	0.293375	10.8812	1.41618e-27	2.11045e-25
AMEX60DDU001015948	17373.9	3.18965	0.687182	4.64163	3.45675e-06	5.33352e-05
LECT2	2430.18	3.1814	0.902515	3.52504	0.000423419	0.00372601
SLC16A5	1167.39	3.18088	0.285068	11.1583	6.52274e-29	1.04879e-26
SHPK	347.364	3.17757	0.754967	4.20888	2.56636e-05	0.000321761
AMEX60DD010634	2675.85	3.16808	0.462593	6.84853	7.46135e-12	3.03926e-10
AMEX60DD042566	94.6635	3.16559	1.21377	2.60807	0.00910556	0.047255
WDR46	150.974	3.12636	0.72804	4.29421	1.75318e-05	0.00022987
PPP1R3C	5972.57	3.1187	0.268231	11.6269	3.00801e-31	5.56938e-29
PRNP	2540.85	3.11722	0.393279	7.92623	2.25904e-15	1.44279e-13
P4HA1	883.298	3.11334	0.318346	9.77974	1.37561e-22	1.57593e-20
AMEX60DD003292	53.7636	3.11092	1.11635	2.7867	0.00532482	0.0307317
AMEX60DD044332	439.98	3.09638	0.626731	4.94052	7.79137e-07	1.38656e-05
AMEX60DD040541	1105.43	3.07257	0.441811	6.95451	3.53799e-12	1.53313e-10
AMEX60DDU001036387	289.985	3.07191	0.879072	3.49449	0.00047497	0.00413007
CIRBP	1096.4	3.06988	0.304913	10.068	7.64835e-24	9.28439e-22
AMEX60DD011022	282.668	3.06468	0.495909	6.17993	6.4132e-10	2.0233e-08
CD9	57.5032	3.06233	1.1241	2.72425	0.0064448	0.0357313
FKBP7	2556.32	3.05736	0.266514	11.4717	1.83121e-30	3.25884e-28
RPS21	15474.9	3.05507	0.217001	14.0786	5.14415e-45	2.00622e-42
MICOS10.1	500.691	3.05446	0.439901	6.94351	3.82481e-12	1.65351e-10
AMEX60DDU001022224	480.853	3.04992	0.993942	3.06851	0.00215127	0.0145993
VAV2	4005.85	3.04867	0.297333	10.2534	1.14301e-24	1.50729e-22
VGLL3	285.294	3.0482	0.683431	4.46015	8.19027e-06	0.000116018
PTGS2	18730.3	3.04787	0.156859	19.4306	4.2499e-84	7.08188e-81
HNRNPC	2124.9	3.02942	0.290747	10.4195	2.02095e-25	2.80637e-23
REXO4	126.069	3.02938	1.02231	2.96328	0.00304376	0.0195538
WDR60	332.014	3.01879	1.00809	2.99458	0.00274827	0.0179978
ERLEC1	853.246	3.00421	0.763897	3.93274	8.3983e-05	0.000908741
N/A.6	106.303	3.0033	0.83752	3.58594	0.000335865	0.0030417
IFITM3	3974.28	2.99038	0.260103	11.4969	1.36713e-30	2.45682e-28
PARPI_0006817	65.1956	2.98916	1.08414	2.75717	0.00583034	0.0330703
WIZ.1	234.237	2.98374	0.862497	3.45943	0.000541329	0.00459378
SPP1.1	1740.1	2.96564	0.456035	6.50309	7.8685e-11	2.80713e-09
ABI1	157.532	2.94503	1.06154	2.7743	0.00553203	0.0317179
NDUFB1.1	582.405	2.93794	0.543875	5.40187	6.5949e-08	1.46527e-06
CFD	420.508	2.93486	0.633089	4.63577	3.55607e-06	5.47754e-05
PLXNA3	615.085	2.92804	0.565397	5.17874	2.23389e-07	4.43632e-06
WDR86	397.637	2.92767	0.5532	5.29225	1.20822e-07	2.55734e-06
AMEX60DD007579	372.799	2.91731	0.803412	3.63115	0.00028216	0.00262139
CRABP2	29104.7	2.91654	0.228099	12.7863	1.95625e-37	5.19683e-35
PRDM8	187.86	2.90777	0.68682	4.23367	2.29908e-05	0.000291843
OSGIN1	613.21	2.90212	0.698904	4.15239	3.29027e-05	0.000400736
EMILIN1.1	414.414	2.86597	1.03585	2.76678	0.00566127	0.0323433
BTG3	645.074	2.8528	0.652766	4.37033	1.24057e-05	0.000169301
AMEX60DD000727	6831.88	2.85058	0.129301	22.0462	1.0398e-107	2.72279e-104
EGR4	733.117	2.84457	0.489775	5.80791	6.32566e-09	1.73837e-07
HCG23722	25393.3	2.8355	0.147423	19.2337	1.93312e-82	2.7257e-79
PIEZO2	111.279	2.8047	1.01049	2.77558	0.0055104	0.0316087
SOCS3	34138	2.80209	0.170062	16.4769	5.381e-61	3.6531e-58
RPS15	4165.42	2.7989	0.244361	11.454	2.24649e-30	3.95945e-28
MIER2	162.949	2.79462	0.664182	4.20761	2.58083e-05	0.000322912
AMEX60DD015853	7490.54	2.78927	0.880647	3.16729	0.00153865	0.0111081
LRG1	544.668	2.78748	0.517679	5.38457	7.26192e-08	1.59797e-06
GMPR	392.49	2.78102	0.655945	4.23971	2.23808e-05	0.000284888
PPM1F	3893.56	2.76602	0.272797	10.1395	3.68994e-24	4.66459e-22
CEBPB	3680.46	2.76426	0.28908	9.56225	1.15224e-21	1.21382e-19
RPL39P5	3229.5	2.75224	0.288426	9.54225	1.39762e-21	1.46391e-19
KRT12.2	558.591	2.74225	0.791514	3.46457	0.000531086	0.00452781
SLC25A5	8494.21	2.74016	0.191746	14.2906	2.50528e-46	1.09337e-43
MRPS6	597.314	2.72837	0.49578	5.50319	3.72974e-08	8.74246e-07
HHIPL1	233.771	2.72271	0.917477	2.9676	0.00300133	0.0193653
SEMA3F	2450.16	2.71739	0.33007	8.23276	1.82955e-16	1.2655e-14
LOC112843268	240.014	2.71175	0.774964	3.49919	0.000466669	0.00406368
AMEX60DDU001026253	1286.19	2.71024	0.37595	7.20905	5.63424e-13	2.70355e-11
ADGRA2	5282.74	2.70071	0.24418	11.0603	1.95399e-28	3.08764e-26
MIF	1693.78	2.69795	0.377711	7.14289	9.13912e-13	4.2844e-11
PPP1R3D	189.417	2.6901	0.716531	3.75434	0.000173798	0.00171459
CRACR2B	561.195	2.68398	0.664818	4.03716	5.41016e-05	0.000620966
SLC6A2	335.013	2.67939	0.426265	6.28575	3.26275e-10	1.0718e-08
DDX6	329.058	2.67802	0.617107	4.33963	1.42722e-05	0.000191095
PHLDA3	120.018	2.67728	0.663308	4.03626	5.43112e-05	0.000622981
RPL37A.1	1536.6	2.6644	0.348333	7.64899	2.0256e-14	1.14951e-12
AMEX60DD025391	268.966	2.65919	0.966846	2.75037	0.00595275	0.033646
STXBP1	788.212	2.64124	0.343279	7.69415	1.42433e-14	8.34122e-13
CENPW	4224.52	2.62814	0.269667	9.74589	1.92081e-22	2.17218e-20
RPS12.1	7570.76	2.62349	0.144657	18.1359	1.6587e-73	1.78846e-70
GMPR2	1875.48	2.61955	0.408597	6.41109	1.44479e-10	4.98739e-09
CDC42EP3	210.859	2.61303	0.757135	3.45121	0.000558089	0.00471418
DYNLRB1	3117.2	2.59776	0.197348	13.1633	1.4262e-39	4.21649e-37
AMEX60DD048514	231.516	2.5966	0.688368	3.77212	0.000161868	0.00161868
SZRD1	798.773	2.59141	0.431941	5.99946	1.97972e-09	5.87188e-08
DNAAF6	112.751	2.58657	0.776738	3.33004	0.000868334	0.00686651
PSMB3	382.847	2.58206	0.590754	4.37078	1.23804e-05	0.0001691
LOC109927115	111.206	2.58177	0.765675	3.37189	0.000746543	0.00600181
PRKAA1	669.258	2.57005	0.535627	4.79822	1.60086e-06	2.65074e-05
AMEX60DDU001008168	4568.76	2.5641	0.474991	5.39821	6.73093e-08	1.49368e-06
EIF4A1	1455.85	2.56388	0.300776	8.52421	1.53862e-17	1.16541e-15
CILP	230.067	2.55561	0.462219	5.529	3.22054e-08	7.66655e-07
SHC3	238.999	2.55518	0.710461	3.5965	0.000322522	0.00293828
RGS3	707.22	2.55377	0.39024	6.54409	5.9859e-11	2.15987e-09
SLC2A1	2128.36	2.54981	0.420747	6.0602	1.35952e-09	4.13953e-08
CH25H	235.958	2.54455	0.698357	3.64363	0.000268821	0.00251147
EMILIN1	7043.79	2.54319	0.201665	12.611	1.83702e-36	4.48967e-34
IGFBP3	1703.22	2.53752	0.341448	7.43164	1.07256e-13	5.49163e-12
S1PR3	1938.01	2.53528	0.353497	7.17199	7.39146e-13	3.50998e-11
ZNF268	653.196	2.5272	0.458885	5.50727	3.64441e-08	8.57536e-07
SALL4	1957.9	2.51792	0.296033	8.50554	1.80752e-17	1.35677e-15
SFRP2.1	10574.5	2.51374	0.597385	4.20791	2.57746e-05	0.000322753
STEAP1	337.335	2.50654	0.724112	3.46154	0.000537086	0.00457033
VWDE	15950.1	2.5031	0.246221	10.1661	2.80992e-24	3.5768e-22
KRTCAP2	50888.7	2.50259	0.112597	22.2262	1.91763e-109	5.85836e-106
LOC116220369	392.064	2.50198	0.581788	4.3005	1.70417e-05	0.000224406
FGL2	887.741	2.50088	0.746492	3.35018	0.000807599	0.00643932
HTRA1	32998	2.49464	0.135331	18.4335	7.07027e-76	8.09988e-73
ZFP3	276.25	2.49461	0.749266	3.3294	0.000870323	0.0068763
MAS1	319.857	2.4869	0.79183	3.1407	0.00168544	0.0119329
AMEX60DD044170	494.31	2.47797	0.638648	3.88003	0.000104442	0.00110278
AGAP3	252.363	2.47647	0.714132	3.46781	0.00052472	0.00447979
QTRT2	426.265	2.47549	0.510026	4.85365	1.21207e-06	2.05336e-05
MICOS10	5378.34	2.46747	0.281274	8.77248	1.74779e-18	1.44964e-16
AMEX60DDU001040460	9359.25	2.46539	0.596458	4.13338	3.57463e-05	0.00043164
DST	10038.4	2.45581	0.162155	15.1448	8.19866e-52	4.06166e-49
RPS13.2	268.568	2.45526	0.781031	3.14361	0.00166879	0.0118562
ANGPTL2	20963.2	2.45195	0.180094	13.6148	3.27041e-42	1.17542e-39
NONO	764.252	2.45082	0.502627	4.87603	1.08242e-06	1.86124e-05
MRPS18C	462.861	2.44612	0.59952	4.08013	4.50106e-05	0.000528535
LOC108697799	224.16	2.43564	0.804506	3.0275	0.00246589	0.0164124
SEC61G	8173.41	2.43349	0.281979	8.63003	6.13333e-18	4.8698e-16
ABHD18	261.383	2.4261	0.730092	3.32301	0.000890523	0.0070057
AMEX60DDU001000930	526.668	2.42388	0.617217	3.92712	8.59694e-05	0.000925319
HES2	358.794	2.42373	0.548887	4.41572	1.00673e-05	0.00014001
AMEX60DD052119	403.713	2.41612	0.564769	4.27807	1.88523e-05	0.000245254
SMIM7	2774.29	2.41231	0.2237	10.7837	4.11044e-27	6.07616e-25
KYAT3	367.368	2.41007	0.407638	5.91228	3.37396e-09	9.69029e-08
HCFC1	106.098	2.40574	0.774402	3.10658	0.00189264	0.0131559
AMEX60DD017293	7551.63	2.40393	0.165774	14.5012	1.19032e-47	5.74174e-45
RPS20	7160.77	2.4008	0.1426	16.8359	1.33117e-63	9.76012e-61
YBX1	182.575	2.3994	0.80061	2.99697	0.00272679	0.0179019
RPL36A	8140	2.39707	0.200475	11.9569	5.97181e-33	1.21626e-30
GANAB	17166.9	2.38925	0.100684	23.7301	1.76256e-124	8.07695e-121
AMEX60DD015884	318.158	2.38704	0.75116	3.17781	0.00148392	0.0107665
NECTIN1	6002.48	2.38261	0.217721	10.9434	7.14394e-28	1.08222e-25
TRIM39.2	134.773	2.37226	0.858592	2.76297	0.00572788	0.0326164
LOC105578999	248.284	2.36576	0.763052	3.10039	0.00193264	0.0134034
PDGFRB	4861.61	2.36462	0.267613	8.83598	9.92247e-19	8.30497e-17
RPL17	2301.58	2.3623	0.189109	12.4917	8.28123e-36	1.92145e-33
FILIP1L	1489.22	2.36097	0.43276	5.45561	4.88044e-08	1.11267e-06
AMEX60DD020563	101.187	2.36092	0.820758	2.87651	0.00402099	0.0244698
AMEX60DD046632	172.799	2.35947	0.713105	3.30873	0.000937206	0.00733831
STEAP4	401.999	2.35786	0.569272	4.14189	3.44463e-05	0.000417041
CHRM4	162689	2.35598	0.523915	4.49687	6.89616e-06	9.97685e-05
RPS12	83616.6	2.35574	0.123383	19.0929	2.8926e-81	3.53475e-78
RPL27A.1	346.522	2.35397	0.397116	5.92766	3.07291e-09	8.88429e-08
AMEX60DD034235	246.068	2.3539	0.74007	3.18064	0.00146951	0.0106932
AOC3	17942.1	2.3484	0.227604	10.3179	5.84627e-25	7.93793e-23
POLI	383.374	2.34806	0.57699	4.0695	4.71134e-05	0.000550057
AMEX60DD052920	205.989	2.3456	0.720387	3.25604	0.0011298	0.00854691
DES	116.387	2.34514	0.862211	2.71991	0.00652995	0.0360959
SLC38A2	225.124	2.34367	0.643673	3.64109	0.000271491	0.00253382
ANGPTL4	10403.6	2.34278	0.17252	13.5798	5.27821e-42	1.82547e-39
AMEX60DD025956	457.368	2.34137	0.715113	3.27412	0.0010599	0.00812205
MAX	10447.7	2.32796	0.197429	11.7914	4.32367e-32	8.43115e-30
MARS2	168.849	2.32242	0.756311	3.07072	0.00213544	0.0145242
BCL6	282.041	2.31828	0.796701	2.90984	0.00361609	0.0224156
TNFAIP2	769.758	2.3069	0.343917	6.70774	1.97662e-11	7.65993e-10
MMACHC	116.686	2.30078	0.823036	2.79548	0.00518222	0.0300601
ABCE1	24501.5	2.29988	0.11994	19.1752	5.95851e-82	7.80139e-79
MRPL47	3378	2.29625	0.228037	10.0696	7.52536e-24	9.196e-22
ARC	149.944	2.29059	0.776331	2.95053	0.00317233	0.0201346
NDUFA4	3979.05	2.28937	0.171376	13.3588	1.05233e-40	3.26936e-38
THBS1	13975.4	2.28892	0.177627	12.8861	5.39064e-38	1.47478e-35
AMEX60DD054580	560.2	2.28357	0.43626	5.23443	1.65491e-07	3.37801e-06
MMP11	5661.9	2.28059	0.275959	8.26424	1.40593e-16	9.79873e-15
RPS3	1247.9	2.27994	0.402702	5.66161	1.49958e-08	3.83367e-07
MYCBP	4018.53	2.27984	0.274738	8.29824	1.05665e-16	7.47813e-15
AMDHD2	577.793	2.27521	0.462574	4.91858	8.71742e-07	1.53497e-05
PSMB7	1889.51	2.2752	0.626212	3.63327	0.00027985	0.00260256
ZMIZ2	5103.59	2.27336	0.307929	7.38274	1.55059e-13	7.80833e-12
COL12A1	75131.7	2.27006	0.128376	17.6829	5.67646e-70	4.95474e-67
SEC24D	2012.38	2.26626	0.348493	6.50303	7.87161e-11	2.80713e-09
CRP	225.32	2.25562	0.839265	2.68762	0.00719633	0.0389927
DKK3	535.184	2.25247	0.497992	4.5231	6.09391e-06	8.92896e-05
PIM3	2565.24	2.25228	0.294024	7.6602	1.85646e-14	1.06674e-12
NOL7	388.816	2.24053	0.365402	6.13169	8.69494e-10	2.71976e-08
COX3	37956.3	2.2404	0.169328	13.2311	5.80209e-40	1.77254e-37
RUNX1	690.335	2.24023	0.323025	6.93516	4.05769e-12	1.74186e-10
ROMO1	4483.81	2.23912	0.27912	8.02208	1.03971e-15	6.83078e-14
LOC90346.1	234.883	2.23904	0.802054	2.79163	0.00524433	0.030334
MAN2C1	425.769	2.23039	0.779889	2.85988	0.00423806	0.0255184
GAR1	8109.61	2.22701	0.236813	9.40409	5.24844e-21	5.25705e-19
RPS12.2	1670.54	2.21815	0.329328	6.73539	1.63487e-11	6.40324e-10
AMEX60DD027475	243.107	2.21374	0.745544	2.9693	0.00298481	0.0192794
C3ORF38	2485.76	2.20851	0.226105	9.76766	1.54996e-22	1.76464e-20
DAD1	16992.8	2.20843	0.18285	12.0778	1.38321e-33	2.88117e-31
S100A10	15473.5	2.20483	0.214587	10.2748	9.15623e-25	1.22506e-22
HARBI1.1	88.4258	2.20474	0.821551	2.68363	0.00728267	0.0393432
DUSP1	282.767	2.20363	0.67416	3.26871	0.00108038	0.00824251
XELAEV_18037182MG	295.464	2.20188	0.60672	3.62915	0.000284354	0.00264043
CCDC85B	324.469	2.19836	0.454979	4.8318	1.35306e-06	2.27121e-05
IRAK2	119.835	2.19212	0.630376	3.47747	0.000506162	0.0043538
COLEC12	1758.68	2.18324	0.416497	5.2419	1.5893e-07	3.26225e-06
AMEX60DD050910	220.189	2.18157	0.563998	3.86805	0.000109707	0.00114845
ANTXR1	34214.8	2.18029	0.153754	14.1804	1.21112e-45	5.16274e-43
PDLIM3	1032.4	2.1768	0.601641	3.6181	0.00029677	0.00273631
SAMHD1	368.579	2.16718	0.688015	3.1499	0.00163327	0.0116354
CALHM2	804.48	2.16516	0.364375	5.94212	2.81359e-09	8.1862e-08
WEE2-AS1	164.292	2.1637	0.720942	3.00121	0.00268913	0.01768
AMEX60DD034440	2308.64	2.16174	0.233976	9.23915	2.48457e-20	2.33549e-18
ADAMTS17	4634.16	2.15933	0.227321	9.49903	2.11858e-21	2.18167e-19
LOC106702273	349.456	2.15758	0.583848	3.69545	0.000219498	0.00210259
MAMDC2	744.282	2.15736	0.345651	6.24145	4.33536e-10	1.39416e-08
TBX15	6071.67	2.15159	0.376444	5.71556	1.09343e-08	2.84862e-07
SALL3	129.368	2.14987	0.812984	2.64442	0.00818308	0.0433138
BOLA3	3303.32	2.14725	0.274415	7.82485	5.08264e-15	3.10549e-13
NUDT15	377.77	2.14534	0.720898	2.97593	0.00292098	0.0189528
D9C73_028124	1370.63	2.1434	0.359136	5.9682	2.39882e-09	7.02401e-08
ITGA2	272.838	2.13998	0.787099	2.71882	0.00655153	0.0361851
AMEX60DD022728	1233.62	2.13921	0.367327	5.82373	5.75473e-09	1.58623e-07
MAP3K14	185.13	2.13268	0.693338	3.07597	0.00209822	0.0143135
HNRNPA3	304370	2.12731	0.135629	15.6848	1.92296e-55	1.06812e-52
ATP5MPL	4940.34	2.12587	0.162907	13.0496	6.39064e-39	1.85937e-36
ASPHD2	825.949	2.1194	0.40008	5.29745	1.17433e-07	2.49715e-06
LOC105357518.3	117.757	2.11363	0.801454	2.63724	0.00835831	0.0440252
RPL18	7588.53	2.11342	0.389635	5.4241	5.82488e-08	1.30526e-06
SNX25	249.238	2.11109	0.72628	2.90672	0.00365241	0.0225933
N/A.8	259.016	2.11037	0.607615	3.4732	0.000514283	0.00440505
SERPINH1	95751	2.10142	0.105382	19.941	1.79286e-88	3.28631e-85
BATF3	298.499	2.09864	0.464689	4.51622	6.29522e-06	9.18721e-05
SERPINE1	16178.2	2.09815	0.251681	8.33656	7.64825e-17	5.45496e-15
C3ORF33	162.119	2.0946	0.616102	3.39976	0.000674453	0.00552401
EPHB3	3239.18	2.08863	0.166135	12.5719	3.01479e-36	7.27119e-34
RPS7	487.953	2.08655	0.469808	4.44128	8.94251e-06	0.000125896
AMEX60DD026672	156.138	2.08126	0.714824	2.91157	0.00359615	0.0223146
GLUL	9493.23	2.07971	0.115476	18.01	1.62746e-72	1.49156e-69
AMEX60DD004292	656.888	2.07484	0.363917	5.70142	1.18814e-08	3.07607e-07
AMEX60DD054004	1473.64	2.07238	0.498094	4.16061	3.17396e-05	0.000388895
KAZALD1.1	50209.6	2.07001	0.265812	7.78751	6.83414e-15	4.1072e-13
COL5A1	47513.3	2.06894	0.188745	10.9615	5.8497e-28	9.01051e-26
H2AC20	1525.85	2.06471	0.369443	5.58872	2.2875e-08	5.59066e-07
AMEX60DD043053	655.74	2.05668	0.571683	3.59759	0.000321178	0.00292895
RPL27.1	87931	2.0557	0.113684	18.0826	4.36974e-73	4.44986e-70
AMEX60DD003533	1308.45	2.05188	0.402434	5.09867	3.42043e-07	6.57886e-06
AMEX60DDU001015947	157.981	2.04809	0.788955	2.59595	0.00943286	0.0485686
HNRNPK	4410.03	2.04694	0.243401	8.40976	4.10853e-17	3.02447e-15
KRT6A	2366.79	2.04661	0.493077	4.15068	3.31488e-05	0.000403464
LPAR4	1906.86	2.04603	0.22139	9.24171	2.42592e-20	2.29212e-18
CHCHD1	2713.32	2.04366	0.21788	9.37972	6.61465e-21	6.55386e-19
PPP4R1	3668.73	2.04203	0.171514	11.9059	1.10308e-32	2.22191e-30
RCNSEP1	2619.73	2.04024	0.305088	6.68737	2.27223e-11	8.67707e-10
THBS2	57413.6	2.04022	0.127608	15.9882	1.5435e-57	9.75596e-55
SRPRB	226.238	2.03872	0.50193	4.06176	4.87041e-05	0.000567183
SDR42E1	1397.25	2.03845	0.424919	4.79726	1.60848e-06	2.66096e-05
LOC100092458	369388	2.03635	0.123161	16.5341	2.08481e-61	1.46979e-58
C1QTNF5	300.436	2.03319	0.658424	3.08797	0.00201529	0.0138769
CD44	242.673	2.03254	0.536214	3.79055	0.000150317	0.00151691
AMEX60DD005368	9245.79	2.0262	0.139906	14.4826	1.5615e-47	7.33904e-45
ACKR4	468.638	2.01785	0.687327	2.9358	0.00332691	0.0209489
ZNF677	281.386	2.01389	0.606673	3.31955	0.000901611	0.00707775
RBM12	5101.46	2.01186	0.219945	9.14708	5.84905e-20	5.36066e-18
TMEM14C	6756.76	2.01008	0.14586	13.7809	3.32247e-43	1.26877e-40
AMEX60DD009843	170.797	2.00609	0.747357	2.68425	0.00726936	0.0392969
AMEX60DD028480	9014.82	2.00588	0.196849	10.1899	2.19925e-24	2.81904e-22
DNAAF4	134.786	1.9983	0.669665	2.98403	0.00284476	0.0185435
G0S2	6885.13	1.99779	0.233083	8.57114	1.02468e-17	7.95865e-16
AMEX60DD027970	451.368	1.99686	0.368778	5.4148	6.13586e-08	1.36659e-06
FN1	24895.6	1.99548	0.50374	3.96134	7.45314e-05	0.000823982
LOC102454192	241.852	1.99428	0.590591	3.37676	0.000733456	0.00592146
ENV	162.626	1.99424	0.548015	3.63901	0.000273684	0.00255013
MAPKAPK2	7103.82	1.9938	0.203456	9.79966	1.12963e-22	1.31051e-20
ADGRD1	952.123	1.99266	0.368681	5.40484	6.48668e-08	1.44297e-06
TIMM13	5688.78	1.99244	0.222934	8.93737	3.9853e-19	3.44578e-17
LOC90346	268.57	1.99101	0.607488	3.27745	0.0010475	0.00803713
AMEX60DD021446	886.826	1.9865	0.350708	5.66426	1.47657e-08	3.78011e-07
PRLR	1086.01	1.98485	0.316745	6.26638	3.69534e-10	1.20099e-08
TRIM71	2085.49	1.98213	0.375667	5.2763	1.31817e-07	2.75509e-06
SLC38A7	745.358	1.9794	0.514076	3.85041	0.000117919	0.0012267
AKIRIN2	2398.46	1.97685	0.343581	5.75365	8.73379e-09	2.32689e-07
RPS8	8130.17	1.97131	0.207148	9.51643	1.79223e-21	1.86656e-19
ELOC.1	265.322	1.96591	0.760575	2.58477	0.00974445	0.0498509
CCM2	487.075	1.96234	0.534423	3.67189	0.000240764	0.00228175
CCPG1	286.363	1.95876	0.602266	3.25232	0.00114468	0.0086452
GORASP1	3511.74	1.9581	0.242175	8.08546	6.19283e-16	4.15804e-14
HTRA3	439.794	1.95256	0.520111	3.75412	0.00017395	0.00171517
TEX2	715.548	1.9497	0.454236	4.29226	1.76861e-05	0.000231727
AKAP13	195.521	1.94765	0.542168	3.59234	0.000327721	0.00297825
LOC112543511	522.674	1.94562	0.390237	4.98574	6.17246e-07	1.12243e-05
SMARCD2	309.846	1.94361	0.528903	3.6748	0.000238035	0.00225837
CCSER1	290.746	1.94289	0.483101	4.02171	5.77782e-05	0.000658628
RHBG	828.659	1.93733	0.547242	3.54017	0.000399871	0.00354774
CALU	43149.6	1.9356	0.124433	15.5554	1.46241e-54	7.88409e-52
SNX29	275.935	1.9347	0.712046	2.71709	0.00658579	0.0363375
UQCC2	1661.8	1.93438	0.289623	6.67895	2.4066e-11	9.13314e-10
PFKP	773.482	1.93023	0.435771	4.42946	9.44687e-06	0.000132285
TNFRSF4	268.577	1.92873	0.740328	2.60524	0.00918108	0.0475393
TG	279.215	1.92532	0.475596	4.04822	5.16082e-05	0.000596832
CYP4B1	160.937	1.92305	0.71374	2.69433	0.00705298	0.0383663
DUSP5	1224.06	1.92239	0.497506	3.86405	0.000111522	0.00116479
LOC112545447	289.239	1.91491	0.507475	3.77341	0.000161032	0.00161296
NFKBIZ	357.395	1.90309	0.613351	3.10278	0.00191711	0.0133008
TBK1	490.261	1.90091	0.466827	4.07198	4.66146e-05	0.000545053
RBIS	456.997	1.89639	0.440603	4.30407	1.67688e-05	0.000221347
DBN1	16973.2	1.88987	0.151154	12.503	7.18936e-36	1.6895e-33
LOC115076353	385.435	1.88921	0.475794	3.97064	7.16787e-05	0.000795803
B4GALT5	254.369	1.88626	0.666921	2.82832	0.00467934	0.0276774
SMAP1	608.604	1.88517	0.352817	5.34319	9.13236e-08	1.97401e-06
GABARAP	20117.8	1.88463	0.111938	16.8364	1.32138e-63	9.76012e-61
ATPSCKMT	289.208	1.88006	0.690921	2.7211	0.00650658	0.0360096
MATN2	1201.83	1.87902	0.384664	4.88484	1.03511e-06	1.78997e-05
CYP27B1	2344.62	1.87856	0.412836	4.55038	5.35503e-06	7.92874e-05
GLYATL2	211.012	1.87704	0.706039	2.65855	0.00784781	0.0418657
SAMD9L	1884.1	1.8753	0.252334	7.4318	1.07132e-13	5.49163e-12
ADAMTS14	1166.1	1.87509	0.347769	5.39175	6.9775e-08	1.53908e-06
LOC112545658	255.579	1.87346	0.654844	2.86092	0.00422414	0.0254699
CUNH8ORF58	305.413	1.87191	0.714231	2.62087	0.00877059	0.045815
FBXL8	205.856	1.86634	0.69232	2.69577	0.00702258	0.0382538
CAPNS1	1541.82	1.86342	0.264933	7.03353	2.01374e-12	9.0249e-11
LRRN4CL	9004.53	1.86121	0.184834	10.0697	7.5234e-24	9.196e-22
RPS26	847.172	1.85835	0.434879	4.27326	1.92634e-05	0.000249893
SSNA1	3354.55	1.85791	0.325159	5.71385	1.10446e-08	2.8716e-07
HNRNPDL	1461.55	1.85593	0.246385	7.53264	4.97231e-14	2.66499e-12
ATG10	201.161	1.85374	0.636415	2.91278	0.00358224	0.0222358
MMP14	47492.5	1.84984	0.128048	14.4465	2.6383e-47	1.17951e-44
PHF23	3388.72	1.84805	0.21286	8.68203	3.88761e-18	3.12543e-16
LIPE	639.62	1.84615	0.529316	3.4878	0.000487017	0.00421086
CHD8	2620.63	1.83689	0.283181	6.48663	8.77784e-11	3.11817e-09
NCL.1	131735	1.8367	0.141704	12.9615	2.02226e-38	5.70279e-36
AMEX60DD011424	596.809	1.83572	0.427482	4.29427	1.75269e-05	0.00022987
EYF80_031112	450.85	1.83214	0.415732	4.40703	1.04797e-05	0.000145305
SDC4	4184.22	1.82791	0.317054	5.7653	8.15147e-09	2.17808e-07
TTLL4	2988.68	1.8265	0.285858	6.38952	1.66405e-10	5.70131e-09
CERS2	7275.32	1.82558	0.183458	9.95096	2.49754e-23	2.95354e-21
TRAF2	498.214	1.82494	0.661458	2.75896	0.00579848	0.0329467
TGFA	310.26	1.82303	0.451207	4.04033	5.33761e-05	0.000613791
DLD	164.735	1.82089	0.696083	2.61591	0.00889906	0.0463208
CHD1	640.091	1.82067	0.536203	3.39548	0.000685082	0.00560254
NEMP2	278.624	1.81822	0.575127	3.16142	0.00157004	0.0112814
GNPNAT1	486.222	1.80998	0.404943	4.46971	7.83261e-06	0.000111555
GALNT18	282.821	1.80931	0.610851	2.96195	0.00305693	0.019599
PXYLP1	400.625	1.80346	0.547752	3.29247	0.000993106	0.00769414
ATG14	332.595	1.80052	0.650063	2.76977	0.00560963	0.0321025
ADAM12	1017.83	1.79929	0.357618	5.03133	4.87101e-07	9.04616e-06
FLNA	26682.2	1.79419	0.145352	12.3438	5.26127e-35	1.16192e-32
AMEX60DD006079	206.616	1.79182	0.567944	3.15493	0.00160539	0.0114769
DGKE	478.444	1.7915	0.529728	3.38193	0.000719795	0.00583024
ARHGAP24	325.537	1.7841	0.478077	3.73182	0.0001901	0.00185446
HINT1	5219.71	1.78264	0.221665	8.04205	8.83489e-16	5.88885e-14
RPS29	73024	1.7816	0.13242	13.4542	2.90795e-41	9.69141e-39
KIF13B	295.602	1.77914	0.540942	3.28896	0.00100558	0.00778061
MARCHF7	2099.75	1.77587	0.232308	7.64446	2.09816e-14	1.18702e-12
TMEM170B	377.717	1.76943	0.552299	3.20375	0.00135649	0.00997769
SEC61G.1	6365.92	1.76662	0.238454	7.40865	1.27591e-13	6.4965e-12
RPL37A	129491	1.7643	0.129796	13.5929	4.41375e-42	1.55585e-39
GRB10	605.062	1.76307	0.52	3.39051	0.000697625	0.00567287
BHLHE40	2891.41	1.75983	0.354645	4.96225	6.96828e-07	1.25347e-05
ITGA11	4535.04	1.75799	0.181426	9.68984	3.33045e-22	3.65552e-20
ATP5MG	1017.25	1.75433	0.394971	4.44166	8.92658e-06	0.000125768
MAPK8	946.03	1.74151	0.452706	3.8469	0.000119621	0.0012416
LOC101955705	2300.05	1.74065	0.350085	4.97208	6.62396e-07	1.19505e-05
RNF11	2917.81	1.73585	0.225729	7.68995	1.47193e-14	8.59249e-13
D9C73_028124.1	305.33	1.73508	0.509032	3.40858	0.000653014	0.00537483
TRIM8	411.296	1.73435	0.54012	3.21104	0.00132256	0.00979495
SINHCAF	310.712	1.73301	0.527106	3.28777	0.00100984	0.00780696
AMEX60DD045119	1188.22	1.72841	0.45232	3.8212	0.000132803	0.00136024
TSR3	425.998	1.7277	0.535007	3.22931	0.00124088	0.00926867
RPL37	5934.01	1.72648	0.19803	8.71829	2.82442e-18	2.30096e-16
OLFML2B	3258.85	1.72469	0.229147	7.52656	5.20932e-14	2.77578e-12
SPCS1	1405.44	1.71905	0.314945	5.45828	4.80781e-08	1.09747e-06
LOC106944734	14518.3	1.71752	0.571985	3.00274	0.0026756	0.0176099
LOC100130764.1	207.675	1.7171	0.575531	2.98351	0.00284961	0.0185686
BCCIP	2775.82	1.71643	0.209301	8.20078	2.38829e-16	1.63348e-14
IER5L	5842.8	1.71512	0.184104	9.31606	1.20745e-20	1.16487e-18
ADCY2	811.356	1.71244	0.427533	4.00539	6.19165e-05	0.00070144
DHRS13	668.794	1.69965	0.363405	4.67702	2.91077e-06	4.57193e-05
FOSL2	2614.44	1.6971	0.310895	5.45876	4.79485e-08	1.09588e-06
AMEX60DD008504	487.36	1.69294	0.486203	3.48196	0.000497759	0.00429159
SRD5A1	425.918	1.68882	0.535576	3.15329	0.00161444	0.0115236
PSMB4.L	285.429	1.68394	0.650316	2.58942	0.00961375	0.0493292
EGR3	476.096	1.68209	0.368579	4.56372	5.02554e-06	7.50759e-05
ZNF658	247.825	1.68178	0.545955	3.08043	0.002067	0.0141374
SRPX2	1543.23	1.67962	0.237602	7.06904	1.56007e-12	7.02608e-11
RPSA	316.736	1.67639	0.606629	2.76345	0.00571941	0.0325985
SS18L2	1796.81	1.67551	0.28714	5.83516	5.37377e-09	1.49244e-07
RPL6	28176.9	1.67412	0.144971	11.548	7.55975e-31	1.3857e-28
ANKRD22	575.376	1.67343	0.528963	3.16361	0.00155824	0.011201
APOH	4503.72	1.67207	0.364195	4.59115	4.40808e-06	6.6777e-05
TMEM141	2669.23	1.67119	0.276681	6.04014	1.5398e-09	4.6575e-08
TSC22D1	2027.33	1.67007	0.364485	4.582	4.60557e-06	6.94816e-05
PLTP	1897.23	1.66785	0.22987	7.25561	3.99858e-13	1.93388e-11
NHLRC2	714.428	1.66243	0.420406	3.95435	7.67423e-05	0.000842187
MACF1	590.061	1.66065	0.56362	2.94641	0.00321488	0.0203343
AMEX60DD033737	1320.39	1.65778	0.344834	4.80746	1.52859e-06	2.54025e-05
AMEX60DD021925	789.667	1.65713	0.421547	3.93108	8.45664e-05	0.000913975
HMGCS1	623.348	1.65667	0.596886	2.77553	0.00551125	0.0316087
ABCB9	437.947	1.65519	0.453373	3.65083	0.000261395	0.00245209
SRSF7	5504.61	1.65173	0.199517	8.27864	1.2459e-16	8.71654e-15
VWDE.1	2711.76	1.65092	0.401827	4.10854	3.98173e-05	0.000474855
TFPI2	403.102	1.64991	0.556032	2.96728	0.00300443	0.0193777
ADAM8	7455.44	1.64974	0.246539	6.69159	2.20757e-11	8.48319e-10
GPATCH8	423.595	1.64768	0.435157	3.7864	0.000152844	0.00153767
SNCAIP	937.185	1.6461	0.473902	3.47351	0.0005137	0.00440212
SF3B6	788.103	1.64339	0.457005	3.596	0.00032315	0.00294254
ITGB3	1746.61	1.64283	0.229931	7.14487	9.0082e-13	4.23385e-11
SNAI2	20080	1.64136	0.134231	12.2279	2.20587e-34	4.75689e-32
CXCL14	1848.43	1.63931	0.329879	4.96943	6.71502e-07	1.21029e-05
ZCCHC14	389.973	1.63061	0.593728	2.74639	0.00602558	0.0339463
LOC114595149	397.707	1.62592	0.509034	3.19414	0.0014025	0.0102667
HDDC2	485.703	1.62346	0.46895	3.46191	0.00053635	0.00456633
ITGB6	149.307	1.62263	0.567906	2.85722	0.00427372	0.0256843
RPS2	76250.1	1.62241	0.120843	13.4258	4.26766e-41	1.37239e-38
LOC115478996	5489.35	1.61526	0.301947	5.34949	8.82048e-08	1.91521e-06
AMEX60DD011033	148.919	1.61501	0.612047	2.63871	0.00832224	0.0438731
MXRA5	5745.62	1.61258	0.165472	9.74532	1.93162e-22	2.17218e-20
SLURP1L.S	2454.3	1.61197	0.306025	5.26745	1.38333e-07	2.88142e-06
CLDN1	516.038	1.61087	0.419817	3.83708	0.000124507	0.00128575
KCP	1578.89	1.60753	0.319087	5.03789	4.70685e-07	8.75904e-06
TNFRSF19	813.462	1.60715	0.533202	3.01414	0.00257707	0.0170595
PLEKHA4	368.248	1.59839	0.560329	2.85259	0.00433648	0.0259679
ATP13A3	1192.21	1.59821	0.422825	3.77985	0.000156926	0.00157441
ATP5MD	27100.6	1.59821	0.188943	8.45868	2.70424e-17	2.01499e-15
INHBA	2211.79	1.59563	0.411364	3.87888	0.00010494	0.00110549
DMAC1	6512.02	1.594	0.171627	9.28758	1.57834e-20	1.51471e-18
TANK	512.575	1.59123	0.541716	2.93739	0.00330984	0.0208486
PARPI_0002003	14413.4	1.5909	0.191934	8.28882	1.14382e-16	8.06391e-15
MRPL41	3064.7	1.59085	0.29788	5.34058	9.26509e-08	1.98863e-06
PCDH7.1	584.558	1.59015	0.495376	3.20998	0.00132744	0.00981752
EYA2	997.793	1.58985	0.463488	3.43019	0.000603167	0.0050448
MPG	344.938	1.58692	0.403876	3.92924	8.52157e-05	0.000919366
ZNF583	187.619	1.58287	0.584344	2.70881	0.00675259	0.037032
KATNB1	463.503	1.57892	0.413555	3.81791	0.000134586	0.00137511
AMEX60DDU001010699	215.661	1.57785	0.54308	2.90536	0.00366829	0.0226625
DYSF	1499.25	1.57657	0.348683	4.52151	6.14011e-06	8.97805e-05
PIGY	3218.91	1.57609	0.23077	6.82971	8.50894e-12	3.45829e-10
COA5	4839.57	1.57599	0.194695	8.09467	5.74199e-16	3.86951e-14
KRT12	28448.2	1.57548	0.272645	5.77849	7.53746e-09	2.03179e-07
TECPR2	342.554	1.57235	0.562155	2.797	0.00515795	0.0299573
NTHL1	435.703	1.57075	0.390232	4.02517	5.69352e-05	0.000650232
ATXN2L	286.347	1.57074	0.530428	2.96127	0.00306371	0.0196287
MGAT1	3170.8	1.56935	0.283955	5.52676	3.26202e-08	7.75523e-07
CTDNEP1	557.903	1.56896	0.342378	4.58253	4.59386e-06	6.9362e-05
CSNK1G1	499.856	1.5681	0.539605	2.90602	0.00366062	0.0226304
NDUFAF1	1267.71	1.56593	0.372456	4.20435	2.61834e-05	0.000327158
MAP1B	412.964	1.5659	0.459287	3.40941	0.000651041	0.00536353
RARRES1	2852.97	1.56321	0.246898	6.33139	2.42957e-10	8.1415e-09
LOC103285721	15764.5	1.56256	0.146897	10.6371	2.00365e-26	2.91484e-24
UBE2Q2	2218.84	1.56155	0.211049	7.39901	1.37202e-13	6.94728e-12
GALM	739.511	1.56063	0.46406	3.36298	0.000771046	0.00617443
AMEX60DD031754	2703.12	1.55931	0.174108	8.95601	3.36647e-19	2.93844e-17
TMTC4	1085.32	1.55844	0.340647	4.57492	4.76395e-06	7.16351e-05
NPDC1	173.949	1.55741	0.588611	2.64592	0.00814698	0.0432101
AMEX60DD012530	249.825	1.55729	0.569798	2.73306	0.00627497	0.0350031
YOD1	452.606	1.55692	0.456702	3.40906	0.000651881	0.00536791
TRAM1	2693.92	1.55536	0.275513	5.64533	1.64869e-08	4.14537e-07
CAPZB	3727.91	1.54957	0.163215	9.49403	2.22276e-21	2.27616e-19
ZNF208	460.493	1.54906	0.360072	4.30207	1.69206e-05	0.000223133
TXNDC5	21906.2	1.54044	0.13186	11.6824	1.56818e-31	2.99424e-29
LOC100130764	1781.55	1.53831	0.453119	3.39493	0.000686463	0.00560983
CBFB	2218.45	1.53717	0.214471	7.16723	7.65286e-13	3.61538e-11
SCRIB	1765.06	1.53698	0.333003	4.61552	3.92103e-06	6.00439e-05
FLJ31318	436.678	1.53319	0.523013	2.93146	0.0033737	0.0212144
STEAP3	1212.73	1.5331	0.406244	3.77383	0.00016076	0.00161112
P4HA3	951.162	1.52699	0.377425	4.04582	5.21407e-05	0.00060223
ELOC	11101.4	1.52676	0.17349	8.8003	1.36452e-18	1.13689e-16
PAMR1	1064.5	1.52339	0.364762	4.17641	2.96152e-05	0.000365061
ABHD16A	1928.09	1.52328	0.395889	3.84774	0.000119212	0.00123805
BCL2L11	2170.96	1.52311	0.365866	4.16302	3.14064e-05	0.000385327
ATXN3	406.665	1.52212	0.544602	2.79492	0.00519118	0.0300931
TOX4	2358.12	1.52181	0.213551	7.12621	1.0317e-12	4.7515e-11
LOC113406022	1175.81	1.52161	0.395562	3.8467	0.000119718	0.0012419
TUSC2	1477.09	1.52083	0.31467	4.83309	1.34431e-06	2.25858e-05
UPF2	852.578	1.5201	0.396221	3.8365	0.0001248	0.00128805
ERICH1	311.089	1.5171	0.453873	3.34256	0.000830102	0.00660407
GDPGP1	383.596	1.51426	0.492761	3.07302	0.00211904	0.0144448
IKZF4	488.148	1.50945	0.460746	3.27611	0.00105249	0.00807077
DDIT4	2347.76	1.50696	0.308047	4.89199	9.98212e-07	1.73763e-05
MCM5	4581.09	1.50634	0.192286	7.83386	4.73132e-15	2.90051e-13
MIOS	537.852	1.50404	0.364452	4.12684	3.67774e-05	0.000442053
VMP1.1	713.898	1.50357	0.486131	3.09294	0.00198186	0.0136835
TIMM29	794.731	1.50309	0.36878	4.07583	4.585e-05	0.000537359
GNPTAB	2123.71	1.50261	0.32261	4.65768	3.19794e-06	4.97608e-05
TNIP2	1089.99	1.50095	0.397813	3.77301	0.000161293	0.00161469
LSM2	2218.81	1.5003	0.188731	7.9494	1.87418e-15	1.20539e-13
CCDC9	1528.31	1.49846	0.429663	3.48754	0.000487489	0.00421295
FBXO6	1582.99	1.4939	0.317266	4.70868	2.49329e-06	3.98796e-05
TUFT1	2235.97	1.48969	0.281679	5.28862	1.23244e-07	2.59857e-06
AMEX60DD018220	2455.11	1.48962	0.239277	6.22551	4.79989e-10	1.53279e-08
SEC14L2	905.676	1.48961	0.307777	4.83991	1.299e-06	2.18447e-05
GTF3C4	316.738	1.48951	0.564229	2.6399	0.00829294	0.0437376
APLP2	5494.91	1.48877	0.161342	9.22742	2.77237e-20	2.57957e-18
PROSER3	308.863	1.48314	0.472656	3.13788	0.00170175	0.0120251
ZFYVE28	601.524	1.48097	0.381103	3.886	0.00010191	0.00107791
RPL37.1	1673.1	1.4802	0.214796	6.89119	5.53285e-12	2.29971e-10
AMEX60DDU001002882	301.887	1.47851	0.427138	3.46143	0.000537319	0.00457033
LOC104867555	12089.3	1.47751	0.159553	9.26027	2.03921e-20	1.94681e-18
SAFB	1708.81	1.47699	0.215627	6.84973	7.39915e-12	3.02063e-10
ATOX1	3263.61	1.47546	0.195534	7.5458	4.49507e-14	2.43771e-12
CERCAM	277.002	1.47302	0.496597	2.96623	0.00301473	0.0194304
AMEX60DD025968	1505.71	1.4726	0.279925	5.26069	1.43513e-07	2.96908e-06
CCNG2	2545.8	1.4719	0.24479	6.01292	1.82211e-09	5.43077e-08
RPS21.1	27742	1.47169	0.118073	12.4642	1.16991e-35	2.68056e-33
NOX4	585.498	1.47136	0.347617	4.23271	2.30895e-05	0.000292794
TGFB2	773.032	1.46965	0.373256	3.93737	8.23779e-05	0.000894012
HCG21706	1073.36	1.46955	0.464477	3.16387	0.00155686	0.0111954
AMEX60DD013820	1008.21	1.46939	0.386893	3.79793	0.000145912	0.00147603
ZBTB8OS	440.836	1.46872	0.358438	4.09758	4.175e-05	0.000495325
B4GALT3	3175.38	1.46726	0.196803	7.45546	8.95573e-14	4.63725e-12
TMEM167A	10544.5	1.4672	0.177142	8.28259	1.2052e-16	8.46413e-15
XPO5	507.971	1.46673	0.539479	2.7188	0.00655202	0.0361851
CYP46A1	331.659	1.46348	0.537876	2.72085	0.00651151	0.0360157
RPS16.1	20876	1.46094	0.456376	3.20117	0.00136869	0.0100433
ZNF384	861.771	1.45787	0.276661	5.26954	1.36769e-07	2.85208e-06
KDM4B	281.971	1.45374	0.489006	2.97285	0.0029505	0.0190902
AMEX60DD009917	537.34	1.45363	0.478468	3.03808	0.00238089	0.0159218
FBLIM1	2383.3	1.45361	0.285377	5.09366	3.51211e-07	6.72697e-06
EFCAB2	426.247	1.44944	0.530183	2.73386	0.00625976	0.0349473
POLDIP3	1480.61	1.44773	0.339314	4.26665	1.98432e-05	0.000256506
AMEX60DD004787	8994.58	1.44753	0.214018	6.76357	1.34632e-11	5.31856e-10
S1PR1	1276.84	1.4474	0.301821	4.79557	1.62211e-06	2.68108e-05
LSM14A	603.508	1.44625	0.510256	2.83436	0.00459171	0.0272294
TMEM45A	353.008	1.44541	0.430856	3.35475	0.000794369	0.00634399
AMEX60DDU001002599	774.409	1.43753	0.462326	3.10935	0.001875	0.013058
LIMK1	1243.28	1.43737	0.354604	4.05345	5.04679e-05	0.000585122
CTSK.1	1298.92	1.43479	0.416676	3.44343	0.000574386	0.00482743
KLF6	1549.73	1.43379	0.249309	5.75104	8.86968e-09	2.35967e-07
PARPI_0027523	325.831	1.43145	0.553976	2.58396	0.00976742	0.0499127
STK35	1638.97	1.42725	0.319133	4.47226	7.73964e-06	0.00011044
AMEX60DD036183	557.505	1.42724	0.433487	3.29246	0.000993144	0.00769414
RAI14	3811.77	1.4263	0.178088	8.00896	1.15683e-15	7.57307e-14
TMEM132A	2663.43	1.42617	0.321761	4.43239	9.31941e-06	0.0001307
UQCRH	19153.6	1.42579	0.139367	10.2305	1.44829e-24	1.88278e-22
NFYA	3429.37	1.42352	0.179693	7.92198	2.33764e-15	1.48781e-13
LOC115087545	351.689	1.42281	0.5063	2.81021	0.00495089	0.0289447
ORF2	520.944	1.42074	0.514203	2.76298	0.00572756	0.0326164
MYCN	1228.8	1.41794	0.304098	4.66276	3.11996e-06	4.86713e-05
KCTD11	372.207	1.417	0.502405	2.82043	0.00479589	0.028212
DKK1	1373.8	1.41379	0.425047	3.3262	0.000880402	0.00694396
OGDH	3582.09	1.41084	0.223233	6.32001	2.61542e-10	8.70067e-09
H920_04398	1075.73	1.406	0.328568	4.27916	1.876e-05	0.0002444
IFT52	549.054	1.40517	0.538809	2.60792	0.00910937	0.0472615
LAMP1	13884.8	1.40374	0.187145	7.50081	6.34227e-14	3.33105e-12
ZC3H12A	586.488	1.40117	0.449247	3.11894	0.00181502	0.0126789
AMEX60DD018045	6630.47	1.39815	0.174265	8.02316	1.0306e-15	6.79531e-14
HES6	2440.31	1.39775	0.196024	7.13054	9.99793e-13	4.63955e-11
RPL13A	32867.5	1.3953	0.119696	11.6571	2.11224e-31	3.99147e-29
FMO2	985.503	1.39326	0.284426	4.89849	9.65772e-07	1.68596e-05
EOD39_14333	451.145	1.3929	0.390633	3.56575	0.000362813	0.00325201
RASSF1	745.723	1.39052	0.464131	2.99597	0.00273571	0.0179412
UBE2H	1224.14	1.39007	0.306788	4.53105	5.86912e-06	8.62718e-05
AXRNBP	221609	1.38883	0.0982861	14.1305	2.46279e-45	1.00318e-42
CEP70	632.322	1.38882	0.438945	3.16399	0.0015562	0.0111951
KIF1A	331.458	1.38539	0.505808	2.73896	0.00616339	0.0345278
GGT5	1698.77	1.38434	0.440626	3.14175	0.00167941	0.0119039
CRIP1	13259.6	1.38313	0.200624	6.89413	5.41946e-12	2.26735e-10
SLC39A6	1202.79	1.37957	0.317686	4.34254	1.40843e-05	0.000188993
AMT	537.868	1.37938	0.435832	3.16494	0.00155114	0.011169
CDC42BPA	1187.02	1.37784	0.250571	5.49881	3.82371e-08	8.92157e-07
MTHFR	624.914	1.37353	0.368599	3.72636	0.000194262	0.00189003
HMGB2	1429.93	1.3723	0.233474	5.87771	4.15976e-09	1.17486e-07
ACTN1	15532.4	1.37195	0.108296	12.6684	8.84473e-37	2.22088e-34
CECR2	412.915	1.37156	0.418159	3.27999	0.0010381	0.00797165
C18ORF32	819.868	1.37042	0.481781	2.84449	0.00444828	0.0265247
NFIL3	434.661	1.36944	0.438827	3.12068	0.00180435	0.0126187
HNRNPA1	45444.3	1.3657	0.131942	10.3507	4.15256e-25	5.72304e-23
ZSWIM6	670.25	1.36425	0.31287	4.36044	1.29803e-05	0.000175723
GATD1	833.198	1.36213	0.441689	3.0839	0.00204304	0.0140177
PLAU	7256.79	1.36173	0.147167	9.25301	2.18267e-20	2.07297e-18
PGAM2	1798.67	1.36028	0.386873	3.51609	0.00043796	0.00384105
DEXI	333.959	1.35856	0.467166	2.90808	0.00363654	0.0225121
PPIL3	1197.04	1.35712	0.430287	3.154	0.00161049	0.0115075
DOCK1	1470.13	1.35711	0.353046	3.84399	0.000121051	0.0012543
NUMB	626.488	1.35502	0.402337	3.36788	0.000757492	0.00607917
WNT5B	4105.93	1.35423	0.27403	4.94191	7.73604e-07	1.37805e-05
SOCS1	4779.82	1.35375	0.188237	7.19175	6.39678e-13	3.04553e-11
POLDIP2	537.229	1.35028	0.516336	2.61513	0.00891939	0.0464072
KIAA1586	320.344	1.34891	0.522019	2.58403	0.00976534	0.0499127
IL1R1	2324.83	1.34542	0.271386	4.95757	7.13819e-07	1.28277e-05
CWC25	916.463	1.34448	0.351219	3.82804	0.000129168	0.00133089
NDUFA6	9365.61	1.34023	0.158624	8.44906	2.93657e-17	2.17924e-15
NHSL1	794.522	1.33565	0.433285	3.08261	0.00205195	0.0140607
MCU	1826.28	1.32846	0.229838	5.78	7.47017e-09	2.01662e-07
TBL1X	2255.99	1.32802	0.208951	6.35565	2.07542e-10	7.0189e-09
HCG23722.1	12287.4	1.32768	0.147823	8.98155	2.66976e-19	2.34147e-17
IP6K3	1219.71	1.3272	0.362093	3.66535	0.000247003	0.0023302
CAD	6652.28	1.32531	0.229106	5.78469	7.26442e-09	1.96686e-07
ARL6IP5	1234.69	1.32296	0.304416	4.34589	1.38711e-05	0.000186269
AMEX60DD052103	2540.74	1.322	0.212913	6.20912	5.32832e-10	1.68976e-08
RPL36	110370	1.32138	0.129295	10.2199	1.61518e-24	2.08495e-22
SHROOM4	2050.87	1.32075	0.253915	5.20155	1.97629e-07	3.97784e-06
PROS1	2524.5	1.32036	0.217147	6.08048	1.19822e-09	3.66668e-08
PHF20L1	1012.62	1.31642	0.287644	4.57654	4.7273e-06	7.11423e-05
USP6NL	1045.36	1.31547	0.398266	3.303	0.000956566	0.00745804
GDI1	8849.31	1.31438	0.173962	7.55556	4.17057e-14	2.26844e-12
ACOT13	1048.75	1.31194	0.488051	2.68813	0.00718537	0.0389668
EIF3C	5771.4	1.31095	0.118985	11.0178	3.13754e-28	4.91549e-26
ATP6V0A2	981.959	1.3097	0.382898	3.42048	0.000625111	0.00519886
TPBG	1085.61	1.30719	0.360607	3.62499	0.000288976	0.00267796
DDX1	1890.65	1.30716	0.235699	5.54591	2.92437e-08	7.04384e-07
TFPI	4683.04	1.30564	0.26753	4.88034	1.05902e-06	1.82613e-05
SNAPC5	3528.93	1.30349	0.281402	4.63214	3.61899e-06	5.56044e-05
SURF4	13014.5	1.30214	0.149075	8.7348	2.44094e-18	2.00639e-16
CAAP1	392.481	1.30193	0.481502	2.70389	0.00685335	0.0374655
TMEM52	2939.57	1.29836	0.215667	6.02021	1.7419e-09	5.20016e-08
AMEX60DD047263	1311.7	1.29448	0.230645	5.61243	1.99505e-08	4.92847e-07
ZNF687	434.638	1.29151	0.436463	2.95904	0.003086	0.0197537
IRS1	1185.77	1.29151	0.236875	5.45227	4.97298e-08	1.13095e-06
SNX18	2350.61	1.28764	0.25527	5.04422	4.55387e-07	8.52629e-06
GNA11	3205.8	1.28554	0.202173	6.3586	2.03596e-10	6.91095e-09
MAP4	703.877	1.28541	0.358505	3.58548	0.00033646	0.00304559
PLIN3	3785.3	1.28156	0.33527	3.82247	0.000132123	0.001356
NPM	758.837	1.28056	0.459418	2.78734	0.00531421	0.0306802
MIF4GD	559.799	1.27861	0.452246	2.82725	0.00469503	0.0277077
ACTA2	5433.77	1.27633	0.352301	3.62282	0.000291406	0.00269771
COL5A2	52356.7	1.27331	0.142613	8.92839	4.32266e-19	3.71993e-17
AMEX60DDU001002389	455.078	1.26875	0.430892	2.94447	0.00323513	0.0204342
PMEPA1	6254.91	1.26869	0.148174	8.56219	1.1074e-17	8.56485e-16
SON	2411.21	1.2682	0.290982	4.35835	1.31048e-05	0.000177147
SLC12A4	1360.15	1.26645	0.375101	3.37631	0.000734664	0.00592146
AMEX60DD053934	966.418	1.26599	0.296193	4.2742	1.91828e-05	0.000249023
TRMT61A	480.558	1.26377	0.410375	3.07955	0.00207312	0.0141687
H3-3A	66222.4	1.26374	0.0739644	17.0858	1.89484e-65	1.51011e-62
CCDC126	660.251	1.26318	0.378817	3.33453	0.000854452	0.00677427
BTN3A3	524.24	1.26196	0.461375	2.73522	0.0062339	0.0348376
PACRGL	552.081	1.25991	0.381267	3.30453	0.000951349	0.00742403
ANTXR2	1287.52	1.25871	0.306049	4.11277	3.90945e-05	0.000467146
SLC39A13	714.183	1.25851	0.429544	2.92987	0.00339106	0.0212652
KPTN	791.329	1.25682	0.426525	2.94666	0.00321228	0.0203316
NDUFB1	9580.89	1.25654	0.185779	6.76363	1.34581e-11	5.31856e-10
DENND4A	415.585	1.2534	0.450216	2.78399	0.00536946	0.0309419
RPS11	27062.4	1.25156	0.0946642	13.221	6.63677e-40	1.9943e-37
AMEX60DD018214	762.508	1.24641	0.385323	3.2347	0.00121771	0.00912162
NCOR1	1128.41	1.24391	0.422676	2.94295	0.00325106	0.0205277
DUSP14	625.305	1.24182	0.448612	2.76813	0.00563783	0.0322237
CPXM1	2644.52	1.24095	0.207508	5.98025	2.2279e-09	6.55498e-08
PPAN	2559.83	1.24085	0.312046	3.97649	6.99414e-05	0.0007784
TEAD1	1106.27	1.2387	0.393983	3.14404	0.00166635	0.0118434
LOC113746826.1	2252.56	1.23825	0.283167	4.37285	1.22633e-05	0.000167626
CHN1	594.579	1.23666	0.410878	3.00979	0.00261429	0.0172747
AMEX60DD009158	316.751	1.23653	0.446208	2.77119	0.0055852	0.0319827
MKNK2	1505.83	1.23411	0.425047	2.90346	0.00369065	0.0227777
KDELR2	24766	1.23341	0.140951	8.75063	2.12156e-18	1.75172e-16
FZD8	364.135	1.23337	0.40564	3.04056	0.00236138	0.0158097
SAYSD1	931.701	1.23074	0.451902	2.72347	0.00646007	0.0357771
SALL1	1819.47	1.22923	0.352434	3.48783	0.000486958	0.00421086
SDC2	1231.11	1.2259	0.323417	3.79046	0.000150367	0.00151691
ALG10	694.929	1.22566	0.433419	2.82789	0.00468562	0.0276967
UNC5C	3028.36	1.22265	0.242601	5.03974	4.66164e-07	8.7014e-06
BMF	2447.37	1.22054	0.277017	4.40601	1.0529e-05	0.000145878
FNIP1	309.348	1.22045	0.444606	2.74501	0.00605096	0.0340332
DPYSL3	6697.08	1.2204	0.200625	6.08301	1.17947e-09	3.62138e-08
C7ORF26	330.795	1.22004	0.419727	2.90674	0.00365221	0.0225933
PHACTR2	1707.65	1.21908	0.291775	4.17816	2.93881e-05	0.00036294
TPT1	72324.8	1.21367	0.0891196	13.6184	3.11271e-42	1.14112e-39
SUPT6H	1469.99	1.21265	0.369644	3.28059	0.00103589	0.007958
NKAIN1	2182.49	1.21191	0.271692	4.46061	8.17255e-06	0.000115857
AMEX60DD019915	8691.85	1.2093	0.152548	7.92736	2.23854e-15	1.4347e-13
C1ORF109	837.077	1.20912	0.307085	3.93742	8.23615e-05	0.000894012
DAB2IP	430.928	1.20907	0.42373	2.8534	0.00432548	0.0259274
PDE4B	3719.45	1.20885	0.19986	6.04846	1.46234e-09	4.43788e-08
NECTIN2	4503.26	1.20861	0.168605	7.16829	7.59401e-13	3.59685e-11
HSPD1	13496.7	1.20746	0.232207	5.19994	1.99351e-07	4.0067e-06
IRF2BPL	3891.8	1.20473	0.233295	5.164	2.41733e-07	4.7799e-06
SESN2	1504.94	1.20467	0.302699	3.97975	6.89877e-05	0.000770125
STARD13	1570.94	1.20365	0.206757	5.82157	5.8299e-09	1.60454e-07
SURF2	560.775	1.20288	0.408953	2.94138	0.00326758	0.0206178
RPL26	55586.5	1.20163	0.106496	11.2833	1.58612e-29	2.69199e-27
PPP1R13L	1271.52	1.20014	0.301869	3.97569	7.01752e-05	0.000780529
FTSJ3	1466.31	1.19956	0.286802	4.18254	2.88272e-05	0.000356788
CHRAC1	830.56	1.19939	0.445621	2.6915	0.00711314	0.0386322
MGC25024	728.848	1.19753	0.377703	3.17056	0.00152147	0.0110058
HEPHL1	1428.33	1.19629	0.362367	3.30132	0.000962311	0.00749646
UNC5B	1147.1	1.19605	0.262623	4.55425	5.25724e-06	7.80182e-05
INPP5A	1298	1.19578	0.29111	4.10766	3.99695e-05	0.000475741
MOB2	1768.11	1.19472	0.274535	4.3518	1.35022e-05	0.000181714
S100A11	533.106	1.19348	0.379072	3.14841	0.0016416	0.0116856
SSB	2173.2	1.19347	0.291766	4.09052	4.30401e-05	0.000508656
BRAT1	709.57	1.19284	0.365311	3.26526	0.00109363	0.00833175
NLK	1295.49	1.1924	0.345234	3.4539	0.000552534	0.00467156
AMEX60DD004600	435.632	1.19001	0.422311	2.81785	0.00483466	0.0283582
D9C73_028514	196055	1.18992	0.253999	4.68475	2.80301e-06	4.43689e-05
AMEX60DDU001031019	2961.91	1.18958	0.185502	6.41278	1.42888e-10	4.94176e-09
INPPL1	2018.66	1.18954	0.312658	3.80462	0.000142022	0.00144305
ZNF84	347.22	1.18893	0.399727	2.97436	0.002936	0.019019
RPS25P6.1	3109.52	1.18889	0.184778	6.43414	1.24172e-10	4.31892e-09
VMP1	9584.25	1.18849	0.257247	4.62005	3.8365e-06	5.88187e-05
SLC2A10	852.983	1.1875	0.371098	3.19998	0.00137439	0.010081
PEX12	906.238	1.18576	0.452031	2.62319	0.00871098	0.0455556
HYAL2	3686.8	1.18279	0.205442	5.7573	8.54688e-09	2.28041e-07
ITGB1	27697.3	1.1805	0.122309	9.65177	4.83143e-22	5.20942e-20
SPARC	175796	1.17992	0.0966973	12.2022	3.02459e-34	6.4466e-32
NAV1	2601.15	1.17642	0.296318	3.97014	7.18311e-05	0.000797012
ADAMTS1	3815.48	1.17426	0.301048	3.90058	9.5963e-05	0.00102149
RPL36.1	3212.18	1.17265	0.205133	5.71651	1.08731e-08	2.84314e-07
COL3A1	481080	1.17232	0.157277	7.45385	9.06563e-14	4.68093e-12
PSMC3	12376.7	1.17159	0.151311	7.74289	9.7183e-15	5.76493e-13
COMMD6	1604.38	1.16946	0.251452	4.65085	3.30568e-06	5.11886e-05
YEATS2	450.15	1.16945	0.395221	2.95899	0.00308645	0.0197537
MST1	6810.01	1.16843	0.406197	2.87652	0.00402093	0.0244698
RRM2B	891.665	1.16839	0.302545	3.86188	0.00011252	0.00117454
AEBP1	10989	1.16767	0.185119	6.30766	2.83277e-10	9.38964e-09
IQUB	3621.17	1.16648	0.212822	5.48104	4.22845e-08	9.73711e-07
MRPS26	4812.13	1.16553	0.222765	5.23211	1.67589e-07	3.41704e-06
USP11	723.528	1.16551	0.270796	4.30401	1.67731e-05	0.000221347
PHLDB2	1944.87	1.16522	0.260547	4.47219	7.74223e-06	0.00011044
DR999_PMT02416	425.239	1.16511	0.390747	2.98175	0.00286608	0.0186566
HSPG2	11143.6	1.16501	0.120624	9.65819	4.53818e-22	4.92218e-20
NDUFA11	7376.64	1.165	0.194352	5.9943	2.0436e-09	6.05155e-08
B4GALT4	1025.91	1.164	0.339508	3.42849	0.000606952	0.00507084
FDFT1	986.993	1.16382	0.272222	4.27525	1.9092e-05	0.000248196
HSP90B1	2805.37	1.15932	0.335515	3.45533	0.000549621	0.00465122
MYL6.1	9490.63	1.15756	0.343333	3.37155	0.000747463	0.00600657
RPL35	46672.3	1.15534	0.0886236	13.0365	7.58995e-39	2.17381e-36
DR999_PMT17066	4361.87	1.15509	0.322761	3.57879	0.000345191	0.00310774
NUDT16	510.258	1.15486	0.417479	2.76627	0.00567021	0.0323684
LMBRD1	1340.23	1.15393	0.278181	4.14812	3.35219e-05	0.000407194
SPECC1L	1190.76	1.15361	0.227039	5.08113	3.75188e-07	7.14144e-06
RCAN1	2719.86	1.15301	0.315939	3.64947	0.000262782	0.00246384
NGLY1	968.474	1.15265	0.403626	2.85574	0.00429363	0.0257787
RPS2.1	29910.5	1.15228	0.184973	6.22948	4.67992e-10	1.49708e-08
ILF3	16625.6	1.1501	0.162562	7.0748	1.49665e-12	6.77372e-11
FBXO46	1877.79	1.14987	0.249987	4.59971	4.23087e-06	6.42517e-05
AHR	525.778	1.14932	0.368139	3.12197	0.00179646	0.0125734
EFEMP2	6087.63	1.14902	0.322362	3.56437	0.000364737	0.00326606
P4HB	38952.1	1.14803	0.108292	10.6013	2.93944e-26	4.24251e-24
TMEM176B	13868.4	1.14707	0.152129	7.54009	4.69653e-14	2.53198e-12
XBP1	15902	1.1458	0.151263	7.57489	3.5944e-14	1.9845e-12
ARL5B	1601.73	1.14532	0.308524	3.71224	0.00020543	0.00198395
FICD	844.509	1.14483	0.329043	3.47927	0.000502778	0.00432955
CHSY1	4868.93	1.1448	0.348443	3.28548	0.00101808	0.00785681
TMEM176B.1	4826.74	1.14104	0.19591	5.8243	5.73532e-09	1.58326e-07
TPM1	29539.5	1.1408	0.138722	8.22363	1.97433e-16	1.35541e-14
GIGYF2	820.886	1.13729	0.348917	3.25948	0.00111618	0.00847189
HERC2	889.422	1.13683	0.401316	2.83276	0.00461479	0.0273486
FOCAD	815.569	1.13362	0.366605	3.09222	0.00198668	0.0137108
LGALS1	119044	1.13157	0.082648	13.6914	1.14261e-42	4.27429e-40
LLGL1	3677.93	1.12991	0.205486	5.49872	3.82561e-08	8.92157e-07
COX1	6980.49	1.12828	0.212923	5.29901	1.16434e-07	2.48168e-06
LOC115097705	637.126	1.12808	0.435722	2.58898	0.0096261	0.0493556
SSBP3	2322.48	1.1261	0.244192	4.61152	3.99734e-06	6.10594e-05
HSPA5	17563.9	1.12571	0.146805	7.66803	1.7466e-14	1.00994e-12
TAMALIN	2566.55	1.12526	0.30728	3.66199	0.000250266	0.00235733
DPY30	3521.26	1.12485	0.189924	5.92262	3.16849e-09	9.14622e-08
TM9SF1	2120.17	1.12302	0.333738	3.36497	0.000765509	0.00613545
RABEP2	1169.77	1.12258	0.220957	5.08054	3.76359e-07	7.15628e-06
MPZL2	565.408	1.11903	0.374403	2.98883	0.00280052	0.0182973
SCAP	626.511	1.11894	0.405681	2.75817	0.00581255	0.0329858
EMC6	3155.55	1.1189	0.275534	4.06084	4.88956e-05	0.00056833
MICAL2	788.4	1.11876	0.3692	3.03022	0.00244377	0.016277
NUFIP2	3051.4	1.11774	0.288644	3.87239	0.000107772	0.00113077
ADIPOR2	1610.85	1.11671	0.369235	3.02439	0.00249131	0.0165521
LTBP3	3280.41	1.11622	0.175718	6.35237	2.12023e-10	7.1441e-09
GLB1	2141.96	1.11519	0.329169	3.3879	0.000704309	0.00571997
CAMSAP1	870.083	1.11294	0.386682	2.87817	0.00399989	0.0243905
ALDOA	17562.3	1.1129	0.220869	5.03871	4.68678e-07	8.73056e-06
KRT5	7795.42	1.11249	0.342622	3.24698	0.00116638	0.00878
ATP5MC2	10254.1	1.11111	0.141684	7.84219	4.4274e-15	2.73246e-13
UBL5	9156.02	1.11029	0.196278	5.65674	1.54277e-08	3.9222e-07
SESN3	1183.22	1.10884	0.313495	3.53703	0.000404647	0.00358491
RBM25	2897.63	1.10813	0.211586	5.23724	1.62996e-07	3.33822e-06
FBN3	1257.48	1.10644	0.390262	2.83512	0.00458079	0.0271822
EIF4G1	9221.27	1.10589	0.118269	9.35065	8.71087e-21	8.4931e-19
KIN	650.798	1.10555	0.278003	3.97674	6.98661e-05	0.000778035
CHST15	427.253	1.10411	0.336067	3.28539	0.00101843	0.00785681
IFITM5	3903.72	1.10013	0.19538	5.63072	1.79463e-08	4.47558e-07
PLXNB2	2422.28	1.09839	0.218856	5.01878	5.20002e-07	9.60851e-06
MDM2	856.209	1.09679	0.364814	3.00642	0.00264342	0.0174357
PHLDA2	2284.74	1.0965	0.311302	3.5223	0.000427814	0.00375746
IL4R	899.797	1.09644	0.298931	3.66787	0.000244578	0.00230969
AP3D1	530.058	1.09474	0.421795	2.59542	0.00944741	0.0486162
COX6A1	20435.2	1.09455	0.15287	7.16003	8.06603e-13	3.80078e-11
H1-3	91767	1.09409	0.127321	8.59319	8.45853e-18	6.59765e-16
PERP	10658.5	1.0914	0.0975307	11.1903	4.54781e-29	7.5783e-27
PNN	1299.98	1.0901	0.284899	3.82627	0.000130101	0.001339
FEM1C	707.314	1.08692	0.31506	3.44988	0.000560829	0.00473296
KIF17	20781.2	1.08639	0.105802	10.2681	9.81585e-25	1.3038e-22
BIRC5	731	1.08588	0.403715	2.68973	0.00715103	0.038815
C7	1383.09	1.08558	0.402023	2.70029	0.00692793	0.0378281
OMA1	406.91	1.08454	0.368219	2.94537	0.00322567	0.0203814
PHR.L	1517.23	1.0834	0.317302	3.41441	0.000639192	0.00529674
ARNT2	883.836	1.08143	0.379094	2.85268	0.00433524	0.0259679
SDF2L1	3579.59	1.08081	0.249562	4.3308	1.48565e-05	0.000198339
SRBD1	970.701	1.07953	0.380183	2.8395	0.00451836	0.0269076
PTX3	9001.15	1.07756	0.282465	3.81483	0.000136278	0.00139086
KIF26A	4643.92	1.07709	0.212798	5.06159	4.15779e-07	7.84076e-06
PPP3CC	1260.15	1.07618	0.354339	3.03716	0.00238815	0.0159587
TSPAN14	2169.94	1.07549	0.201311	5.34244	9.17039e-08	1.97524e-06
ELL2	851.49	1.07527	0.403479	2.665	0.00769874	0.0411783
SNRPG	52967	1.0746	0.146668	7.32679	2.35724e-13	1.17095e-11
AMEX60DD056425	577.743	1.0733	0.383104	2.8016	0.00508502	0.0296088
PRPF31	1233.82	1.07291	0.27481	3.90419	9.45407e-05	0.0010081
GLUD1	5216.67	1.0725	0.184728	5.80585	6.40412e-09	1.75205e-07
AMEX60DD055143	23547.7	1.07173	0.153384	6.98719	2.80441e-12	1.23273e-10
CDC42EP5	2139.05	1.07085	0.272699	3.92686	8.60604e-05	0.000925755
XYLT2	613.491	1.06981	0.330922	3.23281	0.00122578	0.00916712
RXYLT1	1063.69	1.06975	0.28123	3.80382	0.000142482	0.00144692
CITED1	1088.66	1.06889	0.3898	2.74215	0.00610377	0.0342671
COL1A1	901335	1.06744	0.14112	7.56409	3.90583e-14	2.13713e-12
MGST3	5812.06	1.06708	0.145016	7.3584	1.86127e-13	9.2962e-12
VASP	4635.61	1.06666	0.170309	6.26309	3.77426e-10	1.22447e-08
CCN1	24322.6	1.06654	0.212392	5.02156	5.12537e-07	9.4897e-06
MEX3D	1111.21	1.06372	0.344931	3.08385	0.00204338	0.0140177
LOC115074374	606.341	1.06302	0.406187	2.61707	0.00886879	0.0461963
LOC112546943	942.954	1.0624	0.409746	2.59284	0.00951882	0.0489288
FURIN	3485.87	1.06114	0.324373	3.27134	0.00107038	0.00818526
CDC42EP1	1914.09	1.05791	0.345878	3.05862	0.00222359	0.0150251
NES	1703.46	1.05671	0.358399	2.94841	0.00319418	0.0202593
WASF2	2495.82	1.05617	0.239543	4.4091	1.03803e-05	0.000144036
TMEM41A	697.507	1.05315	0.322167	3.26896	0.00107942	0.00824238
SPATS2L	1601.35	1.05203	0.357559	2.94225	0.00325833	0.0205665
TMOD3	2901.68	1.0514	0.283882	3.70365	0.000212523	0.00204598
RBM5	1267.95	1.05045	0.380432	2.7612	0.00575898	0.0327528
BSDC1	1359.19	1.04903	0.271893	3.85826	0.000114198	0.00119003
GATAD2B	1139.06	1.04645	0.270548	3.86789	0.000109781	0.00114856
UQCRC1	1868.15	1.04376	0.325723	3.20443	0.00135331	0.00995831
HDLBP	11260.5	1.04232	0.104475	9.97679	1.92598e-23	2.30192e-21
HUWE1	1690.53	1.04038	0.325595	3.19531	0.00139681	0.0102332
ZC3H11A	4654.39	1.03927	0.204962	5.07056	3.9665e-07	7.5032e-06
AMEX60DDU001010199	1109.54	1.03524	0.311253	3.32603	0.000880921	0.00694507
RPL23A	44008.8	1.03345	0.236	4.37903	1.19211e-05	0.000163681
COX6C	23929.8	1.03194	0.149101	6.92107	4.48236e-12	1.9063e-10
C22ORF39	1380.82	1.03176	0.298101	3.46109	0.000537989	0.00457391
CBLL1	1729.24	1.03154	0.245884	4.19522	2.72601e-05	0.000339686
EDEM2	729.448	1.03115	0.375222	2.7481	0.00599421	0.0338281
CHST3	1134.11	1.03009	0.361549	2.84909	0.00438445	0.0262123
ST7	1063.5	1.02957	0.389731	2.64176	0.00824767	0.0435621
PI4KB	723.391	1.02912	0.386969	2.65943	0.00782735	0.0417686
MCUB	2934	1.02821	0.242833	4.23422	2.29345e-05	0.00029133
NDRG3	3504.65	1.0271	0.226917	4.52634	6.00142e-06	8.81458e-05
SEL1L	4091.48	1.02685	0.1644	6.24602	4.2104e-10	1.35874e-08
AMEX60DD025573	2249.82	1.02605	0.231556	4.4311	9.37527e-06	0.000131383
UMPS	3962.07	1.02526	0.183075	5.6002	2.14109e-08	5.25755e-07
NOP10	6416.57	1.02483	0.131171	7.81292	5.5877e-15	3.40274e-13
IL6ST	2669.6	1.02467	0.224993	4.55421	5.25836e-06	7.80182e-05
RAPGEF1	1177.37	1.02453	0.326627	3.13669	0.00170868	0.0120601
MED16	941.024	1.0245	0.326891	3.13408	0.00172391	0.0121349
RNF214	566.981	1.02357	0.368392	2.77849	0.00546118	0.0313804
YPEL1	632.347	1.02346	0.322268	3.1758	0.00149426	0.010826
NFKBIB	2606.11	1.02296	0.219514	4.66011	3.16035e-06	4.92176e-05
RRNAD1	490.18	1.01944	0.304297	3.35016	0.000807638	0.00643932
ANGPTL2.1	1790.61	1.01692	0.270389	3.76095	0.000169268	0.00167531
ITGAV	4143.34	1.01538	0.217841	4.66112	3.14493e-06	4.90193e-05
GSS	691.475	1.01489	0.373389	2.71804	0.00656693	0.0362566
ADAMTS13	1546.84	1.01336	0.284685	3.5596	0.000371417	0.00331777
GSPT1	2866.86	1.01241	0.254915	3.97158	7.13988e-05	0.000793176
MYL6	19966	1.01104	0.183816	5.50028	3.79191e-08	8.86552e-07
DSG2	1176.52	1.01034	0.381986	2.64498	0.00816961	0.0432675
FAM171A2	1010.62	1.01023	0.28884	3.49754	0.000469574	0.0040851
CAMK1	2870.03	1.00924	0.240877	4.18986	2.7913e-05	0.000346643
AMEX60DD023968	1375.41	1.0091	0.294555	3.42583	0.000612918	0.00511369
RASGEF1A	936.253	1.00855	0.340482	2.96213	0.00305515	0.0195945
TSFM	898.006	1.00823	0.326935	3.0839	0.00204305	0.0140177
ZNF608	1258.19	1.00795	0.344465	2.92613	0.00343203	0.0214927
CTDSP1	1344.57	1.0076	0.313992	3.20901	0.00133193	0.0098405
ACTG1	64147.2	1.00718	0.110178	9.14145	6.16196e-20	5.61934e-18
PGK	3856.76	1.00535	0.21051	4.77578	1.7901e-06	2.93231e-05
NOC4L	775.984	1.00335	0.363926	2.75702	0.00583307	0.0330715
UQCRB	6012.21	1.00267	0.184275	5.44116	5.29345e-08	1.19494e-06
CCDC80	5106.81	1.00126	0.164953	6.06998	1.27923e-09	3.90155e-08
LOC114552212	871.348	1.00054	0.382078	2.61869	0.00882678	0.046056
VCAN	36703.9	1.00014	0.0975909	10.2483	1.20415e-24	1.57658e-22
ZNF410	1164.81	0.999853	0.276804	3.61213	0.000303693	0.00279032
N/A.7	5489.61	0.999707	0.279245	3.58004	0.000343544	0.00309595
ARHGDIB	11594.1	0.999158	0.19462	5.1339	2.83799e-07	5.55616e-06
C1GALT1C1	593.761	0.999089	0.345637	2.89057	0.00384538	0.0235896
CAPN1	10554.3	0.998188	0.119027	8.38626	5.01832e-17	3.65023e-15
RNF150	1474.67	0.997444	0.246713	4.04293	5.27883e-05	0.000608176
ACTG1.1	1797.73	0.995548	0.347053	2.86858	0.00412322	0.0249599
RBFOX2	11330.5	0.994985	0.146391	6.79676	1.06995e-11	4.26352e-10
MAPKAP1	580.39	0.994938	0.365652	2.721	0.00650844	0.0360096
AMEX60DD027741	952.038	0.994808	0.282113	3.52627	0.00042146	0.00371233
DNAJB9	782.859	0.994534	0.3219	3.08958	0.00200441	0.0138175
VCL	4613.89	0.994075	0.211233	4.70607	2.52539e-06	4.03227e-05
POMP	7498.5	0.993971	0.251417	3.95347	7.70263e-05	0.000844433
RPL29	2132.96	0.992963	0.177962	5.57963	2.41035e-08	5.86742e-07
MTIF2	596.71	0.992463	0.372454	2.66466	0.00770663	0.0412084
NEDD9	846.306	0.99228	0.379171	2.61697	0.00887139	0.0461968
SPEN	826.37	0.992064	0.314444	3.15498	0.00160507	0.0114769
NDUFC1	4273.48	0.991107	0.176372	5.61942	1.91601e-08	4.75244e-07
LMF2	3308.58	0.989345	0.237714	4.16191	3.15591e-05	0.000386943
TAGLN2	58607.1	0.988854	0.147326	6.71199	1.91984e-11	7.45567e-10
SMAD2	4061.89	0.988224	0.181604	5.44164	5.27921e-08	1.19319e-06
PRDX3	1548.27	0.987521	0.262393	3.76352	0.000167538	0.00166538
EFNA4	1305.45	0.985422	0.300797	3.27603	0.00105277	0.00807077
AMEX60DD039059	1507.23	0.984986	0.228168	4.31693	1.58214e-05	0.000209997
SPOP	1546.19	0.982926	0.304444	3.2286	0.001244	0.00928727
ARHGAP32	956.245	0.982555	0.31319	3.13725	0.00170542	0.0120464
TXNDC17.1	1857.29	0.979151	0.282709	3.46347	0.000533264	0.00454427
LOC115458857	744.783	0.979042	0.260164	3.76318	0.000167767	0.00166603
PPP2R5B	1806.95	0.977912	0.254621	3.84066	0.000122705	0.00126929
TMEM53	668.046	0.974406	0.31766	3.06745	0.00215891	0.0146403
CDC37L1	702.561	0.974168	0.349282	2.78906	0.00528619	0.0305473
RALBP1	2038.31	0.973924	0.270077	3.6061	0.000310833	0.00284452
KLF8	2082.15	0.971916	0.185586	5.23702	1.63187e-07	3.33841e-06
ROMO1.1	6951.87	0.970189	0.145539	6.66617	2.6257e-11	9.9031e-10
SERINC5	1614.92	0.969537	0.323667	2.99547	0.0027402	0.0179577
TRIOBP	911.458	0.968694	0.313907	3.08592	0.0020292	0.013957
DDX46	1948.06	0.96337	0.189021	5.09663	3.45746e-07	6.64311e-06
LOC115480394	1315.55	0.962161	0.341193	2.81999	0.00480249	0.0282249
MPC2	5035.52	0.959973	0.145841	6.58231	4.63181e-11	1.69802e-09
TMEM63B	1959.07	0.959122	0.258094	3.71617	0.000202265	0.00195854
PHF8	1308.72	0.959106	0.297138	3.22782	0.00124739	0.00930217
HABP4	12867.5	0.958897	0.197619	4.85226	1.22061e-06	2.06401e-05
LOC115094431	1872.46	0.957893	0.364426	2.6285	0.00857628	0.0449409
MYORG	2260.98	0.957865	0.220082	4.35232	1.34706e-05	0.000181422
TPT1.1	2968.27	0.957788	0.23946	3.99978	6.34012e-05	0.000716047
COL1A2	437754	0.957198	0.107325	8.9187	4.71781e-19	4.041e-17
ARHGAP35	3238.02	0.956811	0.250113	3.82551	0.000130499	0.00134159
ZC3H13	3057.47	0.956603	0.263014	3.63708	0.000275746	0.002567
SYNE3	703.835	0.95455	0.35618	2.67997	0.00736297	0.0397262
FNDC3B	1020.01	0.953813	0.352167	2.70841	0.00676063	0.037047
SNX12	6978.47	0.952623	0.177536	5.3658	8.05909e-08	1.76491e-06
SOX4	8228.29	0.952367	0.227226	4.19128	2.7738e-05	0.000344938
LSM12	4534.32	0.951373	0.151609	6.27517	3.49253e-10	1.14114e-08
KIAA0268	2740.3	0.950438	0.249068	3.81598	0.000135642	0.00138514
DDX18	3572.06	0.950306	0.237246	4.00557	6.1868e-05	0.000701324
SUPT5H	1772.1	0.948273	0.327056	2.89942	0.00373851	0.0230265
MFAP2	59059.8	0.946206	0.0812429	11.6466	2.38712e-31	4.46488e-29
UBE2D4	1614.06	0.945392	0.261975	3.60871	0.000307729	0.00282174
AKAP12	2399.05	0.944723	0.314347	3.00535	0.00265276	0.0174911
ADAM10	3864.35	0.94381	0.189378	4.98373	6.23693e-07	1.13303e-05
PLA2G4A	1010.64	0.942937	0.289996	3.25156	0.00114775	0.00866487
PLK3	2489.69	0.942762	0.234589	4.01877	5.8502e-05	0.000666464
UQCRQ	16735.6	0.942721	0.158099	5.96287	2.47845e-09	7.24561e-08
SRSF3	4773.62	0.942688	0.176449	5.34256	9.16419e-08	1.97524e-06
EOD39_13794	2901.35	0.940887	0.18648	5.0455	4.52331e-07	8.47773e-06
SDC1	4132.57	0.939803	0.201987	4.65279	3.27469e-06	5.07826e-05
ACTR2	8768.95	0.937294	0.184261	5.08678	3.64194e-07	6.93937e-06
LOC115462392	4395.65	0.937116	0.139941	6.69648	2.13493e-11	8.23859e-10
TOMM20	7095.18	0.936878	0.167142	5.60526	2.07937e-08	5.12308e-07
ENTPD1	4472.67	0.935244	0.2462	3.79872	0.000145446	0.00147213
FXR1	835.241	0.93506	0.301755	3.09874	0.00194347	0.0134531
RPL31	113245	0.933715	0.129233	7.22508	5.00811e-13	2.40942e-11
LRPAP1	5150.23	0.929257	0.212266	4.3778	1.19884e-05	0.000164481
MYOF	1934.1	0.92896	0.244927	3.7928	0.000148957	0.00150434
SEC23IP	6134.77	0.928139	0.189948	4.88629	1.02755e-06	1.78025e-05
FOXP1	1243.23	0.927604	0.256354	3.61844	0.000296379	0.00273408
UQCR11	24755.5	0.926901	0.114383	8.10352	5.33909e-16	3.61127e-14
PHF5A	6890.47	0.92663	0.150648	6.15096	7.70133e-10	2.41308e-08
CDC42SE2	1702.93	0.926375	0.352293	2.62956	0.00854951	0.0448519
RPS14	55465.1	0.926244	0.102543	9.03278	1.67368e-19	1.48206e-17
MAF1	3565.31	0.924299	0.243993	3.78821	0.000151734	0.00152901
HMOX2	1526.88	0.921718	0.303537	3.0366	0.00239267	0.0159737
PCCA	896.41	0.921393	0.310309	2.96928	0.00298499	0.0192794
RPL26.1	11808.2	0.920226	0.157146	5.85586	4.7454e-09	1.32596e-07
MARCHF3	787.722	0.918434	0.308993	2.97234	0.00295538	0.0191151
ENO1	14983	0.917928	0.185695	4.94321	7.68486e-07	1.37027e-05
RETREG2	1619.91	0.916979	0.301979	3.03657	0.00239286	0.0159737
ACP7	2904.26	0.916873	0.166183	5.51724	3.44367e-08	8.13434e-07
FZR1	3249.19	0.91622	0.286091	3.20254	0.00136219	0.010008
SETD2	1660.24	0.916076	0.346372	2.64477	0.00817453	0.0432811
SCRG1	1332.93	0.915455	0.334954	2.73307	0.00627461	0.0350031
FYTTD1	2744.72	0.914539	0.269636	3.39176	0.000694456	0.00565499
AMEX60DD012568	1392.22	0.914525	0.250608	3.64922	0.000263039	0.00246498
RCN1	3674.42	0.913142	0.184718	4.94345	7.67533e-07	1.3699e-05
GOLIM4	2156.43	0.908289	0.341438	2.66019	0.00780969	0.0416943
VPS53	1099.79	0.905611	0.297299	3.04613	0.00231806	0.0155869
POLR2K	2116.49	0.905605	0.276207	3.27872	0.00104278	0.00800428
LMO7	1422.47	0.903763	0.302588	2.98678	0.00281932	0.0184104
RPL7A	15179.5	0.901617	0.104475	8.62997	6.13707e-18	4.8698e-16
EIF4E2	864.178	0.898326	0.270678	3.3188	0.000904067	0.00709398
TRIM39	1787.55	0.896987	0.191524	4.68341	2.8214e-06	4.46214e-05
KDM3A	1619.82	0.896152	0.232889	3.84798	0.000119096	0.00123754
WIZ	2319.2	0.895933	0.218172	4.10654	4.01621e-05	0.000477723
ALDH7A1	2142.73	0.895358	0.221759	4.03753	5.40171e-05	0.000620385
AK6	3640.21	0.894284	0.174197	5.13375	2.84022e-07	5.55616e-06
POLR1D	977.896	0.893864	0.327206	2.73181	0.00629879	0.0350771
ELOB	895.691	0.892487	0.270953	3.29388	0.000988131	0.00766235
PTPRF	1206.61	0.892283	0.287143	3.10746	0.00188705	0.013122
TUBA1C	65991.3	0.888695	0.217383	4.08816	4.34815e-05	0.00051321
TSKU	2917.14	0.888527	0.22837	3.89074	9.99406e-05	0.00105891
HGS	1401.95	0.888444	0.236972	3.74915	0.000177434	0.00174577
ELK3	1662.63	0.887919	0.24536	3.61885	0.000295919	0.00273122
CALD1	11902.3	0.887524	0.127289	6.97249	3.11376e-12	1.36218e-10
NDUFA9	1221.73	0.88687	0.216518	4.09606	4.20241e-05	0.000497933
HARBI1.2	1379.53	0.88561	0.334541	2.64724	0.00811522	0.0430767
FUS	38185.7	0.885604	0.169819	5.21498	1.83834e-07	3.7234e-06
PFKFB3	1422.89	0.884924	0.271868	3.25498	0.00113401	0.00857522
ZNF326	17913.7	0.884475	0.160273	5.51854	3.41823e-08	8.08465e-07
MRPL34	2459.93	0.883833	0.187024	4.72577	2.29248e-06	3.69254e-05
PPP1R3B	819.418	0.882992	0.326391	2.70532	0.00682392	0.037338
NET1	8090.84	0.882743	0.212229	4.1594	3.19091e-05	0.00039019
TSTD1	4733.4	0.882696	0.258652	3.41268	0.000643281	0.005321
COX5B	21965	0.881614	0.168951	5.21815	1.80715e-07	3.66833e-06
ZNF706	8256.49	0.880877	0.16639	5.29404	1.19646e-07	2.53539e-06
DAPL1	1432.54	0.879653	0.314301	2.79876	0.00512993	0.0298363
TPM4	26437.3	0.878888	0.134266	6.54586	5.91531e-11	2.13861e-09
DLGAP4	1261.77	0.878249	0.311238	2.82179	0.00477561	0.0281018
SLC37A3	1998.07	0.878012	0.31201	2.81405	0.00489217	0.0286314
MAML1	1774.35	0.877542	0.279182	3.14327	0.00167074	0.0118608
NIBAN2	2004.9	0.877426	0.157454	5.57257	2.51006e-08	6.10204e-07
AMEX60DD051160	574.482	0.875343	0.334161	2.61952	0.0088053	0.045957
GLIS2	1576.96	0.875157	0.27708	3.1585	0.00158583	0.011377
CHMP7	1229.23	0.874779	0.271523	3.22175	0.0012741	0.00947815
PRDM9	949.388	0.874051	0.317217	2.75537	0.00586251	0.0332076
ATP5MG.1	2141.49	0.873995	0.222227	3.9329	8.39268e-05	0.00090867
PRDX5	6072.59	0.871684	0.124001	7.02968	2.07011e-12	9.25492e-11
FAM174C	3266.92	0.87108	0.207664	4.19466	2.73276e-05	0.000340295
TGFB1I1	7264.1	0.869697	0.183512	4.73918	2.14583e-06	3.47772e-05
SBDS	1306.61	0.869049	0.204429	4.25111	2.12709e-05	0.000272274
AMEX60DD050446	984.635	0.868426	0.282731	3.07157	0.00212939	0.0144938
PSMF1	2535.75	0.867454	0.21424	4.04899	5.14392e-05	0.000595253
PPWD1	951.958	0.866479	0.316378	2.73875	0.0061674	0.0345397
VGLL4	2932.94	0.866361	0.199915	4.33365	1.46657e-05	0.000196078
UBAP2	2350.65	0.866254	0.316368	2.73812	0.00617912	0.0345948
POLR2L	4720.45	0.86495	0.229871	3.76276	0.000168046	0.00166772
TMEM150A	3462.07	0.864192	0.175211	4.9323	8.12682e-07	1.43927e-05
DDX17	5551.23	0.863987	0.221	3.90945	9.25081e-05	0.000987579
TSEN54	1053.71	0.863705	0.255821	3.3762	0.000734933	0.00592146
CREB3L2	3836.76	0.862828	0.162864	5.29784	1.1718e-07	2.49466e-06
NDUFA1	11535.4	0.862734	0.140009	6.16199	7.18374e-10	2.25476e-08
MAP1LC3B	3890.86	0.861959	0.280588	3.07198	0.00212646	0.0144846
SLC25A1	1063.8	0.861195	0.326005	2.64167	0.00824993	0.0435621
MMP19	1093.02	0.85978	0.296258	2.90213	0.00370637	0.0228516
COL17A1	6277.41	0.857495	0.288845	2.9687	0.00299058	0.0193087
AKT2	1673.26	0.854514	0.232747	3.67143	0.000241197	0.00228247
CENPX	2268.54	0.853949	0.20527	4.16012	3.18074e-05	0.000389466
RBX1	11393.1	0.853281	0.147991	5.76575	8.12962e-09	2.17703e-07
LDHA	8426.05	0.852329	0.209851	4.06159	4.87399e-05	0.00056724
F10	3307.67	0.849273	0.19829	4.28298	1.84407e-05	0.000240753
CUTA	2962.79	0.847767	0.209637	4.04398	5.25503e-05	0.000605816
IGDCC4	1183.76	0.846277	0.296458	2.85462	0.0043088	0.0258443
HNRNPH1	24610.4	0.846255	0.15067	5.6166	1.94757e-08	4.82419e-07
BRD2	1917.62	0.844766	0.207002	4.08096	4.48503e-05	0.000527471
AMEX60DD051200	1101.51	0.843647	0.322317	2.61744	0.00885914	0.0461723
SNRPF	71201.3	0.843219	0.112743	7.47911	7.48285e-14	3.90771e-12
WDR3	6555.01	0.842031	0.145284	5.79576	6.80121e-09	1.85792e-07
AMEX60DD017849	4548.79	0.842003	0.28413	2.96344	0.00304225	0.0195538
TAF7L	1594.24	0.839363	0.272241	3.08316	0.00204816	0.0140452
RPL17.1	37012.9	0.838144	0.106455	7.8732	3.45688e-15	2.15526e-13
CD248	11815.9	0.836331	0.173996	4.8066	1.53517e-06	2.54889e-05
SART3	1136.62	0.83209	0.281512	2.95579	0.00311872	0.0198977
AMEX60DD038205	3790.34	0.831658	0.177518	4.68492	2.80071e-06	4.43689e-05
FAU	84469.1	0.831393	0.135765	6.12376	9.13923e-10	2.85387e-08
SERP1	8585.4	0.830692	0.145149	5.72302	1.04645e-08	2.752e-07
GTF2F1	1657.23	0.829636	0.264235	3.13977	0.00169082	0.0119663
DNAJB1	3166.33	0.828159	0.24798	3.33963	0.00083891	0.00666257
SEM1.1	6405.29	0.826319	0.176968	4.66931	3.02215e-06	4.72202e-05
SLIRP	1435.9	0.824536	0.29938	2.75415	0.00588457	0.033312
CSNK1G2	3498.93	0.817309	0.153631	5.31994	1.03803e-07	2.21762e-06
CTSK	29891.6	0.81584	0.198005	4.12029	3.78389e-05	0.000453325
NOMO1	1535.92	0.815397	0.266823	3.05594	0.00224353	0.0151358
ANKRD11	1389.79	0.814634	0.302169	2.69595	0.00701878	0.0382444
KRT8	3299.83	0.814234	0.212812	3.82607	0.000130203	0.00133929
CTHRC1	10150.8	0.812586	0.181844	4.46859	7.87362e-06	0.000112052
PLS3	12671.2	0.812447	0.141712	5.73308	9.86216e-09	2.60481e-07
TIMP2	7383.08	0.811617	0.168	4.83105	1.35814e-06	2.27764e-05
LOC114763647	1087.96	0.811502	0.310054	2.6173	0.00886297	0.0461791
FKBP9	8882.95	0.810955	0.19082	4.24984	2.13923e-05	0.000273446
ZNRF1	2816.77	0.809955	0.174827	4.63291	3.6057e-06	5.54467e-05
LSM8	2147.32	0.809759	0.234685	3.4504	0.000559747	0.004726
OLFM1	1194.35	0.809637	0.27179	2.97891	0.00289277	0.018803
CLK2	2195.77	0.808737	0.246149	3.28556	0.00101781	0.00785681
KLHDC4	1105.87	0.807365	0.236805	3.4094	0.000651056	0.00536353
ULK1	794.826	0.805816	0.287966	2.7983	0.00513727	0.0298656
HINT1.1	2486.44	0.803922	0.244579	3.28696	0.00101275	0.00782621
EIF4A2	1759.8	0.799118	0.281108	2.84274	0.00447274	0.0266619
SPPL2A	2610.43	0.79832	0.195455	4.08442	4.41871e-05	0.000520867
NUDT22	16564.4	0.797414	0.125348	6.36159	1.99674e-10	6.80303e-09
CYCS	15414	0.795351	0.259183	3.06868	0.00215006	0.0145965
COPS6	3556.57	0.793713	0.175983	4.51016	6.47801e-06	9.44646e-05
IKZF5	766.854	0.792539	0.305499	2.59425	0.00947987	0.0487559
SLC25A18	1619.08	0.792182	0.230178	3.4416	0.000578279	0.00485563
PSMA3	1640.54	0.79202	0.232758	3.40276	0.000667094	0.00547107
RTN4	8460.66	0.791256	0.244503	3.23618	0.0012114	0.00908549
PCK2	1855.88	0.790197	0.253721	3.11443	0.00184301	0.0128548
CSK	2291.56	0.788726	0.211424	3.73055	0.000191066	0.0018619
ATP5PD	10067.5	0.786921	0.115326	6.82345	8.88797e-12	3.59639e-10
CSRP1	14100.6	0.785282	0.17504	4.4863	7.24715e-06	0.000104025
TRIR	1834.7	0.774949	0.293237	2.64274	0.00822374	0.0434789
KHDRBS1	9973.25	0.774739	0.134966	5.74024	9.45404e-09	2.50785e-07
ISM1	1595.39	0.773339	0.240412	3.21673	0.00129662	0.00963008
CDKN2AIPNL	3853.75	0.77112	0.238448	3.23391	0.00122107	0.00914291
LOC108922846	937.944	0.77078	0.237074	3.25122	0.00114909	0.00867102
CISD1	2988.28	0.770592	0.219061	3.5177	0.000435304	0.00382142
OSTC	19598.5	0.768557	0.143555	5.35376	8.61465e-08	1.87315e-06
ST3GAL4	1928.22	0.767358	0.292045	2.62753	0.00860062	0.0450555
TMEM127	2722.07	0.766445	0.181594	4.22064	2.4361e-05	0.000307532
MXD3	1204.22	0.764684	0.286407	2.66992	0.00758701	0.0406756
SRSF2	10137.5	0.762752	0.215007	3.54757	0.000388797	0.00345786
ATP5F1E	9026.89	0.761626	0.175822	4.33179	1.47899e-05	0.000197594
NCKAP1	1016.02	0.76146	0.223922	3.40056	0.000672484	0.00551034
XB5909790.S	18444.9	0.761155	0.172296	4.41772	9.9746e-06	0.000138932
ATP6V0E1	6271.72	0.76034	0.227011	3.34936	0.000809978	0.00645518
NDUFS5	11415.3	0.756877	0.1163	6.50797	7.61707e-11	2.72697e-09
MCCC2	767.674	0.756163	0.283397	2.66821	0.00762563	0.0408396
SARNP	2647.56	0.756131	0.247605	3.05378	0.00225978	0.015223
CCNL2	1983.56	0.752508	0.269285	2.79446	0.0051986	0.0301266
M91_14132	1205.85	0.748138	0.270785	2.76285	0.00572996	0.0326181
AMEX60DD053571	4031.89	0.747593	0.155395	4.81093	1.5023e-06	2.50338e-05
RPS13.1	2782.9	0.747353	0.235834	3.16897	0.00152979	0.0110528
SNRPD1	16109.8	0.74716	0.102486	7.2904	3.09043e-13	1.51464e-11
PFN2	43038.4	0.747003	0.126513	5.90458	3.53556e-09	1.01103e-07
GSKIP	1445.99	0.746969	0.20939	3.56736	0.000360602	0.00323377
TNIP1	4559.6	0.746856	0.24777	3.01432	0.00257558	0.0170558
PRR12	2574.58	0.746642	0.172796	4.32094	1.55368e-05	0.000207119
SRD5A2	12532.6	0.746531	0.192529	3.8775	0.000105534	0.00110926
JUN	29811.6	0.745627	0.119076	6.26178	3.80605e-10	1.2326e-08
AKT1	3607.3	0.744478	0.214379	3.47271	0.000515225	0.00441106
MPV17L2	2425.71	0.744461	0.250123	2.97638	0.00291671	0.0189385
CCT7	9461.46	0.741476	0.172416	4.30051	1.70406e-05	0.000224406
VDAC2	16053.9	0.738318	0.141831	5.20563	1.93335e-07	3.9072e-06
DVL2	1367.53	0.736986	0.283782	2.59702	0.00940369	0.0484321
ARHGEF2	2994.25	0.736803	0.240156	3.06802	0.00215485	0.0146182
AP1B1	1959.42	0.735281	0.282021	2.60718	0.00912907	0.0472987
FTH1	27314.9	0.734199	0.136043	5.3968	6.78394e-08	1.50362e-06
HOXD11	1462.61	0.733698	0.267203	2.74585	0.00603552	0.0339776
MAP4K2	1321.12	0.731235	0.247402	2.95565	0.0031201	0.0198996
CUL3	1752.05	0.730122	0.260282	2.80512	0.00502972	0.0293147
TBCA	11520.9	0.72973	0.163013	4.47652	7.58692e-06	0.000108647
MRC2	15321.3	0.72897	0.112772	6.46409	1.01912e-10	3.57863e-09
AMEX60DD029926	485495	0.726032	0.12569	5.77635	7.63369e-09	2.04869e-07
CDK9	3023.44	0.724545	0.264023	2.74425	0.00606493	0.0340908
NDUFB2	4248.42	0.722057	0.195951	3.68488	0.000228813	0.00218218
LEO1	2174.83	0.72178	0.212691	3.39356	0.000689897	0.00562286
GPBP1L1	1848.55	0.72155	0.243407	2.96438	0.00303296	0.0195067
N/A.3	8032.93	0.721504	0.142122	5.07666	3.84137e-07	7.2966e-06
RBM10	1173.63	0.718375	0.265096	2.70987	0.00673095	0.0369507
UQCR10	12405.3	0.718316	0.131401	5.46661	4.58735e-08	1.05108e-06
IFITM2	7868.33	0.718009	0.210393	3.4127	0.000643223	0.005321
KNOP1	1496.03	0.716006	0.215008	3.33014	0.000868035	0.00686651
MAN2A1	1963.03	0.715713	0.240805	2.97216	0.00295711	0.0191195
ASPH	12450.4	0.715149	0.125125	5.71546	1.09407e-08	2.84862e-07
TIMM8A	2965.56	0.715037	0.160405	4.4577	8.28427e-06	0.000117259
EOD39_22174	3647.69	0.714164	0.223863	3.19018	0.00142185	0.0103918
RCC2	4745.07	0.713822	0.170851	4.17804	2.94035e-05	0.00036294
PREP	1348.3	0.712055	0.263231	2.70506	0.00682929	0.0373563
ZSWIM5	1705.34	0.709015	0.25145	2.81971	0.00480676	0.0282397
ARID5B	1531.63	0.708073	0.206401	3.43057	0.000602323	0.00504366
SLC39A7	12541.2	0.707774	0.230914	3.0651	0.002176	0.0147453
RPS17	47596.4	0.706377	0.120774	5.84874	4.95301e-09	1.37977e-07
DDX6.1	1016.99	0.705858	0.253963	2.77938	0.00544633	0.0313048
P4HA2	2033.56	0.70545	0.266552	2.64657	0.0081312	0.0431389
DV515_00006940	8805.3	0.704637	0.163556	4.30824	1.64557e-05	0.000217629
RPS14.1	2896.89	0.704376	0.216967	3.24646	0.00116848	0.00878879
EEF2	287369	0.703761	0.0953222	7.38297	1.54793e-13	7.80833e-12
NT5DC2	3948.09	0.702932	0.197261	3.56346	0.000365996	0.00327414
NDUFS4	2910.51	0.702033	0.220529	3.1834	0.00145554	0.0105957
SMAD9	1294.19	0.700936	0.239186	2.9305	0.00338417	0.0212438
GNB2	14115.5	0.699718	0.0955767	7.32101	2.46106e-13	1.21922e-11
MGST3.1	2644.33	0.69803	0.248397	2.81014	0.00495203	0.0289447
CDC34	4713.26	0.697314	0.245631	2.83886	0.00452747	0.0269531
NDUFB7	2995.79	0.69664	0.203753	3.41905	0.000628399	0.00522383
ZBTB46	1891.37	0.696437	0.240455	2.89633	0.00377556	0.0232079
TGFBI	33167.1	0.696328	0.205556	3.38753	0.000705244	0.00572503
AMEX60DD054195	3189.71	0.6958	0.217612	3.19744	0.00138654	0.0101661
RPL23	166422	0.694783	0.116104	5.98417	2.17499e-09	6.41226e-08
LOC101933128	9781.38	0.694193	0.176263	3.93839	8.20298e-05	0.00089129
FBXL14	1590.79	0.692512	0.238476	2.9039	0.00368542	0.022753
MICOS10.2	6556.19	0.690651	0.144193	4.78978	1.66966e-06	2.75223e-05
PXDN	11559.1	0.690392	0.130374	5.29549	1.187e-07	2.51826e-06
CSTF2	1745.09	0.689847	0.256039	2.6943	0.0070537	0.0383663
NGDN	972.127	0.686917	0.23368	2.93956	0.00328674	0.0207102
ST3GAL2	6589.91	0.68679	0.191756	3.58158	0.000341527	0.00308081
RPL10	59619.1	0.683719	0.112241	6.09155	1.11826e-09	3.45078e-08
TMEM14A	3498.58	0.683097	0.258636	2.64115	0.00826255	0.0436085
COX7B	3569.26	0.681989	0.241588	2.82295	0.00475847	0.0280188
PEBP1	3333.43	0.681532	0.195672	3.48303	0.000495775	0.00427851
SPEN.1	1863.81	0.679033	0.260727	2.60438	0.00920408	0.0475778
MAPRE1	9695.61	0.676131	0.190509	3.54909	0.00038657	0.00343972
SEC61B	21781.6	0.674977	0.1493	4.52093	6.15682e-06	8.99239e-05
LGALS3	7636.16	0.674924	0.166339	4.05753	4.95941e-05	0.00057552
PDRG1	1237.96	0.672669	0.256287	2.62467	0.00867339	0.045372
ABHD10	1571.31	0.67236	0.212996	3.15667	0.00159581	0.0114262
CCNI	6538.38	0.671851	0.194319	3.45747	0.000545281	0.0046209
RPS21.2	8081.51	0.670817	0.192807	3.47922	0.00050287	0.00432955
STX4	1836.03	0.670535	0.217735	3.0796	0.00207281	0.0141687
RRBP1	7951.09	0.668532	0.208446	3.20723	0.00134021	0.00988973
AMEX60DD010618	5731.69	0.668121	0.160001	4.17574	2.97019e-05	0.000365639
PET100	2715.96	0.666204	0.235888	2.82424	0.00473926	0.0279237
FKBP10	27325	0.665781	0.15421	4.31735	1.57914e-05	0.000209751
RPS19	1931.19	0.665025	0.221039	3.00864	0.00262423	0.0173341
GPS2	1082.09	0.664756	0.226781	2.93127	0.00337574	0.0212199
EIF3M	2763.34	0.664039	0.241868	2.74546	0.00604259	0.034007
AKIRIN1	4154.51	0.656691	0.179026	3.66814	0.000244323	0.00230847
SRPX	2737.42	0.656657	0.15414	4.26013	2.04305e-05	0.000263483
COX4I1	20285.6	0.656439	0.122777	5.3466	8.96198e-08	1.94103e-06
GPX8	5539.49	0.654983	0.130967	5.00113	5.69953e-07	1.04264e-05
FLNA.1	42748.8	0.654445	0.157944	4.14353	3.42001e-05	0.000414608
HNRNPAB	78384.6	0.653537	0.121752	5.36777	7.97157e-08	1.74993e-06
PYCR1	5688.99	0.652121	0.21988	2.96581	0.0030189	0.019443
UBA1	6227.71	0.647098	0.163485	3.95815	7.55335e-05	0.000832549
MRPL51	3429.66	0.645202	0.176309	3.65949	0.000252718	0.00237798
TNFRSF12A	8284.85	0.643898	0.136348	4.72247	2.33002e-06	3.74643e-05
RPS16	107147	0.643055	0.16338	3.93593	8.28734e-05	0.000898858
ATP1A1	3487.84	0.642562	0.158774	4.04704	5.18702e-05	0.000599483
NDUFB6	2743.46	0.642345	0.20999	3.05893	0.00222126	0.0150187
EIF1B	8876.75	0.637012	0.156261	4.07658	4.5703e-05	0.00053598
EIF3L	7001.16	0.636927	0.122451	5.20149	1.97698e-07	3.97784e-06
GPC6	10033	0.636876	0.167551	3.80108	0.000144065	0.00146052
ALDOB	3643.55	0.633921	0.169734	3.73479	0.00018787	0.00183662
MIDN	8728.74	0.63257	0.13533	4.67429	2.9497e-06	4.6212e-05
PGRMC1	4330.2	0.63242	0.158575	3.98815	6.65907e-05	0.000747464
SFRP2	7087.72	0.631945	0.143263	4.41108	1.02857e-05	0.000142831
NDUFV3	3977.05	0.62827	0.21969	2.8598	0.00423915	0.0255184
DDX19B	3306.79	0.627924	0.190903	3.28923	0.00100461	0.00777636
BDH1	3978.21	0.627443	0.22156	2.83193	0.00462674	0.0274105
MYEF2	26047.3	0.626022	0.133693	4.68255	2.83333e-06	4.47092e-05
ECHS1	4370.88	0.622618	0.195497	3.18479	0.00144857	0.0105576
N/A.9	2569.56	0.622327	0.240787	2.58455	0.0097507	0.0498689
UBA52	29431.1	0.621564	0.154892	4.01289	5.99804e-05	0.000681612
RAMAC	2313.47	0.621339	0.212811	2.91967	0.00350407	0.0218691
SYPL1	3600.34	0.620594	0.220493	2.81458	0.00488412	0.0286096
COX7A2	15402.5	0.620423	0.18887	3.28492	0.00102011	0.00786646
SSR2	16585.6	0.619241	0.109156	5.67298	1.40332e-08	3.60296e-07
PALLD	6627.29	0.617791	0.214912	2.87462	0.00404517	0.0245849
CASTOR2	2179.14	0.616333	0.223761	2.75443	0.0058795	0.0332935
TSSK6	3632.53	0.615645	0.171661	3.58641	0.000335258	0.00303771
PABPN1	4660.81	0.615087	0.184729	3.32968	0.000869464	0.00687248
SMDT1	4349.7	0.615003	0.201522	3.0518	0.00227474	0.0153125
TRIL	13671.7	0.614172	0.224865	2.73129	0.00630867	0.0351056
C3ORF70	2028.63	0.613843	0.214477	2.86204	0.00420923	0.0254209
NDUFB3	6624.63	0.61367	0.201933	3.03898	0.00237383	0.0158804
N/A.1	41953.1	0.613609	0.0958325	6.40293	1.52426e-10	5.24197e-09
SRSF5	11950.7	0.612617	0.133518	4.58826	4.46955e-06	6.76124e-05
SNRNP70	7871.73	0.611433	0.130694	4.67836	2.89181e-06	4.54605e-05
TNRC6C	2996.13	0.611247	0.231983	2.63487	0.00841686	0.04427
HADHA	8867.71	0.611177	0.142603	4.28587	1.82027e-05	0.000237951
EEF1B2.1	72529	0.610775	0.123685	4.93815	7.88653e-07	1.40078e-05
RPL9	67964.6	0.610698	0.10927	5.58889	2.28531e-08	5.59066e-07
NCOA5	20038.5	0.609421	0.11597	5.255	1.48028e-07	3.05557e-06
RNF125	3419.13	0.608339	0.161706	3.76201	0.000168553	0.00167094
RIMKLB	3050.86	0.606473	0.20265	2.99271	0.00276511	0.0181016
YWHAZ	3453.26	0.606088	0.190269	3.18542	0.00144544	0.01054
UBE2L6	2944.74	0.605979	0.19309	3.13833	0.00169915	0.012016
TUBA1B	47525.8	0.605694	0.183876	3.29403	0.000987613	0.00766235
UBLCP1	1400.28	0.605673	0.195405	3.09957	0.00193801	0.0134254
CCT2	4162.7	0.605283	0.219612	2.75614	0.00584874	0.0331501
RPLP2	25550	0.604259	0.142534	4.2394	2.24123e-05	0.000285092
WLS	3452.76	0.600488	0.164955	3.64031	0.000272311	0.00254018
SELENOF	8180.94	0.598094	0.175784	3.40245	0.000667855	0.00547486
CYB5R3	4773.02	0.5953	0.214113	2.78031	0.00543065	0.0312394
NDUFA12	2314.85	0.594691	0.163302	3.64167	0.00027088	0.00252941
AP1G1	2951.73	0.590718	0.174772	3.37993	0.000725046	0.00586241
HGD	4876.41	0.588995	0.227472	2.5893	0.00961708	0.0493292
COX5A	7495.89	0.587801	0.201593	2.91578	0.003548	0.0220532
PYGM	7373.67	0.586538	0.13518	4.33894	1.43173e-05	0.000191559
CRTAP	4718.44	0.586156	0.187246	3.1304	0.00174566	0.0122634
