# Supplementary material for: Molecular basis of positional memory in limb regeneration
Source: Nature. 2025 May 21;642(8068):730–8. doi: 10.1038/s41586-025-09036-5 (PMC12176643; doi:10.1038/s41586-025-09036-5)
Supplement: Supplementary file 5 — Source Data Fig. 2 [file 41586_2025_9036_MOESM5_ESM.xlsx]

## Sheet: Panel d
Category	Number of original digits	Number of regenerated digits
Control	4	4
Control	4	4
Control	4	4
Control	4	4
Control	4	4
Control	4	4
Control	4	4
Control	4	4
Control	4	4
Control	4	4
Control	4	4
Control	4	4
Control	4	4
Control	4	4
Control	4	4
Control	4	4
Control	4	4
Control	4	4
Control	4	4
Control	4	4
Control	4	4
Control	4	4
Control	4	4
Control	4	4
Control	4	4
Control	4	4
Control	4	4
Control	4	4
Control	4	4
Control	4	4
Control	4	4
Control	4	4
Control	4	4
Control	4	4
Control	4	4
Control	4	4
Control	4	4
Control	4	4
Control	4	4
Control	4	4
Control	4	4
Control	4	4
Control	4	4
Control	4	4
Control	4	4
Control	4	4
Control	4	4
Control	4	4
CRISPant	4	4
CRISPant	4	4
CRISPant	5	1
CRISPant	4	3
CRISPant	3	1
CRISPant	1	1
CRISPant	4	2
CRISPant	4	2
CRISPant	4	2
CRISPant	4	1
CRISPant	4	2
CRISPant	4	1
CRISPant	4	4
CRISPant	6	2
CRISPant	4	1
CRISPant	1	0
CRISPant	1	0
CRISPant	3	1
CRISPant	1	0
CRISPant	3	1
CRISPant	4	2
CRISPant	1	1
CRISPant	2	1
CRISPant	1	0
CRISPant	2	1
CRISPant	4	1
CRISPant	3	1
CRISPant	4	2
CRISPant	5	4
CRISPant	4	4
CRISPant	4	4
CRISPant	4	2
CRISPant	4	2
CRISPant	4	1
CRISPant	4	3
CRISPant	5	1
CRISPant	4	2
CRISPant	1	1
CRISPant	4	2
CRISPant	2	1
CRISPant	4	4
CRISPant	2	1
CRISPant	2	1
CRISPant	0	0
CRISPant	3	1
CRISPant	6	4
CRISPant	4	4
CRISPant	2	4
CRISPant	2	2
CRISPant	4	4
CRISPant	4	4
CRISPant	4	4
CRISPant	4	2
CRISPant	4	2
CRISPant	4	4
CRISPant	4	4
CRISPant	4	3
CRISPant	4	4
CRISPant	4	4
CRISPant	4	1
CRISPant	3	1
CRISPant	2	1
CRISPant	1	0
CRISPant	4	2
CRISPant	4	2
CRISPant	4	4
CRISPant	4	4
CRISPant	4	3
CRISPant	4	3
CRISPant	4	2
CRISPant	4	4
CRISPant	2	2
CRISPant	3	0
CRISPant	1	0
CRISPant	2	0
CRISPant	4	2
CRISPant	4	4
CRISPant	4	3
CRISPant	4	2
CRISPant	3	1
CRISPant	5	1
CRISPant	4	4
CRISPant	4	3
CRISPant	2	1
CRISPant	4	1
CRISPant	4	4
CRISPant	4	4
CRISPant	4	2
CRISPant	4	3
CRISPant	1	0
CRISPant	1	0
CRISPant	5	1
CRISPant	4	2
CRISPant	4	1
CRISPant	4	2
CRISPant	4	1

## Sheet: Panel g
ZRS>TFP signal
Control	CRISPant
0.953361	0.288716
0.708612	0.610061
0.491248	0.77309
0.31151	0.942843
0.494187	0.304775
0.836639	1.18059
1.59155	0.449948
1.84946	0.260327
0.650206	0.736316
1.29027	1.10325
1.18557	0.215837
1.63739	0.51965
0.444632	0.66199
1.07098	0.5492
1.06038	1.87234
1.19034	2.58538
1.06389	0.555432
1.16977	0.760041
	0.628548
	0.0481354
	0.448758
	0.0631018
	0.418179
	0.969127
	2.06918
	0.988759
	1.17273
	0.83304
	1.15019
	2.05903
	0.569368
	0.0646873
	0.139613
	0
	0.333453
	0.396411
	0.00353016
	0
	0.409275
	0.97676
	0.0947466
	0.185163
	0
	0.00400766
	0.00157074
	0.00083998
	0
	0.557267
	1.19915
	0.667631
	0.0316577
	0.0273636
	0.0141607
	0.654767
	0.559085
	1.20534
	0.209147
	0.00315606
	0.0387466
	0.53674
	0.653731
	0.904938
	0.196637
	0.559271
	0.360045
	0.0385175
	0.0504935
	0.0517622
