# Supplementary material for: Molecular basis of positional memory in limb regeneration
Source: Nature. 2025 May 21;642(8068):730–8. doi: 10.1038/s41586-025-09036-5 (PMC12176643; doi:10.1038/s41586-025-09036-5)
Supplement: Supplementary file 6 — Source Data Fig. 3 [file 41586_2025_9036_MOESM6_ESM.xlsx]

## Sheet: Panel f
Prrx1>mCherry-Hand2 fluorescence (AU)
Normal ZRS>TFP	Ectopic ZRS>TFP	Normal patterning (ZRS BG)	Ectopic patterning (ZRS BG)	Normal Hand2:EGFP	Ectopic Hand2:EGFP	Normal patterning (Hand2 BG)	Ectopic patterning (Hand2 BG)
208.46	859.84	795.63	859.84	418.542	995.392	995.392	1091.79
174.34	1066.31	658.25	1066.31	484.981	1091.79	350.95	892.786
417.56	770.95	208.46	770.95	726.135	892.786	407.904	643.542
406.5	877.03	174.34	877.03	715.909	643.542	418.696	651.779
402.13	795.63	417.56	1001.04	477.327	1056.08	494.853	926.484
415.41	658.25	406.5	798.55	470.463	651.779	781.14	1097.13
306.39	1001.04	402.13	727.44	350.95	926.484	536.467	1010.28
294.48	798.55	415.41	807.32	407.904	1097.13	534.327	878.434
211.71	727.44	851.66	1011.43	1188.39	1010.28	302.296	518.772
266.99	807.32	1013.45	836.39	725.936	825.666	386.411	754.649
238.12	1011.43	306.39	1252.38	372.998	878.434	339.991	844.555
199.41	836.39	294.48	1309	415.08	518.772	332.216	800.256
464.09	1252.38	211.71	869.06	418.696	754.649	394.46	920.216
474.08	1309	266.99	728.51	494.853	844.555	613.892	788.242
582.82	869.06	238.12	1034.16	536.467	781.14	231.698	795.629
630.02	728.51	199.41	921.93	534.327	800.256	249.555	1014.84
289.22	851.66	464.09	801.35	302.296	920.216	980.809	996.945
263.87	1034.16	474.08	848.6	386.411	926.206	816.364	984.508
	1013.45	582.82	1053.24	1324.41	788.242	961.103	1007.93
	921.93	630.02	1107.34	490.162	795.629	343.993	954.004
	801.35	289.22	1014.56	1017.5	399.733		702.62
	848.6	263.87	1124.32	339.991	1040.9		871.601
	1053.24		672.65	332.216	901.391		885.8
	1107.34		652.78	394.46	878.913		1006.79
	934.29			613.892	1014.84
	774.33			231.698	996.945
	1014.56			249.555	797.378
	1124.32			343.993	669.861
	672.65				824.477
	652.78				1056.65
					984.508
					1007.93
					980.809
					954.004
					816.364
					961.103
					702.62
					871.601
					885.8
					1006.79
