# Supplementary material for: Molecular basis of positional memory in limb regeneration
Source: Nature. 2025 May 21;642(8068):730–8. doi: 10.1038/s41586-025-09036-5 (PMC12176643; doi:10.1038/s41586-025-09036-5)
Supplement: Supplementary file 7 — Source Data Extended Data Fig. 3 [file 41586_2025_9036_MOESM7_ESM.xlsx]

## Sheet: Panel c
	Contribution of ZRS lineage cells to hand area (%)
Limb	Original limb	Regenerated limb
1	38.28	7
2	34.88	26.21
3	35.13	11.26
4	28.42	1.26
5	40.61	11.61
6	35.17	13.62
7	40.5	12.85
8	38.44	6.58
9	36.68	2.68
10	32.96	2.72
