# Supplementary material for: Molecular basis of positional memory in limb regeneration
Source: Nature. 2025 May 21;642(8068):730–8. doi: 10.1038/s41586-025-09036-5 (PMC12176643; doi:10.1038/s41586-025-09036-5)
Supplement: Supplementary file 8 — Source Data Extended Data Fig. 5 [file 41586_2025_9036_MOESM8_ESM.xlsx]

## Sheet: Panel c
	Hand2:EGFP expression relative to 0 dpa
Time point (dpa)	Replicate 1	Replicate 2	Replicate 3	Replicate 4	Replicate 5	Replicate 6
0	1	1	1	1	1	1
2	1.09968	1.05345	1.16176	1.27142	1.05316	1.14615
4	1.44129	1.22726	1.41822	1.54859	1.49282	1.46006
7	2.14226	2.1291	2.20445	2.17391	2.57697	2.31461
10	5.27419	5.1166	4.90589	4.83088	4.96412	5.29962
15	6.08581	5.79369	5.49609	6.12692	5.60046	6.53715
21	5.23645	4.92404	3.94047	4.48561	4.4002	4.76177
28	3.13258	2.70116	2.42303	2.57097	2.74527	3.03976
39	1.82548	1.81275	1.39958	1.63427	1.36301	1.85734

## Sheet: Panel i
	Contribution of Hand2 lineage cells to hand area (%)
Limb	Original limb	Regenerated limb
1	45.9003	55.4279
2	54.2687	56.8408
3	57.943	44.756
4	56.8045	50.1448
5	51.7709	57.9131
6	60.0089	51.2547
7	41.1731	44.1988
8	47.8451	61.2516
