# Supplementary material for: Molecular basis of positional memory in limb regeneration
Source: Nature. 2025 May 21;642(8068):730–8. doi: 10.1038/s41586-025-09036-5 (PMC12176643; doi:10.1038/s41586-025-09036-5)
Supplement: Supplementary file 9 — Source Data Extended Data Fig. 6 [file 41586_2025_9036_MOESM9_ESM.xlsx]

## Sheet: Panel b
Limb indel score (%)
Control	Mutant
0	80
0	83
0	80
0	89
0	83
0	82
0	88
0	90
0	87
0	81
0	76
0	83
0	75
0	78
0	83
7	82
0	83
0	78
0	78
0	76
1	83
0	76
0	79
0	76
0	80
0	83
0	82
0	75
0	80
0	83
0	77
6	84
0	82
0	4
0	2
0	79
5	84
0	75
0	89
0	79
0	72
0	88
0	77
0	14
0	20
0	75
	78

## Sheet: Panel d
	% of animals
Digit number	Control	gRNA
0	0	8.03571
1	0	12.5
2	0	9.82143
3	0	7.14286
4	100	55.3571
5	0	5.35714
6	0	1.78571

## Sheet: Panel f
	% of animals
Digit number	Control	gRNA
0	0	11.4583
1	0	31.25
2	0	23.9583
3	0	8.33333
4	100	25

## Sheet: Panel l
	sgRNA-injected
Control	with phenotype	without phenotype
1.5808	6.57754	2.7894
1.82697	17.0675	1.76347
1.16081	1.34178	2.43642
1.08058	55.1445	1.13987
1.48747	1.62224	1.1291
1.05807	3.87035	1.23136
1.04456	10.9698	1.83992
1.47917	1.263	1.29761
1.4861	3.31777	1.06347
1.65138	37.9114	1.83176
1.8486	23.2326	1.44109
	7.28024	1.7848
	3.47176	1.29267
		1.19786
		1.8787

## Sheet: Panel n
		CRISPR limb phenoypes (% of limbs)
Digit number	Control	Original CRISPant	M146 gRNA1	M146 gRNA2	M146 gRNA3
0	0	8.03571	5.88235	5.55556	4.16667
1	0	12.5	5.88235	0	8.33333
2	0	9.82143	0	0	8.33333
3	0	7.14286	5.88235	0	0
4	100	55.3571	67.6471	72.2222	79.1667
5+	0	7.14286	14.7059	22.2222	0

## Sheet: Panel o
Final digit number	ZRS>TFP signal during development
0 digits	0.0631018	0.0646873	0	0.00353016	0	0	0.00400766	0.00157074	0	0.0273636	0.0504935	0.0517622
1 digit	0.0481354	0.0947466	0.0316577	0.196637	0.0385175
2 digits
3 digits	0.449948	0.185163	0.00083998	0.0141607	0.00315606	0.360045
4 digits	0.288716	0.610061	0.77309	0.942843	0.304775	1.18059	0.260327	0.736316	1.10325	0.215837	0.51965	0.66199	1.87234	2.58538	0.555432	0.760041	0.628548	0.418179	0.969127	0.83304	1.15019	2.05903	0.569368	0.139613	0.333453	0.396411	0.409275	0.97676	1.19915	0.667631	0.559085	1.20534	0.209147	0.0387466	0.53674	0.653731	0.904938	0.559271
5 digits	0.5492	0.448758	2.06918	0.988759	1.17273	0.557267	0.654767

## Sheet: Panel p
ZRS>TFP signal during development	ZRS>TFP signal during regeneration
0.444632	1.16825
1.07098	0.738266
1.06038	1.05365
1.19034	0.743422
1.06389	1.12182
1.16977	1.1746
0.139613	0.095506
0	0.00110313
0.0947466	0
0.185163	0.00756823
0.00083998	0.0259915
0.0316577	2.4946e-05
0.00315606	0
0.196637	0
0.559271	0.561806
