# Supplementary material for: Molecular basis of positional memory in limb regeneration
Source: Nature. 2025 May 21;642(8068):730–8. doi: 10.1038/s41586-025-09036-5 (PMC12176643; doi:10.1038/s41586-025-09036-5)
Supplement: Supplementary file 10 — Source Data Extended Data Fig. 7 [file 41586_2025_9036_MOESM10_ESM.xlsx]

## Sheet: Panel d
Number of digits
mCherry	Hand2 OE
4	4
4	4
4	4
4	8
4	6
4	7
4	2
4	6
4	6
4	7
4	4
4	5
4	4
4
4
4
4

## Sheet: Panel e
Prrx1>mCherry-Hand2 fluorescence (AU)
Normal limb	Polydactyly	Ectopic limb	No limb	Other
3502.42	3511.84	5036.41	3392.45	7766.58
2675.98	8662.11	5961.46	5359.98	4479.01
3629.35	7870.26		5205.68
2305.61	5954.49
	5190.53
