# Supplementary material for: Molecular basis of positional memory in limb regeneration
Source: Nature. 2025 May 21;642(8068):730–8. doi: 10.1038/s41586-025-09036-5 (PMC12176643; doi:10.1038/s41586-025-09036-5)
Supplement: Supplementary file 11 — Source Data Extended Data Fig. 9 [file 41586_2025_9036_MOESM11_ESM.xlsx]

## Sheet: Panel a
	A to P: Hand2:EGFP			A to P: Prrx1>mCherry
Days post-amputation	Rep1	Rep2	Rep3	Rep1	Rep2	Rep3
0	1	1	1	1	1	1
6	0.716992	0.811654	0.419986	0.728062	0.765681	0.648947
8	0.737747	1.38064	1.6238	0.700968	0.178752	0.645741
10	3.59294	2.64937	6.67219	0.999765	0.179237	0.62157
13	5.48475	5.05109	12.4076	1.66087	0.489723	0.697425
15	5.77034	4.45014	13.537	1.44841	0.25656	0.502522
17	5.58048	4.01762	12.9089	1.24233	0.155717	0.34482
20	4.31015	2.7852	8.90935	1.50859	0.197962	0.227998

## Sheet: Panel b
	P to A: Hand2:EGFP			P to A: Prrx1>mCherry
Days post-amputation	Rep1	Rep2	Rep3	Rep1	Rep2	Rep3
0	1	1	1	1	1	1
6	1.79821	1.27742	1.07862	0.816056	1.76137	1.41203
8	1.05232	1.7083	0.568107	0.15363	0.964137	0.356788
10	4.51115	2.76373	2.37853	0.206507	1.2045	0.220414
13	5.10596	2.84517	3.81212	0.610404	1.00359	1.17982
15	4.71371	3.02218	3.7681	0.272831	0.142201	1.4545
17	3.5702	3.22842	3.16697	0.258348	0.376798	0.547979
20	3.68953	3.18346	3.14464	0.622566	1.52178	1.94252

## Sheet: Panel h EGFP
	Hand2:EGFP (EtOH)				Hand2:EGFP (BMS)
Days post-amputation	Rep1	Rep2	Rep3	Rep4	Rep1	Rep2	Rep3	Rep4
5	1	1	1	1	1	1	1	1
6	0.675033	1.08945	2.14311	1.63769	0.829544	0.790266	0.971806	1
8	2.77551	0.922062	2.40152	5.35986	0.47127	1.03821	1.01152	0.813772
10	4.54636	1.50576	4.13113	10.3662	0.632616	0.60682	0.784208	0.428572
12	6.16852	3.35171	5.10254	12.1408	0.310865	0.246458	0.632319	0.38786
14	4.32418	6.34489	4.04329	8.27986	0.550067	0.556146	0.378683	0.526785

## Sheet: Panel h mCherry
	Prrx1>mCherry (EtOH)				Prrx1>mCherry (BMS)
Days post-amputation	Rep1	Rep2	Rep3	Rep4	Rep1	Rep2	Rep3	Rep4
5	1	1	1	1	1	1	1	1
6	0.437193	1.09374	2.03317	0.349065	0.992912	1.03818	0.444953	1
8	1.49874	1.26782	0.462127	1.05137	1.16217	1.76287	1.85063	1.62709
10	1.76789	0.946948	0.873226	2.06571	1.13438	1.20587	1.88839	1.18991
12	1.93887	0.892926	0.147744	0.840443	0.645978	0.678153	0.693998	0.464652
14	1.87248	2.13729	2.3265	1.28698	0.728503	0.896741	0.211257	0.881615
21	2.88182	1.02446	2.45686	0.739699	0.944112	0.945613	0.471769	0.247485
