# Supplementary material for: Molecular basis of positional memory in limb regeneration
Source: Nature. 2025 May 21;642(8068):730–8. doi: 10.1038/s41586-025-09036-5 (PMC12176643; doi:10.1038/s41586-025-09036-5)
Supplement: Supplementary file 12 — Source Data Extended Data Fig. 10 [file 41586_2025_9036_MOESM12_ESM.xlsx]

## Sheet: Panel c
	Hand2:EGFP (k gray values)
Days post-amputation	Control								BMS
1	641.35	484.93	349.99	369.55	697.25	525.73	495	641	224.42	358.4	265.15	539.11	249.82	331.28	219.14	307.44
3	624.24	552.52	601.91	267.23	223.97	343.5	562.52	505.43	303.3	233.27	353.57	628.1	172.25	277.7	439.03	327.46
6	960.89	1311.77	950.72	1158.46	1057.28	1217.7	768.53	1141.41	987.22	1040.88	1094.46	1230	1116.77	1024.67	1071.39	1046.32
9	1762.38	1950.72	2469.87	3153.69	1927.9	2245.69	2391.77	3491.82	1598.79	1615	1684.24	2223.66	1752.95	1979.36	1304.97	1849.49
12	5930.35	8996.77	7594.34	8016.57	6677.05	6660.65	7799.71	7419.93	2976.16	2806.44	3077.82	3462.35	2608.96	2769.27	2078.74	2814.66
15	7604.68	8267.87	8455.76	8679.17	8147.33	8358.21	8683.18	9344.98	2713.39	3465.59	2444.67	2631.89	2651.4	2749.73	2506.23	3022.04
18	6469.64	7799.65	6135.84	6991.76	6555.6	6723.21	6717.44	6874.88	2037.82	1910.58	1653.21	2463.64	1421.56	1760.64	1465.81	2033.3
21	5379.52	6089.42	4406.74	4756.03	4975.6	5566.91	5575.9	5625.34	1763.26	1731.69	1211.52	1592.05	1494.85	1707.51	1873.82	1777.74

## Sheet: Panel e
	Extent from posterior limb margin (%)
	Control 25dpi					SAG 25dpi
Hand2 lineage	46.8042	51.0421	52.1835	56.0311		43.3551	45.5988	45.4698	37.7438	38.7359
New Hand2	44.9923	48.1127	43.8509	45.9193		90.189	95.2113	94.552	92.425	94.7389

## Sheet: Panel f left
	Extent from posterior limb margin (%)
	Control Mature					SAG Mature
Hand2 lineage	48.8666	54.0134	47.5692	53.0212		49.0416	50.0349	44.0389	49.7201	49.2994
New Hand2	43.5337	50.4766	43.9811	50.5294		44.3904	50.8567	44.6347	45.5219	48.0259

## Sheet: Panel f right
	Extent from posterior limb margin (%)
	Control Blastema					SAG Blastema
Hand2 lineage	46.5588	46.688	50.5188	52.3698		40.7532	41.7984	49.8199	32.8023	38.6405
New Hand2	50.5185	43.4811	49.2629	49.5907		55.6138	81.8762	77.5839	60.2313	87.5865
